# Supplementary material for: Companion Animals as Reservoirs of Multidrug Resistance—A Rare Case of an XDR, NDM-1-Producing Pseudomonas aeruginosa Strain of Feline Origin in Greece
Source: Vet Sci. 2025 Jun 12;12(6):576. doi: 10.3390/vetsci12060576 (PMC12197500; doi:10.3390/vetsci12060576)
Supplement: Supplementary file 1 [file vetsci-12-00576-s001.zip]

Archive with 8 entries (7 files):
- Supplementary data/
- Supplementary data/Figure S1.pdf
- Supplementary data/Figure S2.png
- Supplementary data/File S1.json
- Supplementary data/Table S1.xlsx
- Supplementary data/Table S2.xlsx
- Supplementary data/Table S3.xlsx
- Supplementary data/Table S4.xlsx
