# Supplementary material for: Companion Animals as Reservoirs of Multidrug Resistance—A Rare Case of an XDR, NDM-1-Producing Pseudomonas aeruginosa Strain of Feline Origin in Greece
Source: Vet Sci. 2025 Jun 12;12(6):576. doi: 10.3390/vetsci12060576 (PMC12197500; doi:10.3390/vetsci12060576)
Supplement: Supplementary file 1 [file vetsci-12-00576-s001.zip › Supplementary data/Table S1.xlsx]

## Sheet: ARGs from CARD
	RGI criteria	ARO term	Detection Criteria	AMR Gene Family	Drug class	Resistance mechanism	% Identity of matching region	% Length of Reference Sequence
1	Perfect	MexA	protein homolog model	resistance-nodulation-cell division (RND) antibiotic efflux pump	macrolide antibiotic, fluoroquinolone antibiotic, monobactam, carbapenem, cephalosporin, penicillin beta-lactam, tetracycline antibiotic, peptide antibiotic, aminocoumarin antibiotic, diaminopyrimidine antibiotic, sulfonamide antibiotic, phenicol antibiotic	antibiotic efflux	100.0	100.00
2	Perfect	OprM	protein homolog model	resistance-nodulation-cell division (RND) antibiotic efflux pump	macrolide antibiotic, fluoroquinolone antibiotic, monobactam, aminoglycoside antibiotic, carbapenem, cephalosporin, penicillin beta-lactam, tetracycline antibiotic, peptide antibiotic, aminocoumarin antibiotic, diaminopyrimidine antibiotic, sulfonamide antibiotic, phenicol antibiotic, disinfecting agents and antiseptics	antibiotic efflux	100.0	100.00
3	Perfect	YajC	protein homolog model	resistance-nodulation-cell division (RND) antibiotic efflux pump	fluoroquinolone antibiotic, cephalosporin, glycylcycline, penicillin beta-lactam, tetracycline antibiotic, oxazolidinone antibiotic, glycopeptide antibiotic, rifamycin antibiotic, phenicol antibiotic, disinfecting agents and antiseptics	antibiotic efflux	100.0	100.00
4	Perfect	TriB	protein homolog model	resistance-nodulation-cell division (RND) antibiotic efflux pump	disinfecting agents and antiseptics	antibiotic efflux	100.0	100.00
5	Perfect	rsmA	protein homolog model	resistance-nodulation-cell division (RND) antibiotic efflux pump	fluoroquinolone antibiotic, diaminopyrimidine antibiotic, phenicol antibiotic	antibiotic efflux	100.0	100.00
6	Perfect	MexE	protein homolog model	resistance-nodulation-cell division (RND) antibiotic efflux pump	fluoroquinolone antibiotic, diaminopyrimidine antibiotic, phenicol antibiotic	antibiotic efflux	100.0	100.00
7	Perfect	MexF	protein homolog model	resistance-nodulation-cell division (RND) antibiotic efflux pump	fluoroquinolone antibiotic, diaminopyrimidine antibiotic, phenicol antibiotic	antibiotic efflux	100.0	100.00
8	Perfect	OpmB	protein homolog model	resistance-nodulation-cell division (RND) antibiotic efflux pump	macrolide antibiotic, monobactam, tetracycline antibiotic, aminocoumarin antibiotic	antibiotic efflux	100.0	100.00
9	Perfect	MuxC	protein homolog model	resistance-nodulation-cell division (RND) antibiotic efflux pump	macrolide antibiotic, monobactam, tetracycline antibiotic, aminocoumarin antibiotic	antibiotic efflux	100.0	100.00
10	Perfect	MuxB	protein homolog model	resistance-nodulation-cell division (RND) antibiotic efflux pump	macrolide antibiotic, monobactam, tetracycline antibiotic, aminocoumarin antibiotic	antibiotic efflux	100.0	100.00
11	Perfect	Pseudomonas aeruginosa CpxR	protein homolog model	resistance-nodulation-cell division (RND) antibiotic efflux pump	macrolide antibiotic, fluoroquinolone antibiotic, monobactam, aminoglycoside antibiotic, carbapenem, cephalosporin, penicillin beta-lactam, tetracycline antibiotic, peptide antibiotic, aminocoumarin antibiotic, diaminopyrimidine antibiotic, sulfonamide antibiotic, phenicol antibiotic	antibiotic efflux	100.0	100.00
12	Strict	OpmH	protein homolog model	resistance-nodulation-cell division (RND) antibiotic efflux pump	disinfecting agents and antiseptics	antibiotic efflux	97.3	100.00
13	Strict	Pseudomonas aeruginosa emrE	protein homolog model	small multidrug resistance (SMR) antibiotic efflux pump	aminoglycoside antibiotic	antibiotic efflux	99.09	100.00
14	Strict	MexB	protein homolog model	resistance-nodulation-cell division (RND) antibiotic efflux pump	macrolide antibiotic, fluoroquinolone antibiotic, monobactam, carbapenem, cephalosporin, penicillin beta-lactam, tetracycline antibiotic, peptide antibiotic, aminocoumarin antibiotic, diaminopyrimidine antibiotic, sulfonamide antibiotic, phenicol antibiotic	antibiotic efflux	99.62	100.00
15	Strict	MexK	protein homolog model	resistance-nodulation-cell division (RND) antibiotic efflux pump	macrolide antibiotic, tetracycline antibiotic, disinfecting agents and antiseptics	antibiotic efflux	99.8	100.00
16	Strict	MexJ	protein homolog model	resistance-nodulation-cell division (RND) antibiotic efflux pump	macrolide antibiotic, tetracycline antibiotic, disinfecting agents and antiseptics	antibiotic efflux	99.46	100.00
17	Strict	MexL	protein homolog model	resistance-nodulation-cell division (RND) antibiotic efflux pump	macrolide antibiotic, tetracycline antibiotic, disinfecting agents and antiseptics	antibiotic efflux	99.53	100.00
18	Strict	floR	protein homolog model	major facilitator superfamily (MFS) antibiotic efflux pump	phenicol antibiotic	antibiotic efflux	99.75	100.00
19	Strict	mexN	protein homolog model	resistance-nodulation-cell division (RND) antibiotic efflux pump	phenicol antibiotic	antibiotic efflux	99.71	100.00
20	Strict	mexM	protein homolog model	resistance-nodulation-cell division (RND) antibiotic efflux pump	phenicol antibiotic	antibiotic efflux	98.96	100.00
21	Strict	PmpM	protein homolog model	multidrug and toxic compound extrusion (MATE) transporter	fluoroquinolone antibiotic, aminoglycoside antibiotic, disinfecting agents and antiseptics	antibiotic efflux	99.58	100.00
22	Strict	MexV	protein homolog model	resistance-nodulation-cell division (RND) antibiotic efflux pump	macrolide antibiotic, fluoroquinolone antibiotic, tetracycline antibiotic, phenicol antibiotic, disinfecting agents and antiseptics	antibiotic efflux	99.47	100.00
23	Strict	MexW	protein homolog model	resistance-nodulation-cell division (RND) antibiotic efflux pump	macrolide antibiotic, fluoroquinolone antibiotic, tetracycline antibiotic, phenicol antibiotic, disinfecting agents and antiseptics	antibiotic efflux	99.8	100.00
24	Strict	TriC	protein homolog model	resistance-nodulation-cell division (RND) antibiotic efflux pump	disinfecting agents and antiseptics	antibiotic efflux	99.8	100.00
25	Strict	TriA	protein homolog model	resistance-nodulation-cell division (RND) antibiotic efflux pump	disinfecting agents and antiseptics	antibiotic efflux	98.37	95.82
26	Strict	MexC	protein homolog model	resistance-nodulation-cell division (RND) antibiotic efflux pump	macrolide antibiotic, fluoroquinolone antibiotic, aminoglycoside antibiotic, cephalosporin, penicillin beta-lactam, tetracycline antibiotic, aminocoumarin antibiotic, diaminopyrimidine antibiotic, phenicol antibiotic	antibiotic efflux	97.74	91.47
27	Strict	MexD	protein homolog model	resistance-nodulation-cell division (RND) antibiotic efflux pump	macrolide antibiotic, fluoroquinolone antibiotic, aminoglycoside antibiotic, cephalosporin, penicillin beta-lactam, tetracycline antibiotic, aminocoumarin antibiotic, diaminopyrimidine antibiotic, phenicol antibiotic	antibiotic efflux	95.43	100.00
28	Strict	OprJ	protein homolog model	resistance-nodulation-cell division (RND) antibiotic efflux pump	macrolide antibiotic, fluoroquinolone antibiotic, aminoglycoside antibiotic, cephalosporin, penicillin beta-lactam, tetracycline antibiotic, aminocoumarin antibiotic, diaminopyrimidine antibiotic, phenicol antibiotic	antibiotic efflux	99.58	100.00
29	Strict	OprN	protein homolog model	resistance-nodulation-cell division (RND) antibiotic efflux pump	fluoroquinolone antibiotic, diaminopyrimidine antibiotic, phenicol antibiotic	antibiotic efflux	99.79	100.00
30	Strict	MuxA	protein homolog model	resistance-nodulation-cell division (RND) antibiotic efflux pump	macrolide antibiotic, monobactam, tetracycline antibiotic, aminocoumarin antibiotic	antibiotic efflux	99.77	100.00
31	Strict	opmE	protein homolog model	resistance-nodulation-cell division (RND) antibiotic efflux pump	macrolide antibiotic, carbapenem, tetracycline antibiotic, diaminopyrimidine antibiotic, phenicol antibiotic, disinfecting agents and antiseptics	antibiotic efflux	99.39	100.00
32	Strict	mexQ	protein homolog model	resistance-nodulation-cell division (RND) antibiotic efflux pump	macrolide antibiotic, carbapenem, tetracycline antibiotic, diaminopyrimidine antibiotic, phenicol antibiotic, disinfecting agents and antiseptics	antibiotic efflux	99.62	100.00
33	Strict	mexP	protein homolog model	resistance-nodulation-cell division (RND) antibiotic efflux pump	macrolide antibiotic, carbapenem, tetracycline antibiotic, diaminopyrimidine antibiotic, phenicol antibiotic, disinfecting agents and antiseptics	antibiotic efflux	99.48	100.00
34	Strict	bcr-1	protein homolog model	major facilitator superfamily (MFS) antibiotic efflux pump	bicyclomycin-like antibiotic	antibiotic efflux	99.75	100.00
35	Strict	MexG	protein homolog model	resistance-nodulation-cell division (RND) antibiotic efflux pump	fluoroquinolone antibiotic, tetracycline antibiotic, disinfecting agents and antiseptics	antibiotic efflux	99.32	100.00
36	Strict	MexH	protein homolog model	resistance-nodulation-cell division (RND) antibiotic efflux pump	fluoroquinolone antibiotic, tetracycline antibiotic, disinfecting agents and antiseptics	antibiotic efflux	99.73	100.00
37	Strict	MexI	protein homolog model	resistance-nodulation-cell division (RND) antibiotic efflux pump	fluoroquinolone antibiotic, tetracycline antibiotic, disinfecting agents and antiseptics	antibiotic efflux	99.9	100.00
38	Strict	OpmD	protein homolog model	resistance-nodulation-cell division (RND) antibiotic efflux pump	fluoroquinolone antibiotic, tetracycline antibiotic, disinfecting agents and antiseptics	antibiotic efflux	99.38	100.00
39	Strict	nalC	protein overexpression model	resistance-nodulation-cell division (RND) antibiotic efflux pump	macrolide antibiotic, fluoroquinolone antibiotic, monobactam, carbapenem, cephalosporin, penicillin beta-lactam, tetracycline antibiotic, peptide antibiotic, aminocoumarin antibiotic, diaminopyrimidine antibiotic, sulfonamide antibiotic, phenicol antibiotic	antibiotic efflux	98.59	100.00
40	Strict	Type A NfxB	protein overexpression model	resistance-nodulation-cell division (RND) antibiotic efflux pump	macrolide antibiotic, fluoroquinolone antibiotic, cephalosporin, penicillin beta-lactam, tetracycline antibiotic, aminocoumarin antibiotic, diaminopyrimidine antibiotic, phenicol antibiotic	antibiotic efflux	100.0	100.00
41	Strict	MexS	protein overexpression model	resistance-nodulation-cell division (RND) antibiotic efflux pump	fluoroquinolone antibiotic, diaminopyrimidine antibiotic, phenicol antibiotic	antibiotic efflux	99.41	100.00
42	Strict	MexZ	protein overexpression model	resistance-nodulation-cell division (RND) antibiotic efflux pump	macrolide antibiotic, fluoroquinolone antibiotic, aminoglycoside antibiotic, carbapenem, cephalosporin, penicillin beta-lactam, tetracycline antibiotic, phenicol antibiotic, disinfecting agents and antiseptics	antibiotic efflux	99.52	100.00
43	Strict	ParS	protein homolog model	resistance-nodulation-cell division (RND) antibiotic efflux pump, Outer Membrane Porin (Opr)	macrolide antibiotic, fluoroquinolone antibiotic, monobactam, aminoglycoside antibiotic, carbapenem, cephalosporin, penicillin beta-lactam, tetracycline antibiotic, phenicol antibiotic, disinfecting agents and antiseptics	antibiotic efflux, reduced permeability to antibiotic	99.77	100.00
44	Strict	ParR	protein homolog model	resistance-nodulation-cell division (RND) antibiotic efflux pump, Outer Membrane Porin (Opr)	macrolide antibiotic, fluoroquinolone antibiotic, monobactam, aminoglycoside antibiotic, carbapenem, cephalosporin, penicillin beta-lactam, tetracycline antibiotic, phenicol antibiotic, disinfecting agents and antiseptics	antibiotic efflux, reduced permeability to antibiotic	99.15	100.00
45	Perfect	OXA-677	protein homolog model	OXA beta-lactamase, OXA-10-like beta-lactamase	cephalosporin, penicillin beta-lactam	antibiotic inactivation	100.0	100.00
46	Perfect	PAC-1	protein homolog model	PAC beta-lactamase	cephalosporin	antibiotic inactivation	100.0	100.26
47	Perfect	FosA	protein homolog model	fosfomycin thiol transferase	phosphonic acid antibiotic	antibiotic inactivation	100.0	100.00
48	Perfect	PDC-19a	protein homolog model	PDC beta-lactamase	monobactam, carbapenem, cephalosporin	antibiotic inactivation	100.0	100.00
49	Perfect	APH(3')-IIb	protein homolog model	APH(3',)	aminoglycoside antibiotic	antibiotic inactivation	100.0	100.00
50	Perfect	AAC(6')-Il	protein homolog model	AAC(6',)	aminoglycoside antibiotic	antibiotic inactivation	100.0	100.00
51	Perfect	NDM-1	protein homolog model	NDM beta-lactamase	carbapenem, cephalosporin, penicillin beta-lactam	antibiotic inactivation	100.0	100.00
52	Strict	APH(3'')-Ib	protein homolog model	APH(3',',)	aminoglycoside antibiotic	antibiotic inactivation	99.63	100.00
53	Strict	APH(6)-Id	protein homolog model	APH(6)	aminoglycoside antibiotic	antibiotic inactivation	99.64	100.00
54	Strict	OXA-50	protein homolog model	OXA beta-lactamase, OXA-50-like beta-lactamase	cephalosporin, penicillin beta-lactam	antibiotic inactivation	98.98	94.35
55	Strict	Pseudomonas aeruginosa catB7	protein homolog model	chloramphenicol acetyltransferase (CAT)	phenicol antibiotic	antibiotic inactivation	98.11	100.00
56	Strict	aadA11	protein homolog model	ANT(3',',)	aminoglycoside antibiotic	antibiotic inactivation	98.55	105.34
57	Strict	arnA	protein homolog model	pmr phosphoethanolamine transferase	peptide antibiotic	antibiotic target alteration	99.4	100.00
58	Perfect	cprR	protein homolog model	pmr phosphoethanolamine transferase	peptide antibiotic	antibiotic target alteration, antibiotic efflux	100.0	100.00
59	Perfect	Pseudomonas aeruginosa soxR	protein homolog model	ATP-binding cassette (ABC) antibiotic efflux pump, major facilitator superfamily (MFS) antibiotic efflux pump, resistance-nodulation-cell division (RND) antibiotic efflux pump	fluoroquinolone antibiotic, cephalosporin, glycylcycline, penicillin beta-lactam, tetracycline antibiotic, rifamycin antibiotic, phenicol antibiotic, disinfecting agents and antiseptics	antibiotic target alteration, antibiotic efflux	100.0	100.00
60	Strict	basS	protein homolog model	pmr phosphoethanolamine transferase	peptide antibiotic	antibiotic target alteration, antibiotic efflux	99.16	100.00
61	Strict	cprS	protein homolog model	pmr phosphoethanolamine transferase	peptide antibiotic	antibiotic target alteration, antibiotic efflux	99.77	100.00
62	Strict	MexR	protein overexpression model	resistance-nodulation-cell division (RND) antibiotic efflux pump	macrolide antibiotic, fluoroquinolone antibiotic, monobactam, carbapenem, cephalosporin, penicillin beta-lactam, tetracycline antibiotic, peptide antibiotic, aminocoumarin antibiotic, diaminopyrimidine antibiotic, sulfonamide antibiotic, phenicol antibiotic	antibiotic target alteration, antibiotic efflux	99.32	100.00
63	Perfect	msrE	protein homolog model	msr-type ABC-F protein	macrolide antibiotic, streptogramin antibiotic	antibiotic target protection	100.0	100.00
64	Perfect	QnrVC1	protein homolog model	quinolone resistance protein (qnr)	fluoroquinolone antibiotic	antibiotic target protection	100.0	100.00
65	Perfect	sul2	protein homolog model	sulfonamide resistant sul	sulfonamide antibiotic	antibiotic target replacement	100.0	100.00
66	Perfect	sul1	protein homolog model	sulfonamide resistant sul	sulfonamide antibiotic	antibiotic target replacement	100.0	100.00
67	Perfect	dfrB5	protein homolog model	trimethoprim resistant dihydrofolate reductase dfr	diaminopyrimidine antibiotic	antibiotic target replacement	100.0	100.00

## Sheet: Genes per mechanism
Class	Efflux pump	Antibiotic inactivation	Target protection	Efflux + reduced permeability	Target alteration	Target alteration + efflux	Target replacement
aminocoumarins	13					1
aminoglycosides	8	5		2
carbapenems	9	2		2		1
cephalosporins	11	5		2		2
diaminopyrimidines	17					1	1
fluoroquinolones	23		1	2		2
macrolides	22		1	2		1
monobactams	9	1		2		1
penicillins	11	3		2		2
peptide antibiotics	6				1	4
phenicols	24	1		2		2
sulfonamides	5					1	2
tetracyclines	27			2		2
disinfecting agents and antiseptics	23					1
