# Supplementary material for: Companion Animals as Reservoirs of Multidrug Resistance—A Rare Case of an XDR, NDM-1-Producing Pseudomonas aeruginosa Strain of Feline Origin in Greece
Source: Vet Sci. 2025 Jun 12;12(6):576. doi: 10.3390/vetsci12060576 (PMC12197500; doi:10.3390/vetsci12060576)
Supplement: Supplementary file 1 [file vetsci-12-00576-s001.zip › Supplementary data/Table S2.xlsx]

## Sheet: Genomic_CP020703
query acc.ver	subject acc.ver	% identity	alignment length	mismatches	gap opens	q. start	q. end	s. start	s. end	evalue	bit score	Bin	low end	high end	# of hits	Percent of total
NC_000913	sequence_1	74.937	5135	1216	34	4184356	4189463	736546	741636	0	3369	95-100	95	100	24	1.31291
NC_000913	sequence_1	85.024	2938	407	20	225746	228673	722261	725175	0	3255	90-95	90	95	65	3.5558
NC_000913	sequence_1	85.024	2938	407	20	225746	228673	5355121	5352207	0	3255	85-90	85	90	91	4.97812
NC_000913	sequence_1	85.024	2938	407	20	225746	228673	5843366	5840452	0	3255	80-85	80	85	125	6.83807
NC_000913	sequence_1	85.024	2938	407	20	225746	228673	6671212	6668298	0	3255	75-80	75	80	217	11.8709
NC_000913	sequence_1	85.029	2939	406	21	4037506	4040434	722261	725175	0	3253	70-75	70	75	515	28.1729
NC_000913	sequence_1	85.029	2939	406	21	4037506	4040434	5355121	5352207	0	3253	65-70	65	70	713	39.0044
NC_000913	sequence_1	85.029	2939	406	21	4037506	4040434	5843366	5840452	0	3253	60-65	60	65	78	4.26696
NC_000913	sequence_1	85.029	2939	406	21	4037506	4040434	6671212	6668298	0	3253			Total	1828
NC_000913	sequence_1	84.864	2940	408	20	4210030	4212957	722261	725175	0	3240
NC_000913	sequence_1	84.864	2940	408	20	4210030	4212957	5355121	5352207	0	3240
NC_000913	sequence_1	84.864	2940	408	20	4210030	4212957	5843366	5840452	0	3240
NC_000913	sequence_1	84.83	2940	409	20	4210030	4212957	6671212	6668298	0	3235
NC_000913	sequence_1	84.825	2939	411	20	3943691	3946618	722261	725175	0	3232
NC_000913	sequence_1	84.825	2939	411	20	3943691	3946618	5355121	5352207	0	3232
NC_000913	sequence_1	84.825	2939	411	20	3943691	3946618	5843366	5840452	0	3232
NC_000913	sequence_1	84.825	2939	411	20	3943691	3946618	6671212	6668298	0	3232
NC_000913	sequence_1	84.796	2940	410	20	2726270	2729197	725175	722261	0	3231
NC_000913	sequence_1	84.796	2940	410	20	4168628	4171555	722261	725175	0	3231
NC_000913	sequence_1	84.796	2940	410	20	4168628	4171555	5355121	5352207	0	3231
NC_000913	sequence_1	84.796	2940	410	20	2726270	2729197	5352207	5355121	0	3231
NC_000913	sequence_1	84.796	2940	410	20	4168628	4171555	5843366	5840452	0	3231
NC_000913	sequence_1	84.796	2940	410	20	2726270	2729197	5840452	5843366	0	3231
NC_000913	sequence_1	84.78	2937	416	18	3423869	3426796	725175	722261	0	3229
NC_000913	sequence_1	84.78	2937	416	18	3423869	3426796	5352207	5355121	0	3229
NC_000913	sequence_1	84.78	2937	416	18	3423869	3426796	5840452	5843366	0	3229
NC_000913	sequence_1	84.78	2937	416	18	3423869	3426796	6668298	6671212	0	3229
NC_000913	sequence_1	84.762	2940	411	20	4168628	4171555	6671212	6668298	0	3226
NC_000913	sequence_1	84.762	2940	411	20	2726270	2729197	6668298	6671212	0	3226
NC_000913	sequence_1	71.726	5238	1299	73	1279863	1284982	1188596	1193769	0	2605
NC_000913	sequence_1	73.048	4330	1086	29	3915680	3919956	6876716	6881017	0	2490
NC_000913	sequence_1	70.809	5190	1384	55	2393385	2398493	2686893	2692032	0	2400
NC_000913	sequence_1	70.535	5067	1292	64	3448341	3453288	751312	746328	0	2300
NC_000913	sequence_1	74.406	3407	824	12	2400287	2403656	2693875	2697270	0	2203
NC_000913	sequence_1	73.956	3402	769	43	3470158	3473513	746177	742847	0	2053
NC_000913	sequence_1	74.313	3130	753	23	30815	33920	5919187	5916085	0	1963
NC_000913	sequence_1	83.709	1817	256	17	223769	225577	720266	722050	0	1902
NC_000913	sequence_1	83.709	1817	256	17	223769	225577	5357116	5355332	0	1902
NC_000913	sequence_1	83.709	1817	256	17	223769	225577	5845361	5843577	0	1902
NC_000913	sequence_1	83.709	1817	256	17	223769	225577	6673207	6671423	0	1902
NC_000913	sequence_1	83.507	1819	256	21	4035529	4037337	720266	722050	0	1874
NC_000913	sequence_1	83.507	1819	256	21	4035529	4037337	5357116	5355332	0	1874
NC_000913	sequence_1	83.507	1819	256	21	4035529	4037337	5845361	5843577	0	1874
NC_000913	sequence_1	83.507	1819	256	21	4035529	4037337	6673207	6671423	0	1874
NC_000913	sequence_1	83.196	1821	258	19	3426956	3428764	722050	720266	0	1863
NC_000913	sequence_1	83.196	1821	258	19	3426956	3428764	5355332	5357116	0	1863
NC_000913	sequence_1	83.196	1821	258	19	3426956	3428764	5843577	5845361	0	1863
NC_000913	sequence_1	83.196	1821	258	19	3426956	3428764	6671423	6673207	0	1863
NC_000913	sequence_1	70.922	3893	995	56	1537403	1541201	1193844	1189995	0	1789
NC_000913	sequence_1	85.917	1548	204	9	2729616	2731159	721803	720266	0	1782
NC_000913	sequence_1	85.917	1548	204	9	2729616	2731159	5355579	5357116	0	1782
NC_000913	sequence_1	85.917	1548	204	9	2729616	2731159	5843824	5845361	0	1782
NC_000913	sequence_1	85.917	1548	204	9	2729616	2731159	6671670	6673207	0	1782
NC_000913	sequence_1	85.991	1549	201	11	4166657	4168200	720266	721803	0	1781
NC_000913	sequence_1	85.991	1549	201	11	4208145	4209688	720266	721803	0	1781
NC_000913	sequence_1	85.991	1549	201	11	4208145	4209688	5357116	5355579	0	1781
NC_000913	sequence_1	85.991	1549	201	11	4166657	4168200	5357116	5355579	0	1781
NC_000913	sequence_1	85.991	1549	201	11	4208145	4209688	5845361	5843824	0	1781
NC_000913	sequence_1	85.991	1549	201	11	4166657	4168200	5845361	5843824	0	1781
NC_000913	sequence_1	85.991	1549	201	11	4208145	4209688	6673207	6671670	0	1781
NC_000913	sequence_1	85.991	1549	201	11	4166657	4168200	6673207	6671670	0	1781
NC_000913	sequence_1	85.825	1552	198	11	3941806	3943349	720266	721803	0	1778
NC_000913	sequence_1	85.825	1552	198	11	3941806	3943349	5357116	5355579	0	1778
NC_000913	sequence_1	85.825	1552	198	11	3941806	3943349	5845361	5843824	0	1778
NC_000913	sequence_1	85.825	1552	198	11	3941806	3943349	6673207	6671670	0	1778
NC_000913	sequence_1	75.72	2500	592	7	131615	134102	3936861	3939357	0	1755
NC_000913	sequence_1	73.677	2910	720	20	4181231	4184109	733369	736263	0	1746
NC_000913	sequence_1	68.738	4619	1330	46	2155295	2159837	2884962	2889542	0	1716
NC_000913	sequence_1	69.47	4281	1212	51	3625761	3629984	6513756	6517998	0	1684
NC_000913	sequence_1	69.943	3846	1055	45	446858	450643	4454495	4458299	0	1613
NC_000913	sequence_1	72.545	2841	742	22	4271049	4273870	762423	765244	0	1543
NC_000913	sequence_1	69.052	3871	1077	51	4081897	4085700	5972389	5976205	0	1460
NC_000913	sequence_1	75.992	2016	470	10	763013	765021	4153000	4150992	0	1422
NC_000913	sequence_1	68.65	3882	1138	44	481318	485163	481947	478109	0	1388
NC_000913	sequence_1	68.321	4110	1194	61	3123857	3127896	6647969	6652040	0	1365
NC_000913	sequence_1	70.85	2940	779	39	2390141	2393042	2683790	2686689	0	1333
NC_000913	sequence_1	69.379	3478	968	52	4223867	4227294	3870975	3874405	0	1324
NC_000913	sequence_1	70.129	2869	766	32	3439646	3442470	759975	757154	0	1249
NC_000913	sequence_1	68.318	3715	1060	56	2691672	2695323	1387304	1383644	0	1247
NC_000913	sequence_1	67.872	3788	1094	51	1547533	1551252	5976193	5972461	0	1226
NC_000913	sequence_1	73.76	2016	495	15	4370676	4372671	5480932	5478931	0	1214
NC_000913	sequence_1	77.267	1566	345	6	4283276	4284834	1986107	1984546	0	1203
NC_000913	sequence_1	74.778	1804	442	8	12150	13947	5925223	5923427	0	1178
NC_000913	sequence_1	82.264	1184	193	7	4175945	4177115	744998	746177	0	1173
NC_000913	sequence_1	82.14	1187	195	7	3470158	3471331	729672	728490	0	1169
NC_000913	sequence_1	68.806	3132	884	36	598738	601827	3306598	3309678	0	1166
NC_000913	sequence_1	81.987	1188	197	7	4175941	4177115	728489	729672	0	1162
NC_000913	sequence_1	75.1	1751	412	13	3878369	3880107	6031	4293	0	1156
NC_000913	sequence_1	75.691	1629	382	9	325622	327243	6675879	6677500	0	1125
NC_000913	sequence_1	76.959	1480	331	4	962112	963586	2062831	2064305	0	1123
NC_000913	sequence_1	70.645	2388	638	19	3592798	3595174	4737488	4735153	0	1118
NC_000913	sequence_1	77.996	1377	301	2	2791327	2792702	303983	305358	0	1111
NC_000913	sequence_1	70.536	2369	659	18	2300286	2302633	4617745	4615395	0	1080
NC_000913	sequence_1	70.61	2443	641	36	3356515	3358917	6259623	6257218	0	1076
NC_000913	sequence_1	71.512	2215	572	31	4481547	4483730	1238176	1240362	0	1064
NC_000913	sequence_1	68.452	3043	882	39	2630957	2633953	1350136	1347126	0	1055
NC_000913	sequence_1	71.62	2167	563	30	205669	207806	1524681	1526824	0	1048
NC_000913	sequence_1	72.039	1942	533	5	3079684	3081620	609219	607283	0	1041
NC_000913	sequence_1	78.37	1239	267	1	2497103	2498340	5869907	5871145	0	1023
NC_000913	sequence_1	74.483	1595	394	11	4194297	4195883	6158787	6160376	0	1004
NC_000913	sequence_1	72.216	1832	493	8	1867007	1868836	648510	646693	0	988
NC_000913	sequence_1	66.352	4021	1182	73	3442616	3446568	757024	753107	0	977
NC_000913	sequence_1	69.757	2308	657	20	458915	461203	3918265	3915980	0	963
NC_000913	sequence_1	71.391	1912	528	9	2337520	2339420	2055208	2053305	0	959
NC_000913	sequence_1	72.412	1787	456	17	4058396	4060163	6353745	6351977	0	957
NC_000913	sequence_1	69.228	2460	679	31	755946	758371	4161642	4159227	0	955
NC_000913	sequence_1	72.21	1774	471	10	2705355	2707117	5239272	5241034	0	952
NC_000913	sequence_1	70.482	2114	582	19	2731651	2733746	5651028	5653117	0	952
NC_000913	sequence_1	72.754	1714	446	14	813536	815240	2080522	2082223	0	942
NC_000913	sequence_1	73.342	1628	412	13	1111411	1113027	6305566	6303950	0	941
NC_000913	sequence_1	69.34	2332	675	18	1784759	1787067	3958124	3960438	0	938
NC_000913	sequence_1	70.8	2000	547	17	2659560	2661531	1305652	1303662	0	931
NC_000913	sequence_1	71.012	1987	540	20	4514370	4516338	1159480	1161448	0	930
NC_000913	sequence_1	70.769	1950	548	12	994055	995988	1754920	1752977	0	913
NC_000913	sequence_1	73.158	1561	407	6	855982	857539	3727134	3728685	0	911
NC_000913	sequence_1	72.084	1723	442	15	629974	631684	5729335	5727640	0	907
NC_000913	sequence_1	71.68	1815	490	16	4285459	4287261	5075246	5077048	0	906
NC_000913	sequence_1	74.61	1410	332	13	327337	328733	6677722	6679118	0	894
NC_000913	sequence_1	68.897	2331	692	16	63460	65769	3817010	3819328	0	893
NC_000913	sequence_1	74.182	1406	359	4	4115810	4117213	1587712	1589115	0	885
NC_000913	sequence_1	71.097	1896	500	24	3173516	3175387	6152959	6154830	0	884
NC_000913	sequence_1	68.705	2387	715	19	108359	110729	5499988	5497618	0	881
NC_000913	sequence_1	72.222	1620	432	11	3119609	3121219	5933156	5931546	0	860
NC_000913	sequence_1	72.153	1598	431	8	4628931	4630521	5710550	5712140	0	853
NC_000913	sequence_1	74.749	1295	305	9	3325345	3326625	5912205	5913491	0	841
NC_000913	sequence_1	75.369	1218	289	4	2398949	2400165	2692488	2693695	0	837
NC_000913	sequence_1	73.502	1385	361	4	1127833	1129214	5675957	5674576	0	831
NC_000913	sequence_1	70.932	1727	480	10	3953478	3955196	402991	401279	0	827
NC_000913	sequence_1	71.71	1626	431	14	217166	218778	5005004	5003395	0	822
NC_000913	sequence_1	68.335	2397	672	36	759324	761658	4158300	4155929	0	818
NC_000913	sequence_1	69.105	2146	595	29	3537436	3539547	6481366	6483477	0	812
NC_000913	sequence_1	70.96	1739	441	24	2874617	2876315	5539250	5540964	0	810
NC_000913	sequence_1	70.889	1721	477	15	3313373	3315081	5903555	5905263	0	800
NC_000913	sequence_1	74.365	1260	313	6	3966415	3967669	6527845	6526591	0	799
NC_000913	sequence_1	66.462	3095	884	57	1799390	1802441	2528934	2525951	0	784
NC_000913	sequence_1	69.289	1983	562	20	3159159	3161110	6104122	6106088	0	783
NC_000913	sequence_1	69.421	1936	552	17	3471596	3473514	3601422	3603334	0	783
NC_000913	sequence_1	67.678	2636	769	46	2368041	2370633	1622292	1619697	0	781
NC_000913	sequence_1	69.946	1850	501	22	3405433	3407251	6016930	6018755	0	781
NC_000913	sequence_1	73.193	1328	345	5	3541235	3542555	5449888	5448565	0	778
NC_000913	sequence_1	73.615	1300	335	7	4025105	4026400	6524339	6523044	0	774
NC_000913	sequence_1	72.629	1392	370	7	1079383	1080767	5221214	5219827	0	772
NC_000913	sequence_1	69.821	1786	497	14	4120533	4122286	6283620	6281845	0	766
NC_000913	sequence_1	69.803	1775	518	9	3164160	3165925	6149571	6151336	0	761
NC_000913	sequence_1	73.28	1250	307	3	2165677	2166926	6752256	6753478	0	760
NC_000913	sequence_1	70.153	1702	494	9	533975	535669	4252103	4253797	0	752
NC_000913	sequence_1	75.091	1100	274	0	4590081	4591180	5728223	5729322	0	749
NC_000913	sequence_1	73.203	1280	330	7	2906668	2907942	1534123	1532852	0	743
NC_000913	sequence_1	74.131	1179	297	5	1195198	1196372	2714690	2715864	0	737
NC_000913	sequence_1	74.259	1181	292	8	2792774	2793948	305667	306841	0	735
NC_000913	sequence_1	73.983	1180	300	5	2684330	2685507	5725482	5724308	0	728
NC_000913	sequence_1	71.614	1462	382	15	3046173	3047616	6495909	6497355	0	728
NC_000913	sequence_1	74.291	1128	288	2	3779827	3780953	5933324	5934450	0	720
NC_000913	sequence_1	67.977	2111	627	20	2819913	2821997	5057915	5060002	0	714
NC_000913	sequence_1	73.213	1217	322	4	1357929	1359143	3642351	3643565	0	711
NC_000913	sequence_1	71.799	1390	371	12	4056627	4058004	6357148	6355768	0	705
NC_000913	sequence_1	74.343	1103	277	4	356336	357435	496189	495090	0	701
NC_000913	sequence_1	80.723	747	144	0	3214103	3214849	635112	634366	0	699
NC_000913	sequence_1	73.019	1186	318	2	3682245	3683429	4605365	4606549	0	690
NC_000913	sequence_1	72.222	1332	343	16	1143045	1144367	2269925	2271238	0	687
NC_000913	sequence_1	70.666	1442	413	4	3924180	3925616	6886516	6887952	0	685
NC_000913	sequence_1	72.019	1283	353	4	2351095	2352374	6521909	6520630	0	683
NC_000913	sequence_1	67.764	2035	624	14	2194318	2196333	1708982	1706961	0	679
NC_000913	sequence_1	73.831	1112	284	6	4294607	4295716	6799927	6798821	0	673
NC_000913	sequence_1	75.201	996	234	7	1541560	1542550	1189627	1188640	0	664
NC_000913	sequence_1	66.612	2432	736	30	1331048	1333438	2231444	2233840	0	659
NC_000913	sequence_1	71.914	1296	330	16	4204650	4205931	6026673	6025398	0	655
NC_000913	sequence_1	72.523	1201	299	12	457453	458639	3919662	3918479	0	653
NC_000913	sequence_1	69.346	1742	462	33	4285459	4287167	5893533	5891831	0	651
NC_000913	sequence_1	70.807	1401	391	11	2247090	2248481	5760346	5758955	0	650
NC_000913	sequence_1	68.17	1863	569	13	3997997	3999847	6759654	6761504	0	650
NC_000913	sequence_1	68.184	1955	576	27	2579654	2581585	607289	609220	2.51e-180	642
NC_000913	sequence_1	66.721	2473	720	45	922982	925395	2716550	2718978	8.76e-180	640
NC_000913	sequence_1	69.973	1482	398	16	3046184	3047646	2999968	2998515	3.06e-179	637
NC_000913	sequence_1	68.435	1942	541	37	3703865	3705772	5607431	5605528	3.06e-179	637
NC_000913	sequence_1	75.539	928	223	4	3882397	3883322	1956	1031	1.07e-178	636
NC_000913	sequence_1	69.549	1573	444	19	3446578	3448131	752940	751384	6.74e-175	624
NC_000913	sequence_1	72.801	1114	277	10	2684335	2685435	6723651	6722551	2.35e-174	622
NC_000913	sequence_1	69.379	1561	453	15	3415033	3416579	478868	480417	1e-172	616
NC_000913	sequence_1	68.798	1705	500	20	1170740	1172428	2240034	2241722	1e-172	616
NC_000913	sequence_1	73.591	1011	261	3	3400077	3401087	5575878	5576882	1.22e-171	612
NC_000913	sequence_1	77.217	812	163	9	4318791	4319591	1817701	1816901	4.25e-171	610
NC_000913	sequence_1	70.29	1343	377	8	2746470	2747795	1405659	1404322	5.18e-170	608
NC_000913	sequence_1	68.672	1596	455	13	4205945	4207513	6025292	6023715	5.18e-170	607
NC_000913	sequence_1	68.949	1636	485	17	2908060	2909685	1531934	1530312	1.81e-169	605
NC_000913	sequence_1	74.234	947	236	4	2822821	2823763	1551156	1550214	2.68e-167	598
NC_000913	sequence_1	69.743	1441	411	13	1554206	1555632	1720527	1719098	2.68e-167	598
NC_000913	sequence_1	69.922	1403	401	11	2305258	2306648	1745494	1746887	2.68e-167	598
NC_000913	sequence_1	69.939	1467	396	24	495130	496570	4145625	4144178	3.98e-165	590
NC_000913	sequence_1	70.715	1301	326	20	1190706	1191977	2707434	2708708	1.39e-164	589
NC_000913	sequence_1	72.018	1115	284	10	2684335	2685435	3001305	3000205	1.69e-163	585
NC_000913	sequence_1	67.921	1833	553	24	2220028	2221845	4007928	4006116	2.51e-161	579
NC_000913	sequence_1	70.359	1255	368	3	1235869	1237121	643967	645219	8.77e-161	577
NC_000913	sequence_1	70.796	1219	330	10	876812	878014	5048283	5047075	1.07e-159	572
NC_000913	sequence_1	75.51	833	192	6	3724468	3725297	12585	13408	4.54e-158	567
NC_000913	sequence_1	71.811	1082	293	5	3086719	3087794	605988	604913	1.59e-157	565
NC_000913	sequence_1	68.932	1442	422	10	1240565	1241993	6226112	6224684	6.74e-156	560
NC_000913	sequence_1	65.958	2400	724	38	672358	674691	1037377	1039749	2.35e-155	558
NC_000913	sequence_1	70.799	1202	300	17	120393	121555	2246153	2244964	2.87e-154	555
NC_000913	sequence_1	70.998	1162	323	8	354930	356084	497568	496414	1e-153	554
NC_000913	sequence_1	71.037	1167	329	8	4178401	4179565	730848	732007	1e-153	554
NC_000913	sequence_1	72.851	954	217	9	4322213	4323146	1814161	1813230	3.49e-153	551
NC_000913	sequence_1	69.836	1283	356	11	3359324	3360595	6256786	6255524	4.25e-152	548
NC_000913	sequence_1	65.691	2527	785	39	4027616	4030107	2230889	2228410	4.25e-152	547
NC_000913	sequence_1	66.579	2283	659	52	4013068	4015283	3767662	3765417	7.69e-149	537
NC_000913	sequence_1	70.558	1165	303	13	120392	121523	5098439	5099596	9.37e-148	533
NC_000913	sequence_1	70.252	1190	346	6	401952	403137	1917890	1916705	3.27e-147	531
NC_000913	sequence_1	68.869	1423	424	13	1109459	1110870	6307530	6306116	3.98e-146	528
NC_000913	sequence_1	70.959	1064	309	0	3240091	3241154	3641592	3640529	1.39e-145	526
NC_000913	sequence_1	65.797	2108	647	21	1796775	1798820	2531246	2529151	4.85e-145	524
NC_000913	sequence_1	72.958	906	237	4	2824530	2825434	5542366	5541468	2.06e-143	519
NC_000913	sequence_1	70.598	1170	324	13	3826008	3827170	6642237	6643393	2.06e-143	519
NC_000913	sequence_1	68.217	1570	455	23	2657389	2658936	1307767	1306220	2.06e-143	518
NC_000913	sequence_1	70.762	1115	312	8	1335882	1336989	4180161	4181268	2.06e-143	518
NC_000913	sequence_1	70.374	1151	327	9	693790	694933	1045722	1046865	3.06e-141	511
NC_000913	sequence_1	72.699	956	240	13	3473618	3474563	742808	741864	3.73e-140	508
NC_000913	sequence_1	69.88	1162	332	6	2407576	2408728	2423045	2421893	3.73e-140	508
NC_000913	sequence_1	69.142	1306	370	14	4404687	4405977	6120298	6119011	1.3e-139	506
NC_000913	sequence_1	69.046	1331	386	14	1948852	1950172	4996670	4997984	4.55e-139	504
NC_000913	sequence_1	73.854	807	203	2	348740	349542	5200969	5201771	1.59e-138	503
NC_000913	sequence_1	70.331	1119	316	8	378462	379572	1538944	1537834	5.54e-138	500
NC_000913	sequence_1	73.279	857	219	6	809407	810258	560830	561681	2.36e-136	496
NC_000913	sequence_1	68.483	1450	405	24	2428812	2430238	2114585	2113165	8.22e-136	494
NC_000913	sequence_1	66.011	2136	676	29	85631	87741	5851830	5849720	8.22e-136	494
NC_000913	sequence_1	69.687	1214	355	11	1814101	1815306	3519794	3518586	8.22e-136	493
NC_000913	sequence_1	66.27	1850	588	14	2274455	2276282	3909005	3910840	8.22e-136	493
NC_000913	sequence_1	70.026	1141	308	12	753225	754348	4164028	4162905	8.22e-136	493
NC_000913	sequence_1	67.298	1636	483	21	438480	440091	979881	981488	2.87e-135	491
NC_000913	sequence_1	67.614	1618	472	25	3231680	3233268	2130309	2131903	1e-134	490
NC_000913	sequence_1	70.224	1115	299	12	1256720	1257813	5805356	5804254	1e-134	490
NC_000913	sequence_1	66.85	1816	545	28	4054161	4055940	6363754	6361960	1.22e-133	487
NC_000913	sequence_1	68.014	1385	380	16	1483337	1484679	1912885	1914248	1.22e-133	486
NC_000913	sequence_1	67.208	1601	498	14	4227740	4229325	6790772	6792360	1.49e-132	482
NC_000913	sequence_1	69.016	1291	380	14	3755000	3756280	1004376	1005656	5.19e-132	480
NC_000913	sequence_1	69.033	1282	377	14	3755000	3756271	3704327	3705598	6.32e-131	478
NC_000913	sequence_1	71.598	926	255	4	2640835	2641756	1313278	1312357	7.7e-130	474
NC_000913	sequence_1	70.506	1068	296	11	4319636	4320693	1816795	1815737	7.7e-130	474
NC_000913	sequence_1	69.492	1180	326	15	173678	174840	1048200	1049362	3.27e-128	469
NC_000913	sequence_1	67.689	1532	451	23	3660402	3661911	478855	480364	3.27e-128	468
NC_000913	sequence_1	66.627	1684	533	14	241414	243078	2439054	2440727	1.14e-127	467
NC_000913	sequence_1	70.029	1051	305	4	684583	685628	4433824	4432779	1.14e-127	467
NC_000913	sequence_1	70.676	1006	286	6	123249	124251	6213289	6214288	1.14e-127	466
NC_000913	sequence_1	69.982	1106	264	21	4588905	4589987	5727135	5728195	3.99e-127	465
NC_000913	sequence_1	69.778	1125	316	12	29651	30763	5921003	5919891	3.99e-127	464
NC_000913	sequence_1	72.848	825	218	5	2293907	2294727	4278634	4279456	4.86e-126	462
NC_000913	sequence_1	65.571	2129	626	38	610277	612359	2637155	2639222	4.86e-126	461
NC_000913	sequence_1	69.16	1190	348	11	1364315	1365496	2499081	2497903	1.7e-125	460
NC_000913	sequence_1	69.697	1089	294	12	2446412	2447483	4042557	4043626	2.07e-124	455
NC_000913	sequence_1	69.748	1071	317	5	4197716	4198781	6255326	6254258	2.07e-124	455
NC_000913	sequence_1	65.473	2039	654	21	2423755	2425766	2322512	2324527	7.21e-124	454
NC_000913	sequence_1	75.072	698	159	8	762047	762735	4155528	4154837	2.52e-123	453
NC_000913	sequence_1	68.253	1345	411	14	3558494	3559827	5694106	5692767	2.52e-123	453
NC_000913	sequence_1	64.945	2613	780	57	1826935	1829479	5062601	5065145	3.07e-122	449
NC_000913	sequence_1	74.159	743	177	9	189777	190515	1507849	1508580	3.07e-122	448
NC_000913	sequence_1	72.34	846	221	8	3377813	3378652	5528559	5529397	1.07e-121	447
NC_000913	sequence_1	66.101	1767	531	23	3121753	3123485	546213	547945	3.74e-121	444
NC_000913	sequence_1	68.132	1274	378	11	3648949	3650208	3226240	3224981	1.3e-120	444
NC_000913	sequence_1	71.013	928	241	10	3390610	3391529	5565936	5566843	4.55e-120	442
NC_000913	sequence_1	69.402	1121	326	11	421009	422116	6329073	6327957	4.55e-120	442
NC_000913	sequence_1	66.481	1620	505	15	3643182	3644788	86618	85024	4.55e-120	441
NC_000913	sequence_1	69.601	1102	295	18	3309154	3310235	5899562	5900643	2.36e-117	433
NC_000913	sequence_1	68.45	1271	370	18	3602114	3603368	425189	423934	2.36e-117	432
NC_000913	sequence_1	69.325	1066	296	10	2588102	2589150	479375	480426	2.36e-117	432
NC_000913	sequence_1	67.025	1580	489	22	639742	641306	165623	167185	8.23e-117	431
NC_000913	sequence_1	70.019	1044	289	14	990928	991959	2140372	2141403	8.23e-117	431
NC_000913	sequence_1	71.651	836	234	3	2866567	2867401	1544905	1544072	2.87e-116	429
NC_000913	sequence_1	69.797	1033	293	10	2440407	2441431	4131483	4130462	2.87e-116	429
NC_000913	sequence_1	71.636	825	231	2	1192928	1193752	2710567	2711388	1e-115	427
NC_000913	sequence_1	64.951	2351	761	35	2857120	2859437	1548275	1545955	3.5e-115	425
NC_000913	sequence_1	68.403	1190	338	14	3556855	3558034	5697411	5696250	1.22e-114	423
NC_000913	sequence_1	69.749	995	289	6	3035266	3036254	1460198	1459210	4.26e-114	422
NC_000913	sequence_1	69.086	1116	330	11	502087	503193	6839378	6840487	4.26e-114	422
NC_000913	sequence_1	72.593	810	201	13	4323484	4324284	1812921	1812124	4.26e-114	421
NC_000913	sequence_1	68.608	1185	352	13	3033666	3034840	1461954	1460780	1.49e-113	420
NC_000913	sequence_1	66.623	1537	458	20	79056	80552	2100210	2098689	1.49e-113	419
NC_000913	sequence_1	69.12	1046	259	16	2404022	2405042	2697605	2698611	1.81e-112	416
NC_000913	sequence_1	68.439	1185	344	14	1337103	1338272	4181439	4182608	1.81e-112	416
NC_000913	sequence_1	67.271	1378	410	17	3071465	3072833	613546	612201	2.21e-111	413
NC_000913	sequence_1	67.124	1384	436	11	3785386	3786758	6367516	6368891	2.21e-111	413
NC_000913	sequence_1	69.404	1023	303	7	2589644	2590661	480920	481937	2.21e-111	412
NC_000913	sequence_1	69.342	1109	297	21	3573793	3574878	2103565	2102477	2.21e-111	412
NC_000913	sequence_1	72.379	782	200	9	4264926	4265699	6111900	6111127	7.71e-111	411
NC_000913	sequence_1	72.379	782	198	10	2017028	2017800	4695544	4694772	2.69e-110	408
NC_000913	sequence_1	72.559	758	175	12	4318002	4318735	1818562	1817814	3.28e-109	406
NC_000913	sequence_1	68.178	1213	361	15	2540176	2541376	318718	319917	1.14e-108	403
NC_000913	sequence_1	69.101	1068	310	12	426137	427197	1295290	1296344	1.14e-108	403
NC_000913	sequence_1	68.612	1131	341	11	4626117	4627240	5732029	5730906	1.14e-108	403
NC_000913	sequence_1	72.961	699	187	2	2433127	2433824	2110328	2109631	3.99e-108	402
NC_000913	sequence_1	69.165	1054	303	12	419612	420654	3722759	3723801	3.99e-108	402
NC_000913	sequence_1	77.111	533	116	4	4609438	4609967	1158667	1158138	1.39e-107	399
NC_000913	sequence_1	70.154	908	261	6	4610098	4611000	1158010	1157108	4.86e-107	398
NC_000913	sequence_1	76.173	554	130	2	895107	895659	345647	346199	4.86e-107	398
NC_000913	sequence_1	66.644	1442	415	21	23591	24987	5672160	5670740	4.86e-107	398
NC_000913	sequence_1	69.231	975	294	4	2415902	2416873	5136416	5137387	5.92e-106	394
NC_000913	sequence_1	67.857	1204	360	13	2794288	2795476	154061	152870	2.07e-105	393
NC_000913	sequence_1	66.667	1527	454	26	142869	144360	2442689	2444195	2.07e-105	392
NC_000913	sequence_1	68.332	1121	329	12	124565	125669	6214602	6215712	7.22e-105	391
NC_000913	sequence_1	67.463	1214	371	9	3316328	3317526	5906354	5907558	7.22e-105	390
NC_000913	sequence_1	72	725	199	2	4018876	4019598	6291973	6292695	8.79e-104	388
NC_000913	sequence_1	69.78	953	248	16	3209618	3210544	640209	639271	3.07e-103	385
NC_000913	sequence_1	71.329	858	216	18	289328	290170	6450981	6450139	3.07e-103	385
NC_000913	sequence_1	70	920	261	10	931107	932020	2721003	2721913	1.07e-102	384
NC_000913	sequence_1	68.163	1181	349	17	3304622	3305787	6743658	6744826	1.07e-102	383
NC_000913	sequence_1	68.696	1051	288	15	425010	426050	1294233	1295252	3.74e-102	382
NC_000913	sequence_1	66.066	1553	503	15	2332720	2334260	5586747	5588287	1.3e-101	379
NC_000913	sequence_1	68.44	1090	320	13	3488970	3490047	5067708	5068785	4.55e-101	379
NC_000913	sequence_1	66.132	1497	480	14	1932917	1934400	2026890	2025408	1.59e-100	376
NC_000913	sequence_1	66.692	1333	424	10	4283507	4284823	3360919	3362247	1.59e-100	376
NC_000913	sequence_1	70.023	874	240	9	706179	707041	3931350	3930488	5.55e-100	375
NC_000913	sequence_1	73.754	602	158	0	3777609	3778210	5931696	5932297	5.55e-100	374
NC_000913	sequence_1	66.281	1471	459	17	4048181	4049628	6813907	6812451	5.55e-100	374
NC_000913	sequence_1	66.294	1433	461	12	1515577	1516998	3356628	3358049	1.94e-99	373
NC_000913	sequence_1	69.58	904	253	9	3595477	3596369	4734844	4733952	6.76e-99	370
NC_000913	sequence_1	74.561	570	143	2	692417	692985	1044432	1045000	8.23e-98	368
NC_000913	sequence_1	67.157	1224	357	16	602031	603218	2245017	2246231	1e-96	364
NC_000913	sequence_1	71.129	762	212	6	4020778	4021535	6293900	6294657	1e-96	363
NC_000913	sequence_1	69.163	908	271	5	2621207	2622108	5013013	5013917	3.5e-96	361
NC_000913	sequence_1	71.965	692	184	5	2137902	2138588	4442934	4443620	1.22e-95	361
NC_000913	sequence_1	66.89	1341	408	21	1233267	1234586	3896026	3894701	5.2e-94	355
NC_000913	sequence_1	70.745	752	212	4	1411163	1411910	4597052	4597799	5.2e-94	354
NC_000913	sequence_1	68	1050	314	10	96044	97082	5513183	5512145	5.2e-94	354
NC_000913	sequence_1	67.556	1162	355	14	3481682	3482832	6541846	6540696	1.81e-93	353
NC_000913	sequence_1	75.146	515	128	0	2334358	2334872	5588442	5588956	1.81e-93	352
NC_000913	sequence_1	69.111	900	270	6	1944404	1945299	4993558	4994453	6.33e-93	351
NC_000913	sequence_1	65.532	1674	523	26	3911839	3913482	6871883	6873532	2.21e-92	350
NC_000913	sequence_1	68.554	989	288	12	4159389	4160367	2255299	2254324	2.21e-92	349
NC_000913	sequence_1	72.568	627	170	2	2596912	2597537	4798763	4799388	2.21e-92	349
NC_000913	sequence_1	70.399	777	208	8	3330989	3331754	5678697	5679462	2.21e-92	349
NC_000913	sequence_1	70.573	785	207	11	1268180	1268955	1531977	1532746	7.71e-92	347
NC_000913	sequence_1	67.059	1190	364	13	1842533	1843708	5702169	5700994	2.69e-91	346
NC_000913	sequence_1	71.126	755	206	10	725005	725753	4103373	4104121	2.69e-91	345
NC_000913	sequence_1	68.512	921	272	6	931106	932020	5118008	5118916	9.4e-91	343
NC_000913	sequence_1	69.053	950	261	17	14234	15159	5923116	5922176	3.28e-90	342
NC_000913	sequence_1	71.87	647	180	2	4455785	4456430	1008297	1008942	1.14e-89	340
NC_000913	sequence_1	75.957	470	113	0	3149002	3149471	5685488	5685957	4e-89	339
NC_000913	sequence_1	70.954	723	202	6	1964238	1964956	4302987	4303705	4e-89	338
NC_000913	sequence_1	71.407	668	189	2	2553388	2554054	25923	26589	1.39e-88	337
NC_000913	sequence_1	67.742	1054	300	15	4179976	4180998	732196	733240	1.39e-88	337
NC_000913	sequence_1	69.811	901	241	20	208613	209502	1527804	1528684	1.39e-88	337
NC_000913	sequence_1	66.179	1298	410	12	896542	897832	347039	348314	4.87e-88	334
NC_000913	sequence_1	70.765	732	208	6	351266	351994	5207253	5207981	4.87e-88	334
NC_000913	sequence_1	66.343	1337	414	18	3822496	3823814	6634790	6636108	4.87e-88	334
NC_000913	sequence_1	66.442	1335	384	25	554681	555986	3929689	3928390	1.7e-87	334
NC_000913	sequence_1	67.205	1177	366	15	3887026	3888192	6890316	6889150	1.7e-87	334
NC_000913	sequence_1	76.101	477	110	4	2157863	2158337	2890658	2891132	1.7e-87	333
NC_000913	sequence_1	71.659	681	179	9	3355232	3355905	6260894	6260221	5.93e-87	331
NC_000913	sequence_1	66.448	1219	393	9	2085783	2086993	3642318	3643528	2.07e-86	329
NC_000913	sequence_1	67.18	1103	344	10	1669786	1670879	6249746	6250839	2.07e-86	329
NC_000913	sequence_1	67.157	1224	341	27	1363032	1364218	6611995	6610796	2.07e-86	329
NC_000913	sequence_1	69.472	796	227	6	2964368	2965155	390627	389840	7.22e-86	328
NC_000913	sequence_1	68.539	979	283	16	2772192	2773157	3224990	3225956	7.22e-86	328
NC_000913	sequence_1	67.393	1009	304	7	101038	102041	5508267	5507279	7.22e-86	328
NC_000913	sequence_1	68.695	904	269	9	1930935	1931831	1398413	1399309	7.22e-86	327
NC_000913	sequence_1	66.881	1247	377	21	939425	940659	2726712	2727934	2.52e-85	325
NC_000913	sequence_1	66.845	1306	372	30	4148779	4150055	5622762	5621489	8.8e-85	324
NC_000913	sequence_1	68.202	912	282	5	1519141	1520048	3396708	3395801	3.07e-84	323
NC_000913	sequence_1	66.72	1241	374	20	2710765	2711987	5246029	5247248	3.07e-84	322
NC_000913	sequence_1	70.395	760	198	14	3599958	3600705	427172	426428	3.74e-83	318
NC_000913	sequence_1	68.966	870	253	11	3662625	3663487	481082	481941	3.74e-83	318
NC_000913	sequence_1	67.93	976	300	10	1224383	1225352	1975040	1976008	1.31e-82	316
NC_000913	sequence_1	66.231	1223	370	15	602031	603218	5099576	5098362	4.56e-82	315
NC_000913	sequence_1	68.026	932	270	11	3047869	3048789	6497605	6498519	1.59e-81	314
NC_000913	sequence_1	68.831	847	247	9	2532418	2533254	2618055	2617216	1.59e-81	313
NC_000913	sequence_1	67.207	1049	326	10	994942	995981	3140444	3139405	1.59e-81	313
NC_000913	sequence_1	73.359	518	138	0	492092	492609	4213222	4212705	1.59e-81	313
NC_000913	sequence_1	67.531	1041	320	13	3417085	3418119	480923	481951	5.55e-81	312
NC_000913	sequence_1	69.345	809	233	10	936125	936927	2723497	2724296	1.94e-80	310
NC_000913	sequence_1	71.757	609	163	5	1261163	1261768	5802625	5802023	1.94e-80	309
NC_000913	sequence_1	72.426	573	152	4	3815923	3816492	6631930	6632499	1.94e-80	309
NC_000913	sequence_1	69.595	740	219	4	2224032	2224768	5097015	5096279	6.77e-80	308
NC_000913	sequence_1	75.378	463	106	5	4324455	4324913	1811880	1811422	2.36e-79	306
NC_000913	sequence_1	67.718	951	286	10	4397439	4398380	6128575	6127637	2.36e-79	306
NC_000913	sequence_1	67.215	1095	322	19	3562034	3563111	1586323	1585249	8.24e-79	305
NC_000913	sequence_1	69.086	799	219	11	2538712	2539496	5025234	5026018	8.24e-79	304
NC_000913	sequence_1	75.223	448	109	2	3540415	3540861	5450699	5450253	1e-77	301
NC_000913	sequence_1	69.722	720	210	5	4469530	4470245	5990825	5990110	1e-77	301
NC_000913	sequence_1	72.932	532	136	4	2160891	2161418	2887477	2888004	1e-77	300
NC_000913	sequence_1	71.154	624	176	4	4400907	4401528	6125079	6124458	1e-77	300
NC_000913	sequence_1	68.243	888	267	10	2259845	2260726	1615328	1614450	3.5e-77	299
NC_000913	sequence_1	67.343	986	303	10	3335278	3336252	5547696	5548673	3.5e-77	299
NC_000913	sequence_1	70.597	653	188	4	191878	192528	1509910	1510560	3.5e-77	298
NC_000913	sequence_1	69.635	685	200	2	134896	135576	706541	705861	1.22e-76	297
NC_000913	sequence_1	63.736	2093	702	24	2365928	2367992	1624461	1622398	1.22e-76	297
NC_000913	sequence_1	73.457	486	129	0	4449168	4449653	995107	995592	4.27e-76	296
NC_000913	sequence_1	66.313	1131	348	13	4316023	4317129	1820536	1819415	1.49e-75	294
NC_000913	sequence_1	69.638	718	210	6	3778302	3779015	5932413	5933126	1.49e-75	293
NC_000913	sequence_1	70.029	684	195	6	892138	892816	6477032	6477710	5.2e-75	292
NC_000913	sequence_1	69.855	690	201	5	4484473	4485157	1241407	1242094	5.2e-75	291
NC_000913	sequence_1	66.143	1146	370	10	3057254	3058388	359644	360782	1.82e-74	289
NC_000913	sequence_1	68.44	846	240	13	725990	726826	4104352	4105179	6.34e-74	288
NC_000913	sequence_1	69.074	734	217	5	4592476	4593204	208094	207366	6.34e-74	288
NC_000913	sequence_1	68.415	839	246	11	4367230	4368057	6738924	6738094	2.21e-73	287
NC_000913	sequence_1	68.627	816	217	15	1832425	1833216	2862462	2861662	2.21e-73	286
NC_000913	sequence_1	68.989	732	210	6	1900813	1901534	4443709	4442985	2.21e-73	286
NC_000913	sequence_1	67.576	916	289	8	105334	106245	5503905	5502994	7.72e-73	285
NC_000913	sequence_1	72.169	521	144	1	456717	457237	3920388	3919869	2.69e-72	283
NC_000913	sequence_1	69.146	726	209	7	1847289	1848008	4095214	4095930	2.69e-72	282
NC_000913	sequence_1	68.75	800	234	11	3458654	3459445	2120020	2120811	9.4e-72	281
NC_000913	sequence_1	70.915	612	172	6	3514436	3515044	670023	669415	9.4e-72	280
NC_000913	sequence_1	68.829	709	217	2	4117360	4118066	1589273	1589979	1.15e-70	278
NC_000913	sequence_1	70.681	631	175	8	993319	993944	1755683	1755058	1.15e-70	278
NC_000913	sequence_1	73.684	456	110	4	2160970	2161420	2890684	2891134	1.4e-69	273
NC_000913	sequence_1	70.175	627	180	5	2423854	2424478	5070569	5071190	4.87e-69	272
NC_000913	sequence_1	67.797	885	265	13	1831057	1831931	5067984	5068858	4.87e-69	271
NC_000913	sequence_1	67.715	827	247	8	1117916	1118725	476902	476079	1.7e-68	270
NC_000913	sequence_1	65.709	1184	376	14	2724521	2725689	260736	259568	1.7e-68	269
NC_000913	sequence_1	65.849	1142	366	12	421004	422133	5211873	5210744	1.7e-68	269
NC_000913	sequence_1	70.526	570	160	2	2930359	2930924	6686132	6686697	1.7e-68	269
NC_000913	sequence_1	67.606	852	264	8	1278005	1278850	1187169	1188014	5.93e-68	268
NC_000913	sequence_1	69.081	718	195	12	4177577	4178287	730075	730772	7.23e-67	265
NC_000913	sequence_1	65.324	1390	446	23	3436518	3437889	18761	17390	2.52e-66	263
NC_000913	sequence_1	69.52	666	189	8	3907597	3908255	6661678	6662336	2.52e-66	263
NC_000913	sequence_1	69.952	619	179	5	915404	916020	992808	993421	2.52e-66	262
NC_000913	sequence_1	68.992	645	200	0	5815	6459	1642536	1643180	2.52e-66	262
NC_000913	sequence_1	65.462	1300	424	18	3955475	3956760	4450168	4448880	2.52e-66	262
NC_000913	sequence_1	70.559	608	166	9	3310547	3311146	5900958	5901560	8.81e-66	261
NC_000913	sequence_1	70.425	612	173	8	3702970	3703577	5608371	5607764	3.07e-65	260
NC_000913	sequence_1	70.98	541	137	6	4407281	4407811	6117703	6117173	3.07e-65	260
NC_000913	sequence_1	72.727	462	124	2	3815251	3815711	6629976	6630436	3.07e-65	259
NC_000913	sequence_1	66.524	932	297	7	2639638	2640560	1314377	1313452	1.07e-64	257
NC_000913	sequence_1	69.764	678	177	15	4246847	4247510	3158725	3158062	1.07e-64	257
NC_000913	sequence_1	66.359	975	314	8	3025991	3026958	4230520	4231487	1.07e-64	257
NC_000913	sequence_1	68.714	700	205	7	3535877	3536569	6480389	6481081	1.07e-64	257
NC_000913	sequence_1	68.34	777	222	13	3722898	3723662	11004	11768	3.75e-64	256
NC_000913	sequence_1	72.622	431	97	2	3811248	3811678	6614411	6614820	3.75e-64	256
NC_000913	sequence_1	64.855	1306	434	12	3955475	3956766	377306	378600	3.75e-64	255
NC_000913	sequence_1	67.102	842	269	5	398104	398941	2632062	2632899	3.75e-64	255
NC_000913	sequence_1	69.646	593	174	2	1735366	1735955	5457133	5457722	3.75e-64	255
NC_000913	sequence_1	69.129	677	197	8	1152422	1153092	2279815	2280485	1.31e-63	254
NC_000913	sequence_1	68.442	751	213	12	3972777	3973518	6436813	6437548	1.31e-63	254
NC_000913	sequence_1	68.176	773	226	11	3973611	3974373	6438530	6439292	1.31e-63	254
NC_000913	sequence_1	68.105	765	229	9	188736	189494	1506907	1507662	1.31e-63	253
NC_000913	sequence_1	69.657	613	177	5	481310	481919	3667581	3666975	1.31e-63	253
NC_000913	sequence_1	70.119	589	170	5	52503	53088	651530	652115	4.56e-63	252
NC_000913	sequence_1	66.705	877	282	5	3301485	3302356	1147005	1147876	4.56e-63	252
NC_000913	sequence_1	70.833	528	152	2	450937	451463	4458629	4459155	4.56e-63	251
NC_000913	sequence_1	71.602	493	138	2	3396512	3397003	5572279	5572770	4.56e-63	251
NC_000913	sequence_1	71.4	500	141	2	665223	665721	1025859	1025361	1.59e-62	251
NC_000913	sequence_1	67.839	768	236	7	3251183	3251946	2730244	2729484	1.59e-62	251
NC_000913	sequence_1	70.398	527	156	0	945013	945539	4587843	4588369	5.56e-62	248
NC_000913	sequence_1	78.767	292	62	0	3961286	3961577	6591986	6592277	5.56e-62	248
NC_000913	sequence_1	66.303	1009	300	17	433002	433984	969865	970859	1.94e-61	247
NC_000913	sequence_1	67.37	806	227	12	3701973	3702760	5609341	5608554	1.94e-61	247
NC_000913	sequence_1	75.126	398	77	10	4425098	4425482	6114685	6114297	1.94e-61	247
NC_000913	sequence_1	66.108	1015	308	15	830928	831918	485426	484424	6.77e-61	245
NC_000913	sequence_1	64.026	1818	600	30	4150774	4152570	1474773	1472989	6.77e-61	244
NC_000913	sequence_1	67.909	751	229	8	1938103	1938847	5420779	5421523	2.36e-60	243
NC_000913	sequence_1	74.805	385	93	4	160162	160544	5878916	5878534	2.36e-60	243
NC_000913	sequence_1	70.652	552	149	8	553790	554332	3932214	3931667	8.25e-60	242
NC_000913	sequence_1	70.261	575	149	10	1897711	1898274	6686128	6686691	8.25e-60	242
NC_000913	sequence_1	68.026	760	222	12	4046994	4047741	6815049	6814299	8.25e-60	241
NC_000913	sequence_1	65.21	1167	380	13	4115844	4117000	1592177	1591027	2.88e-59	240
NC_000913	sequence_1	71.598	507	128	9	2157815	2158313	4317643	4317145	2.88e-59	240
NC_000913	sequence_1	69.802	606	175	8	2620250	2620851	5776964	5776363	2.88e-59	240
NC_000913	sequence_1	69.983	603	162	11	3886044	3886638	6891245	6890654	2.88e-59	240
NC_000913	sequence_1	67.29	749	239	3	556909	557654	3928297	3927552	2.88e-59	239
NC_000913	sequence_1	73.171	410	106	2	249654	250061	4302987	4303394	2.88e-59	239
NC_000913	sequence_1	68.445	656	201	4	1617079	1617731	908584	909236	1e-58	238
NC_000913	sequence_1	69.406	572	171	2	2930359	2930928	3002232	3002801	1e-58	238
NC_000913	sequence_1	75.976	333	74	2	3213098	3213427	636123	635794	1e-58	237
NC_000913	sequence_1	65.455	1155	357	19	2744196	2745338	1407843	1406719	1e-58	237
NC_000913	sequence_1	69.543	591	170	6	3128304	3128889	6652396	6652981	1e-58	237
NC_000913	sequence_1	66.437	870	282	6	4108900	4109764	322146	321282	3.51e-58	235
NC_000913	sequence_1	73.657	391	100	2	611989	612376	5028045	5028435	3.51e-58	235
NC_000913	sequence_1	78.431	306	53	7	3270231	3270533	5519812	5520107	3.51e-58	235
NC_000913	sequence_1	69.258	566	172	1	497155	497720	1475234	1475797	1.22e-57	234
NC_000913	sequence_1	65.784	982	306	11	1705803	1706775	1697015	1696055	1.22e-57	234
NC_000913	sequence_1	67.044	795	248	7	782205	782992	4807566	4806779	1.22e-57	234
NC_000913	sequence_1	83.258	221	37	0	1151613	1151833	2278965	2279185	4.27e-57	233
NC_000913	sequence_1	65.885	938	304	7	3571736	3572665	3508665	3509594	4.27e-57	233
NC_000913	sequence_1	64.981	1305	415	22	3231680	3232963	5977970	5979253	4.27e-57	233
NC_000913	sequence_1	67.466	667	195	3	3092103	3092758	454820	454165	4.27e-57	232
NC_000913	sequence_1	66.215	885	288	6	2583940	2584820	6255873	6256750	4.27e-57	232
NC_000913	sequence_1	65.631	966	309	8	2926706	2927657	907048	906092	1.49e-56	231
NC_000913	sequence_1	65.546	1190	371	23	1245791	1246962	3044242	3045410	1.49e-56	230
NC_000913	sequence_1	69.775	579	164	8	3198620	3199194	6211712	6212283	1.49e-56	230
NC_000913	sequence_1	66.124	983	292	18	1010493	1011453	2222933	2223896	5.21e-56	228
NC_000913	sequence_1	67.178	783	236	10	1350272	1351039	3913260	3912484	5.21e-56	228
NC_000913	sequence_1	70.669	508	133	7	2160903	2161402	4317636	4317137	5.21e-56	228
NC_000913	sequence_1	70.693	505	142	5	2831168	2831669	2666356	2666857	1.82e-55	227
NC_000913	sequence_1	67.564	706	220	5	1947454	1948153	4995801	4996503	1.82e-55	227
NC_000913	sequence_1	72.927	410	107	4	483022	483429	3665887	3665480	6.34e-55	225
NC_000913	sequence_1	70.697	488	135	4	3345668	3346151	5557332	5557815	6.34e-55	225
NC_000913	sequence_1	69.965	566	149	11	62252	62810	1899528	1900079	6.34e-55	224
NC_000913	sequence_1	66.84	769	251	4	2274494	2275260	3619901	3619135	2.21e-54	224
NC_000913	sequence_1	67.053	777	230	11	1265312	1266075	5796769	5796006	7.73e-54	222
NC_000913	sequence_1	68.8	625	161	13	4317272	4317879	1819240	1818633	7.73e-54	221
NC_000913	sequence_1	68.216	667	194	10	4022764	4023421	6296556	6297213	2.7e-53	219
NC_000913	sequence_1	67.55	755	229	12	659272	660018	1031121	1030375	9.41e-53	218
NC_000913	sequence_1	68.217	645	194	7	2643529	2644166	1310081	1309441	9.41e-53	218
NC_000913	sequence_1	70.825	473	128	5	61349	61816	1898667	1899134	9.41e-53	218
NC_000913	sequence_1	69.758	496	147	1	8503	8998	2455243	2454751	9.41e-53	217
NC_000913	sequence_1	65.571	1034	339	13	2984429	2985452	3687572	3688598	9.41e-53	217
NC_000913	sequence_1	66.712	739	240	3	1675006	1675738	234635	233897	3.29e-52	216
NC_000913	sequence_1	69.435	602	164	13	3674868	3675459	1401536	1400945	3.29e-52	216
NC_000913	sequence_1	69.715	492	149	0	1150913	1151404	2278280	2278771	3.29e-52	216
NC_000913	sequence_1	69.081	566	163	6	1897715	1898274	3002232	3002791	3.29e-52	216
NC_000913	sequence_1	73.729	354	87	2	1016091	1016441	4130137	4129787	3.29e-52	216
NC_000913	sequence_1	65.146	1096	335	18	1237674	1238744	6602069	6600996	3.29e-52	216
NC_000913	sequence_1	67.439	734	229	9	3343941	3344669	5555367	5556095	3.29e-52	215
NC_000913	sequence_1	69.926	542	154	8	481360	481898	5714751	5715286	3.29e-52	215
NC_000913	sequence_1	70.306	458	136	0	446152	446609	765982	765525	1.15e-51	214
NC_000913	sequence_1	65.714	1050	325	20	3211131	3212158	638230	637194	4e-51	213
NC_000913	sequence_1	72.872	376	100	2	359585	359959	3629457	3629831	4e-51	212
NC_000913	sequence_1	69.942	519	150	6	3661389	3661904	3665481	3665996	4e-51	212
NC_000913	sequence_1	68.232	639	177	11	2039736	2040364	5847247	5846625	4e-51	212
NC_000913	sequence_1	67.486	692	211	8	3201892	3202576	643119	642435	1.4e-50	211
NC_000913	sequence_1	68.375	566	173	2	4570561	4571123	3653465	3654027	1.4e-50	211
NC_000913	sequence_1	70.464	474	135	4	3706314	3706786	5596323	5595854	1.4e-50	211
NC_000913	sequence_1	67.03	734	232	7	3990017	3990745	6549345	6550073	1.4e-50	211
NC_000913	sequence_1	70	500	133	7	22541	23036	5673204	5672718	1.4e-50	210
NC_000913	sequence_1	66.384	943	292	19	1317265	1318196	37954	38882	4.88e-50	209
NC_000913	sequence_1	67.656	674	200	9	2732990	2733651	523315	522648	4.88e-50	209
NC_000913	sequence_1	71.801	422	107	6	1869621	1870036	645926	645511	4.88e-50	209
NC_000913	sequence_1	71.076	446	117	6	2871341	2871780	1540359	1539920	1.7e-49	207
NC_000913	sequence_1	66.278	771	233	8	26276	27031	5669503	5668745	1.7e-49	207
NC_000913	sequence_1	70.133	452	135	0	28731	29182	5921644	5921193	1.7e-49	207
NC_000913	sequence_1	65.209	1006	324	12	329591	330584	1120229	1119238	1.7e-49	206
NC_000913	sequence_1	69.384	503	152	2	2590184	2590685	3667086	3667587	1.7e-49	206
NC_000913	sequence_1	71.179	458	110	10	684575	685021	6300787	6301233	1.7e-49	206
NC_000913	sequence_1	65.982	876	268	13	4477316	4478176	6450999	6450139	5.94e-49	205
NC_000913	sequence_1	67.372	662	206	6	1971183	1971839	207399	208055	2.07e-48	203
NC_000913	sequence_1	70.726	468	124	8	3332926	3333385	5679667	5680129	2.07e-48	203
NC_000913	sequence_1	65.233	1116	346	22	3594022	3595125	6084568	6085653	2.07e-48	203
NC_000913	sequence_1	69.439	517	144	7	1935289	1935798	2039733	2039224	7.24e-48	202
NC_000913	sequence_1	65.906	789	264	3	893958	894745	4349696	4348912	7.24e-48	202
NC_000913	sequence_1	79.911	224	45	0	4425836	4426059	6114221	6113998	7.24e-48	202
NC_000913	sequence_1	69.979	473	131	5	3038896	3039364	1412200	1411735	7.24e-48	201
NC_000913	sequence_1	66.464	823	260	12	3598741	3599555	4733468	4732654	7.24e-48	201
NC_000913	sequence_1	69.977	443	133	0	2156316	2156758	2889117	2889559	2.53e-47	200
NC_000913	sequence_1	68.571	560	166	6	2588450	2589004	3665361	3665915	2.53e-47	199
NC_000913	sequence_1	72.75	400	99	9	3556421	3556815	5698684	5698290	2.53e-47	199
NC_000913	sequence_1	68.829	555	159	8	2614844	2615391	4803604	4804151	8.82e-47	198
NC_000913	sequence_1	69.61	487	144	4	204523	205007	1521810	1522294	8.82e-47	197
NC_000913	sequence_1	70.465	430	124	2	4261755	4262181	2456515	2456086	8.82e-47	197
NC_000913	sequence_1	66.129	744	242	4	2275541	2276282	3618843	3618108	8.82e-47	197
NC_000913	sequence_1	69.792	480	138	5	4588383	4588860	5726543	5727017	3.08e-46	196
NC_000913	sequence_1	66.391	726	225	7	1009030	1009747	2191473	2192187	3.08e-46	196
NC_000913	sequence_1	74.098	305	79	0	2156440	2156744	4319009	4318705	1.07e-45	195
NC_000913	sequence_1	70.396	429	125	2	3813950	3814377	6619140	6619567	1.07e-45	195
NC_000913	sequence_1	64.824	1194	379	23	3829048	3830222	400838	399667	1.07e-45	194
NC_000913	sequence_1	67.831	544	175	0	4353747	4354290	1461416	1460873	3.75e-45	193
NC_000913	sequence_1	67.5	600	187	4	2021993	2022588	4309512	4308917	3.75e-45	193
NC_000913	sequence_1	65.441	952	270	21	3921042	3921941	6882120	6883064	3.75e-45	193
NC_000913	sequence_1	70.707	396	116	0	537024	537419	4255216	4255611	3.75e-45	192
NC_000913	sequence_1	69.214	471	140	2	3706314	3706783	5601899	5601433	3.75e-45	192
NC_000913	sequence_1	67.125	654	207	6	3338473	3339122	5550746	5551395	1.31e-44	191
NC_000913	sequence_1	66.19	840	258	15	1960423	1961252	6279608	6280431	1.31e-44	191
NC_000913	sequence_1	66.458	799	246	14	1888329	1889116	1911848	1911061	1.31e-44	190
NC_000913	sequence_1	81	200	38	0	926244	926443	2719209	2719408	1.31e-44	190
NC_000913	sequence_1	67.935	552	171	3	3517663	3518211	6263586	6264134	1.31e-44	190
NC_000913	sequence_1	67.832	572	168	6	3258307	3258870	6686691	6686128	1.31e-44	190
NC_000913	sequence_1	72.543	346	93	2	194070	194414	1513295	1513639	4.57e-44	189
NC_000913	sequence_1	69.783	460	135	4	3258411	3258868	3002687	3002230	4.57e-44	189
NC_000913	sequence_1	64.874	1190	369	26	3592807	3593967	6083253	6084422	4.57e-44	189
NC_000913	sequence_1	66.895	731	226	12	1973780	1974502	210195	210917	4.57e-44	188
NC_000913	sequence_1	76.654	257	58	2	1338773	1339028	978143	977888	1.59e-43	187
NC_000913	sequence_1	67.631	553	170	3	4468342	4468891	5992016	5991470	5.56e-43	186
NC_000913	sequence_1	71.866	359	99	2	3065792	3066149	6763379	6763736	5.56e-43	186
NC_000913	sequence_1	75.21	238	11	5	4392360	4392549	2430359	2430596	5.56e-43	185
NC_000913	sequence_1	66.719	631	208	2	686899	687528	4431475	4430846	5.56e-43	185
NC_000913	sequence_1	68.773	538	140	12	4391622	4392145	6133741	6133218	5.56e-43	185
NC_000913	sequence_1	71.467	375	101	4	3172661	3173032	2822442	2822813	6.78e-42	182
NC_000913	sequence_1	70.067	451	116	9	2945298	2945740	4627178	4627617	6.78e-42	182
NC_000913	sequence_1	69.545	440	128	3	3459059	3459495	5334166	5333730	6.78e-42	182
NC_000913	sequence_1	75.63	238	9	7	4392472	4392660	2430359	2430596	6.78e-42	181
NC_000913	sequence_1	69.283	446	119	5	482992	483428	5716362	5716798	6.78e-42	181
NC_000913	sequence_1	72.84	324	86	2	472598	472920	6581482	6581160	6.78e-42	181
NC_000913	sequence_1	67.912	589	163	12	494413	494991	4210670	4210098	2.37e-41	180
NC_000913	sequence_1	72.897	321	85	2	3965761	3966080	6528414	6528095	2.37e-41	180
NC_000913	sequence_1	70.681	382	108	2	2557448	2557827	1001395	1001774	2.37e-41	179
NC_000913	sequence_1	66.814	681	200	12	594779	595446	2445701	2446368	2.37e-41	179
NC_000913	sequence_1	65.558	842	272	11	1365620	1366452	305701	306533	8.26e-41	178
NC_000913	sequence_1	72.876	306	83	0	1733784	1734089	1652254	1651949	8.26e-41	178
NC_000913	sequence_1	67.478	575	175	6	920443	921011	3099898	3099330	8.26e-41	178
NC_000913	sequence_1	69.014	497	136	9	358901	359388	3628761	3629248	8.26e-41	178
NC_000913	sequence_1	67.803	528	160	4	2731990	2732511	524134	523611	8.26e-41	178
NC_000913	sequence_1	66.857	700	206	14	2244045	2244731	1539148	1539834	8.26e-41	178
NC_000913	sequence_1	70.149	402	118	2	3047917	3048317	2998247	2997847	8.26e-41	178
NC_000913	sequence_1	72.485	338	89	4	1329738	1330073	3883704	3883369	2.88e-40	177
NC_000913	sequence_1	68.764	445	139	0	4409557	4410001	6115340	6114896	2.88e-40	177
NC_000913	sequence_1	68.362	531	151	9	3486231	3486748	704724	704198	2.88e-40	176
NC_000913	sequence_1	66.027	730	234	8	3596756	3597478	4733355	4732633	2.88e-40	176
NC_000913	sequence_1	65.525	876	270	16	2577347	2578209	6272986	6273842	2.88e-40	176
NC_000913	sequence_1	64.65	942	289	14	162183	163093	1064533	1065461	1.01e-39	175
NC_000913	sequence_1	67.583	509	165	0	3661389	3661897	5716798	5716290	1.01e-39	175
NC_000913	sequence_1	65.836	682	229	2	2110247	2110926	6439290	6438611	1.01e-39	175
NC_000913	sequence_1	71.633	349	91	4	2008379	2008723	1536611	1536267	3.51e-39	173
NC_000913	sequence_1	68.327	502	152	5	2339597	2340096	2050391	2049895	3.51e-39	173
NC_000913	sequence_1	63.2	1731	553	34	822761	824466	3507011	3505340	3.51e-39	173
NC_000913	sequence_1	70.218	413	113	6	3416007	3416414	3665480	3665887	3.51e-39	173
NC_000913	sequence_1	68.724	486	139	7	459946	460423	5229517	5229997	3.51e-39	172
NC_000913	sequence_1	68.378	487	148	4	2590135	2590618	5715245	5714762	3.51e-39	172
NC_000913	sequence_1	65.625	832	255	15	126700	127520	6216633	6217444	3.51e-39	172
NC_000913	sequence_1	66.396	616	205	2	3588461	3589075	3158072	3158686	1.23e-38	171
NC_000913	sequence_1	64.91	835	254	11	2527074	2527887	3656846	3657662	1.23e-38	171
NC_000913	sequence_1	66.017	718	231	8	2701012	2701723	5234768	5235478	1.23e-38	171
NC_000913	sequence_1	70.93	344	100	0	3491798	3492141	1992856	1993199	1.23e-38	170
NC_000913	sequence_1	76.25	240	55	2	2892232	2892470	2665835	2665597	4.28e-38	169
NC_000913	sequence_1	70.235	383	108	3	2855644	2856023	4703824	4703445	4.28e-38	169
NC_000913	sequence_1	67.837	541	164	7	442056	442591	6354891	6354356	4.28e-38	169
NC_000913	sequence_1	68.468	444	137	1	818579	819022	1143827	1144267	4.28e-38	168
NC_000913	sequence_1	67.879	495	153	3	135886	136377	4037557	4038048	4.28e-38	168
NC_000913	sequence_1	70.321	374	109	2	2636379	2636751	1317581	1317209	1.49e-37	168
NC_000913	sequence_1	68.23	469	147	2	3410535	3411002	6022553	6023020	1.49e-37	168
NC_000913	sequence_1	65.969	764	224	16	4011103	4011846	1716264	1717011	1.49e-37	167
NC_000913	sequence_1	67.235	528	145	7	1176731	1177244	2258438	2258951	1.49e-37	167
NC_000913	sequence_1	69.927	409	117	5	4052656	4053061	4199837	4200242	1.49e-37	167
NC_000913	sequence_1	72.013	318	87	2	1184840	1185156	370750	371066	5.21e-37	166
NC_000913	sequence_1	72.887	284	77	0	3058810	3059093	376409	376692	5.21e-37	166
NC_000913	sequence_1	66.458	638	208	6	3588459	3589093	2034751	2034117	5.21e-37	165
NC_000913	sequence_1	71.207	323	93	0	2656764	2657086	1308406	1308084	1.82e-36	164
NC_000913	sequence_1	76.339	224	50	1	1888314	1888534	1909964	1909741	1.82e-36	164
NC_000913	sequence_1	68.387	465	141	4	785768	786229	3982828	3983289	1.82e-36	164
NC_000913	sequence_1	65.508	748	238	9	1321426	1322163	4810033	4810770	1.82e-36	164
NC_000913	sequence_1	65.303	758	249	7	1333854	1334604	3980257	3979507	1.82e-36	163
NC_000913	sequence_1	70.33	364	106	2	3638773	3639135	5379526	5379888	1.82e-36	163
NC_000913	sequence_1	67.089	553	178	4	2331661	2332211	5585694	5586244	1.82e-36	163
NC_000913	sequence_1	71.131	336	95	2	4274137	4274471	766873	767207	6.35e-36	162
NC_000913	sequence_1	63.542	1248	392	21	1166106	1167314	5641352	5642575	6.35e-36	162
NC_000913	sequence_1	63.475	1525	499	29	3036393	3037891	1432072	1430580	6.35e-36	161
NC_000913	sequence_1	66.495	582	181	5	1711523	1712097	1691196	1690622	6.35e-36	161
NC_000913	sequence_1	69.031	423	119	5	3564539	3564955	3521456	3521872	6.35e-36	161
NC_000913	sequence_1	68.288	473	138	6	4054326	4054792	4703455	4703921	6.35e-36	161
NC_000913	sequence_1	65.167	867	283	13	2702495	2703353	5236260	5237115	6.35e-36	161
NC_000913	sequence_1	65.493	710	222	8	2423779	2424478	6390519	6389823	6.35e-36	161
NC_000913	sequence_1	74.349	269	59	5	3533417	3533680	6473212	6472949	6.35e-36	161
NC_000913	sequence_1	68.973	448	133	6	1972866	1973309	209321	209766	2.22e-35	160
NC_000913	sequence_1	70	370	109	2	3637691	3638059	5378474	5378842	2.22e-35	160
NC_000913	sequence_1	66.56	625	193	9	1149740	1150356	2277082	2277698	2.22e-35	159
NC_000913	sequence_1	67.118	517	168	2	1380911	1381426	3158701	3158186	2.22e-35	159
NC_000913	sequence_1	71.171	333	91	3	3406515	3406843	3673776	3674107	2.22e-35	159
NC_000913	sequence_1	69.351	385	117	1	2740499	2740883	3983340	3982957	2.22e-35	159
NC_000913	sequence_1	67.118	517	168	2	2591874	2592389	4630931	4631446	2.22e-35	159
NC_000913	sequence_1	77.34	203	46	0	4400288	4400490	6125578	6125376	2.22e-35	159
NC_000913	sequence_1	64.478	1264	391	33	3913942	3915176	6875213	6876447	2.22e-35	159
NC_000913	sequence_1	73.725	255	67	0	1795296	1795550	2532721	2532467	7.73e-35	159
NC_000913	sequence_1	67.925	477	142	5	3663021	3663493	3667104	3667573	7.73e-35	159
NC_000913	sequence_1	64.723	1012	321	20	3931453	3932443	5046646	5045650	7.73e-35	159
NC_000913	sequence_1	70.725	345	96	3	3406742	3407082	6747477	6747134	7.73e-35	159
NC_000913	sequence_1	77.67	206	44	2	3210793	3210997	639059	638855	7.73e-35	158
NC_000913	sequence_1	69.231	442	126	8	2159349	2159785	2885920	2886356	7.73e-35	158
NC_000913	sequence_1	71.56	327	83	5	116144	116465	5634604	5634283	7.73e-35	158
NC_000913	sequence_1	65.85	735	232	12	4393296	4394019	6132893	6132167	7.73e-35	158
NC_000913	sequence_1	69.249	413	114	6	4389695	4390099	6140010	6139603	7.73e-35	158
NC_000913	sequence_1	73.239	284	70	4	3523225	3523505	6270521	6270801	7.73e-35	158
NC_000913	sequence_1	67.985	531	148	12	845867	846386	6300871	6301390	7.73e-35	158
NC_000913	sequence_1	67.635	482	152	3	3609286	3609765	15690	16169	2.7e-34	157
NC_000913	sequence_1	64.724	995	318	19	830941	831920	1097367	1098343	2.7e-34	157
NC_000913	sequence_1	66.034	580	194	1	1612626	1613205	4098465	4099041	2.7e-34	157
NC_000913	sequence_1	79.885	174	35	0	845867	846040	5070580	5070753	2.7e-34	157
NC_000913	sequence_1	68.397	443	134	4	2410796	2411235	1226426	1226865	2.7e-34	156
NC_000913	sequence_1	64.627	817	281	5	2123121	2123933	1624921	1625733	2.7e-34	156
NC_000913	sequence_1	65.506	632	215	1	1829959	1830590	5065671	5066299	2.7e-34	156
NC_000913	sequence_1	75.688	218	53	0	2193306	2193523	1709969	1709752	9.42e-34	155
NC_000913	sequence_1	66.942	605	164	15	3238841	3239418	2858231	2857636	9.42e-34	155
NC_000913	sequence_1	69.588	388	108	5	1388321	1388703	2879184	2878802	9.42e-34	155
NC_000913	sequence_1	70.427	328	88	2	4326399	4326720	152611	152287	9.42e-34	154
NC_000913	sequence_1	76.19	210	50	0	960473	960682	316437	316228	9.42e-34	154
NC_000913	sequence_1	67.749	462	128	6	2968544	2968993	383636	383184	9.42e-34	154
NC_000913	sequence_1	72.83	265	72	0	489260	489524	6229122	6229386	9.42e-34	154
NC_000913	sequence_1	67.773	512	149	9	2812649	2813152	6397655	6398158	9.42e-34	154
NC_000913	sequence_1	66.129	682	216	11	387957	388630	1115377	1116051	3.29e-33	153
NC_000913	sequence_1	73.106	264	65	2	190845	191102	1508798	1509061	3.29e-33	153
NC_000913	sequence_1	67.516	471	151	2	3466256	3466725	1653575	1654044	3.29e-33	153
NC_000913	sequence_1	70.058	344	97	2	2017310	2017653	4028192	4028529	3.29e-33	153
NC_000913	sequence_1	68.076	473	139	7	385430	385893	1112645	1113114	3.29e-33	152
NC_000913	sequence_1	68.212	453	132	6	4255126	4255572	1489210	1489656	3.29e-33	152
NC_000913	sequence_1	68.502	454	134	7	1327051	1327498	2042467	2042917	1.15e-32	151
NC_000913	sequence_1	69.33	388	113	4	267495	267879	3461446	3461830	1.15e-32	151
NC_000913	sequence_1	64.906	852	247	19	704227	705055	1389727	1388905	1.15e-32	150
NC_000913	sequence_1	69.613	362	108	2	3306789	3307149	2409710	2409350	1.15e-32	150
NC_000913	sequence_1	68.597	449	128	8	938033	938473	2725298	2725741	1.15e-32	150
NC_000913	sequence_1	68.258	419	125	3	2528927	2529341	4217409	4217823	1.15e-32	150
NC_000913	sequence_1	66.49	567	178	6	2225065	2225625	4599240	4598680	1.15e-32	150
NC_000913	sequence_1	67.429	525	155	9	328819	329335	6679257	6679773	1.15e-32	150
NC_000913	sequence_1	79.191	173	22	3	4175673	4175832	728239	728410	4.01e-32	150
NC_000913	sequence_1	66.142	635	195	10	1380926	1381550	2034135	2034759	4.01e-32	150
NC_000913	sequence_1	67.882	439	139	2	3045219	3045656	2092246	2092683	4.01e-32	150
NC_000913	sequence_1	66.146	576	187	4	2588519	2589090	5716849	5716278	4.01e-32	150
NC_000913	sequence_1	66.727	550	173	6	967725	968269	6191317	6190773	4.01e-32	150
NC_000913	sequence_1	71.336	307	82	3	2687091	2687394	6581165	6581468	4.01e-32	150
NC_000913	sequence_1	100	82	0	0	4392583	4392664	2430359	2430440	4.01e-32	149
NC_000913	sequence_1	68.41	459	129	9	2295766	2296216	4280490	4280940	4.01e-32	149
NC_000913	sequence_1	69.149	376	114	2	3818903	3819277	4770083	4770457	4.01e-32	149
NC_000913	sequence_1	79.641	167	34	0	2818991	2819157	5055660	5055826	4.01e-32	149
NC_000913	sequence_1	64.827	779	259	8	893876	894648	342934	343703	1.4e-31	148
NC_000913	sequence_1	74.783	230	55	2	845877	846103	2322632	2322861	1.4e-31	148
NC_000913	sequence_1	67.297	529	159	9	2358307	2358828	893275	893796	1.4e-31	147
NC_000913	sequence_1	97.727	88	1	1	4392351	4392437	2430509	2430596	1.4e-31	147
NC_000913	sequence_1	71.104	308	83	3	494102	494406	4211060	4210756	1.4e-31	147
NC_000913	sequence_1	64.391	1084	347	23	3323018	3324084	5909955	5911016	1.4e-31	147
NC_000913	sequence_1	66.149	644	200	11	2447563	2448197	4045646	4046280	4.88e-31	146
NC_000913	sequence_1	65.937	731	210	19	1953697	1954409	5233944	5234653	4.88e-31	146
NC_000913	sequence_1	74.359	234	58	2	3082096	3082328	316451	316219	4.88e-31	145
NC_000913	sequence_1	64.263	957	321	13	2912164	2913111	5022255	5023199	4.88e-31	145
NC_000913	sequence_1	66.893	589	178	12	3662859	3663440	5715340	5714762	4.88e-31	145
NC_000913	sequence_1	75.587	213	48	2	3311415	3311625	5901753	5901963	4.88e-31	145
NC_000913	sequence_1	64.987	794	261	11	3595596	3596382	6086156	6086939	4.88e-31	145
NC_000913	sequence_1	68.421	418	128	4	3103039	3103454	6385240	6385655	4.88e-31	145
NC_000913	sequence_1	65.732	642	200	9	3670054	3670682	3045410	3044776	1.7e-30	144
NC_000913	sequence_1	63.898	903	318	5	3980929	3981827	5211852	5210954	1.7e-30	144
NC_000913	sequence_1	67.152	481	146	5	4125676	4126150	6277910	6277436	1.7e-30	144
NC_000913	sequence_1	100	79	0	0	1992041	1992119	2758193	2758115	1.7e-30	143
NC_000913	sequence_1	69.108	437	122	11	2940296	2940727	4178851	4179279	5.95e-30	142
NC_000913	sequence_1	64.484	1008	303	25	1075566	1076559	5221695	5222661	5.95e-30	141
NC_000913	sequence_1	66.738	469	148	2	4234547	4235011	5890573	5891037	5.95e-30	141
NC_000913	sequence_1	68.113	461	139	8	2276556	2277012	3911108	3911564	2.08e-29	141
NC_000913	sequence_1	67.002	497	158	5	989230	989723	6094819	6094326	2.08e-29	141
NC_000913	sequence_1	66.348	627	171	17	1969511	1970117	207428	208034	2.08e-29	140
NC_000913	sequence_1	88.288	111	11	1	1097553	1097661	2397684	2397794	2.08e-29	140
NC_000913	sequence_1	100	77	0	0	1992042	1992118	2430434	2430358	2.08e-29	140
NC_000913	sequence_1	67.939	393	123	1	1136319	1136708	4725640	4725248	2.08e-29	140
NC_000913	sequence_1	64.444	765	258	6	908525	909282	5060361	5061118	2.08e-29	140
NC_000913	sequence_1	66.728	541	158	10	2735245	2735774	5654624	5655153	2.08e-29	140
NC_000913	sequence_1	67.826	460	134	8	4054337	4054789	5884054	5883602	2.08e-29	140
NC_000913	sequence_1	69.577	355	104	4	3328270	3328622	5915522	5915874	2.08e-29	140
NC_000913	sequence_1	77.128	188	41	2	3877729	3877915	6671	6485	7.24e-29	139
NC_000913	sequence_1	90.291	103	8	1	925872	925972	2397684	2397786	7.24e-29	139
NC_000913	sequence_1	98.734	79	1	0	1992042	1992120	2430594	2430516	7.24e-29	139
NC_000913	sequence_1	98.734	79	1	0	4392583	4392661	2758117	2758195	7.24e-29	139
NC_000913	sequence_1	64.736	777	260	9	849271	850040	4414862	4415631	7.24e-29	139
NC_000913	sequence_1	69.126	366	107	4	2297790	2298152	4618749	4618387	7.24e-29	139
NC_000913	sequence_1	66.004	553	166	7	2127536	2128080	6771868	6772406	7.24e-29	139
NC_000913	sequence_1	66.601	506	159	5	2663682	2664179	1301049	1300546	7.24e-29	138
NC_000913	sequence_1	100	76	0	0	4392360	4392435	2758117	2758192	7.24e-29	138
NC_000913	sequence_1	100	76	0	0	4392472	4392547	2758117	2758192	7.24e-29	138
NC_000913	sequence_1	71.429	266	76	0	3422850	3423115	4433533	4433798	7.24e-29	138
NC_000913	sequence_1	63.719	882	312	4	4303097	4303974	4926864	4925987	7.24e-29	138
NC_000913	sequence_1	72.881	236	64	0	684621	684856	5070542	5070777	7.24e-29	138
NC_000913	sequence_1	63.349	1266	384	28	1077183	1078405	5223303	5224531	7.24e-29	138
NC_000913	sequence_1	66.871	489	154	5	2161500	2161984	521454	520970	2.53e-28	137
NC_000913	sequence_1	67.641	479	142	9	1428210	1428684	1082688	1082219	2.53e-28	137
NC_000913	sequence_1	66.028	574	172	9	2028764	2029333	3857240	3856686	2.53e-28	137
NC_000913	sequence_1	71.937	253	71	0	4386420	4386672	6229384	6229132	2.53e-28	137
NC_000913	sequence_1	65.206	776	251	14	3049849	3050616	6499654	6500418	2.53e-28	137
NC_000913	sequence_1	69.022	368	110	4	4263434	4263799	24769	25134	2.53e-28	136
NC_000913	sequence_1	70.714	280	82	0	461448	461727	3915751	3915472	2.53e-28	136
NC_000913	sequence_1	67.857	420	130	4	4137083	4137501	4168556	4168971	2.53e-28	136
NC_000913	sequence_1	71.025	283	78	2	845814	846094	4433801	4433521	2.53e-28	136
NC_000913	sequence_1	66.211	512	168	3	619415	619925	856436	855929	8.82e-28	135
NC_000913	sequence_1	67.139	423	136	1	691193	691612	1043311	1043733	8.82e-28	135
NC_000913	sequence_1	66.541	532	168	7	2465622	2466148	2497303	2497829	8.82e-28	135
NC_000913	sequence_1	67.957	465	135	10	938756	939213	2726009	2726466	8.82e-28	135
NC_000913	sequence_1	69.707	307	93	0	419622	419928	4150607	4150301	8.82e-28	135
NC_000913	sequence_1	65.379	725	212	17	3812752	3813458	6617930	6618633	8.82e-28	135
NC_000913	sequence_1	66.065	554	172	7	4253094	4253639	6653864	6654409	8.82e-28	135
NC_000913	sequence_1	67.98	406	124	4	3490434	3490836	702038	701636	8.82e-28	134
NC_000913	sequence_1	67.64	411	127	3	627042	627449	770581	770174	8.82e-28	134
NC_000913	sequence_1	66.174	609	176	14	1543207	1543801	1187980	1187388	8.82e-28	134
NC_000913	sequence_1	68.7	377	114	4	961441	961815	2062003	2062377	8.82e-28	134
NC_000913	sequence_1	67.131	502	151	9	2413827	2414324	5134395	5134886	8.82e-28	134
NC_000913	sequence_1	67.284	486	143	9	90377	90854	5518735	5518258	8.82e-28	134
NC_000913	sequence_1	79.355	155	29	1	4100820	4100974	5561491	5561340	8.82e-28	134
NC_000913	sequence_1	64.655	696	230	6	3415757	3416444	5717049	5716362	8.82e-28	134
NC_000913	sequence_1	69.538	325	97	2	740452	740775	5792365	5792688	3.08e-27	133
NC_000913	sequence_1	94.186	86	5	0	2947604	2947689	5908267	5908182	3.08e-27	133
NC_000913	sequence_1	72.222	252	68	2	2432350	2432600	2110957	2110707	3.08e-27	132
NC_000913	sequence_1	66.736	478	149	5	4203815	4204287	3137222	3137694	3.08e-27	132
NC_000913	sequence_1	69.067	375	110	6	723750	724121	4101988	4102359	3.08e-27	132
NC_000913	sequence_1	68.586	382	113	5	594787	595166	6056250	6055874	3.08e-27	132
NC_000913	sequence_1	68.828	401	112	9	3652646	3653042	1082688	1082297	1.07e-26	132
NC_000913	sequence_1	68.828	401	112	9	3366166	3366562	1082688	1082297	1.07e-26	132
NC_000913	sequence_1	68.828	401	112	9	1299687	1300083	1082297	1082688	1.07e-26	132
NC_000913	sequence_1	68.828	401	112	9	1396232	1396628	1082297	1082688	1.07e-26	132
NC_000913	sequence_1	68.828	401	112	9	2289529	2289925	1082688	1082297	1.07e-26	132
NC_000913	sequence_1	68.828	401	112	9	2102359	2102755	1082688	1082297	1.07e-26	132
NC_000913	sequence_1	68.828	401	112	9	2066769	2067165	1082688	1082297	1.07e-26	132
NC_000913	sequence_1	68.828	401	112	9	3130334	3130730	1082297	1082688	1.07e-26	132
NC_000913	sequence_1	68.828	401	112	9	688461	688857	1082688	1082297	1.07e-26	132
NC_000913	sequence_1	68.828	401	112	9	575201	575597	1082688	1082297	1.07e-26	132
NC_000913	sequence_1	68.828	401	112	9	274565	274961	1082688	1082297	1.07e-26	132
NC_000913	sequence_1	96.25	80	3	0	3943434	3943513	2087984	2088063	1.07e-26	132
NC_000913	sequence_1	96.25	80	3	0	4209773	4209852	2087984	2088063	1.07e-26	132
NC_000913	sequence_1	96.25	80	3	0	2729366	2729445	2088354	2088275	1.07e-26	132
NC_000913	sequence_1	96.25	80	3	0	4168371	4168450	2088275	2088354	1.07e-26	132
NC_000913	sequence_1	65.257	662	199	12	455627	456274	3921348	3920704	1.07e-26	132
NC_000913	sequence_1	65.803	579	186	7	106852	107424	5502348	5501776	1.07e-26	132
NC_000913	sequence_1	70.383	287	79	2	97366	97649	5511838	5511555	1.07e-26	132
NC_000913	sequence_1	96.25	80	3	0	2947494	2947573	5908267	5908188	1.07e-26	132
NC_000913	sequence_1	68.109	439	124	10	2159349	2159779	4319196	4318766	1.07e-26	131
NC_000913	sequence_1	69.427	314	90	2	179330	179643	4675242	4674935	1.07e-26	131
NC_000913	sequence_1	65.809	544	170	6	879145	879680	4687951	4687416	1.07e-26	131
NC_000913	sequence_1	95.122	82	4	0	2947385	2947466	5908266	5908185	1.07e-26	131
NC_000913	sequence_1	66.176	544	174	7	958187	958725	2056695	2057233	3.75e-26	130
NC_000913	sequence_1	94.048	84	5	0	2518034	2518117	2087943	2087860	3.75e-26	130
NC_000913	sequence_1	96.203	79	3	0	2729366	2729444	2088063	2087985	3.75e-26	130
NC_000913	sequence_1	96.203	79	3	0	4168372	4168450	2087985	2088063	3.75e-26	130
NC_000913	sequence_1	96.203	79	3	0	3943435	3943513	2088276	2088354	3.75e-26	130
NC_000913	sequence_1	96.203	79	3	0	4209774	4209852	2088276	2088354	3.75e-26	130
NC_000913	sequence_1	68.857	350	106	3	2660761	2661109	3615571	3615918	3.75e-26	130
NC_000913	sequence_1	66.795	521	162	9	4334368	4334881	3721005	3721521	3.75e-26	130
NC_000913	sequence_1	96.203	79	3	0	236929	237007	3915426	3915348	3.75e-26	130
NC_000913	sequence_1	71.26	254	73	0	4292121	4292374	4278970	4278717	3.75e-26	130
NC_000913	sequence_1	65.329	623	199	8	4017860	4018475	4776831	4776219	3.75e-26	130
NC_000913	sequence_1	74.372	199	51	0	1997178	1997376	5070564	5070762	3.75e-26	130
NC_000913	sequence_1	74.869	191	48	0	684657	684847	2322620	2322810	3.75e-26	129
NC_000913	sequence_1	95.062	81	4	0	228928	229008	3915424	3915344	3.75e-26	129
NC_000913	sequence_1	68.452	336	96	2	775407	775737	4992685	4992355	3.75e-26	129
NC_000913	sequence_1	71.111	270	76	2	924813	925081	5651656	5651388	3.75e-26	129
NC_000913	sequence_1	71.103	263	66	3	3236158	3236415	618968	619225	1.31e-25	128
NC_000913	sequence_1	67.663	368	119	0	1727834	1728201	1660147	1659780	1.31e-25	128
NC_000913	sequence_1	68.976	332	101	2	4247182	4247512	2034431	2034761	1.31e-25	128
NC_000913	sequence_1	70.251	279	80	1	1157148	1157426	2284865	2285140	1.31e-25	128
NC_000913	sequence_1	94.118	85	4	1	3943434	3943518	2430280	2430363	1.31e-25	128
NC_000913	sequence_1	94.118	85	4	1	4209773	4209857	2430280	2430363	1.31e-25	128
NC_000913	sequence_1	74.242	198	51	0	1258151	1258348	5803995	5803798	1.31e-25	128
NC_000913	sequence_1	68.533	375	112	5	2754925	2755296	5929905	5930276	1.31e-25	128
NC_000913	sequence_1	95	80	4	0	2518152	2518231	2087940	2087861	1.31e-25	127
NC_000913	sequence_1	67.158	475	141	9	1997082	1997547	2322510	2322978	1.31e-25	127
NC_000913	sequence_1	93.103	87	5	1	2729361	2729447	2430363	2430278	1.31e-25	127
NC_000913	sequence_1	93.103	87	5	1	4168369	4168455	2430278	2430363	1.31e-25	127
NC_000913	sequence_1	65.909	484	123	9	3397258	3397726	5573025	5573481	1.31e-25	127
NC_000913	sequence_1	66.812	458	118	10	4203791	4204231	5883581	5884021	1.31e-25	127
NC_000913	sequence_1	66.126	555	163	11	417279	417822	6655382	6655922	1.31e-25	127
NC_000913	sequence_1	73.43	207	55	0	1728761	1728967	1655740	1655534	4.57e-25	126
NC_000913	sequence_1	70.741	270	75	2	4515916	4516183	1949998	1949731	4.57e-25	126
NC_000913	sequence_1	96.104	77	3	0	3946872	3946948	3915424	3915348	4.57e-25	126
NC_000913	sequence_1	88.66	97	11	0	2947367	2947463	5039002	5039098	4.57e-25	126
NC_000913	sequence_1	68.033	366	115	2	3134876	3135240	5379890	5379526	4.57e-25	126
NC_000913	sequence_1	73.109	238	56	5	94215	94448	5515044	5514811	4.57e-25	126
NC_000913	sequence_1	71.48	277	74	5	552711	552984	6734950	6735224	4.57e-25	126
NC_000913	sequence_1	70.175	285	81	2	253794	254076	6787899	6787617	4.57e-25	126
NC_000913	sequence_1	72.321	224	62	0	1324098	1324321	2020457	2020680	4.57e-25	125
NC_000913	sequence_1	91.111	90	5	1	236927	237016	2127356	2127442	4.57e-25	125
NC_000913	sequence_1	76.829	164	38	0	1211413	1211576	2715701	2715864	4.57e-25	125
NC_000913	sequence_1	73.529	204	54	0	3703249	3703452	3911460	3911257	4.57e-25	125
NC_000913	sequence_1	64.496	645	221	3	610524	611161	5026598	5027241	4.57e-25	125
NC_000913	sequence_1	68.263	334	106	0	3135954	3136287	5378842	5378509	4.57e-25	125
NC_000913	sequence_1	69.231	299	92	0	3409349	3409647	6020104	6020402	4.57e-25	125
NC_000913	sequence_1	67.149	484	139	11	4399275	4399748	6126647	6126174	4.57e-25	125
NC_000913	sequence_1	70.034	297	85	3	2812151	2812445	6397136	6397430	4.57e-25	125
NC_000913	sequence_1	66.592	449	136	5	3434302	3434743	20945	20504	1.6e-24	124
NC_000913	sequence_1	93.827	81	5	0	236927	237007	1956825	1956905	1.6e-24	124
NC_000913	sequence_1	93.827	81	5	0	2518152	2518232	2088233	2088153	1.6e-24	124
NC_000913	sequence_1	93.827	81	5	0	236927	237007	2127547	2127627	1.6e-24	124
NC_000913	sequence_1	66.749	406	135	0	1004916	1005321	2188565	2188970	1.6e-24	124
NC_000913	sequence_1	79.333	150	29	2	181543	181691	5543917	5544065	1.6e-24	124
NC_000913	sequence_1	77.564	156	35	0	3035433	3035588	5796272	5796427	1.6e-24	124
NC_000913	sequence_1	93.827	81	5	0	3318209	3318289	5908184	5908264	1.6e-24	124
NC_000913	sequence_1	84.348	115	17	1	228747	228861	725299	725412	1.6e-24	123
NC_000913	sequence_1	84.348	115	17	1	3423682	3423796	725412	725299	1.6e-24	123
NC_000913	sequence_1	84.348	115	17	1	2726083	2726197	725412	725299	1.6e-24	123
NC_000913	sequence_1	84.348	115	17	1	3946691	3946805	725299	725412	1.6e-24	123
NC_000913	sequence_1	92.941	85	5	1	2518032	2518116	2088237	2088154	1.6e-24	123
NC_000913	sequence_1	71.429	238	68	0	4219934	4220171	4392192	4392429	1.6e-24	123
NC_000913	sequence_1	84.348	115	17	1	3946691	3946805	5352084	5351971	1.6e-24	123
NC_000913	sequence_1	84.348	115	17	1	2726083	2726197	5351971	5352084	1.6e-24	123
NC_000913	sequence_1	84.348	115	17	1	3423682	3423796	5351971	5352084	1.6e-24	123
NC_000913	sequence_1	84.348	115	17	1	228747	228861	5352084	5351971	1.6e-24	123
NC_000913	sequence_1	84.348	115	17	1	3946691	3946805	5840328	5840215	1.6e-24	123
NC_000913	sequence_1	84.348	115	17	1	2726083	2726197	5840215	5840328	1.6e-24	123
NC_000913	sequence_1	84.348	115	17	1	3423682	3423796	5840215	5840328	1.6e-24	123
NC_000913	sequence_1	84.348	115	17	1	228747	228861	5840328	5840215	1.6e-24	123
NC_000913	sequence_1	65.945	508	163	5	3896068	3896570	5874498	5873996	1.6e-24	123
NC_000913	sequence_1	68.194	371	114	4	1585689	1586057	6461281	6460913	1.6e-24	123
NC_000913	sequence_1	67.964	334	89	3	4157673	4157997	6553093	6553417	1.6e-24	123
NC_000913	sequence_1	84.348	115	17	1	3946691	3946805	6668175	6668062	1.6e-24	123
NC_000913	sequence_1	84.348	115	17	1	2726083	2726197	6668062	6668175	1.6e-24	123
NC_000913	sequence_1	84.348	115	17	1	3423682	3423796	6668062	6668175	1.6e-24	123
NC_000913	sequence_1	84.348	115	17	1	228747	228861	6668175	6668062	1.6e-24	123
NC_000913	sequence_1	65.523	583	187	8	638933	639508	164915	165490	5.57e-24	123
NC_000913	sequence_1	67.245	461	138	9	1194370	1194825	1060260	1059808	5.57e-24	123
NC_000913	sequence_1	72.273	220	61	0	997095	997314	1751633	1751414	5.57e-24	123
NC_000913	sequence_1	67.2	375	123	0	996387	996761	1752497	1752123	5.57e-24	123
NC_000913	sequence_1	77.419	155	35	0	728320	728474	4106710	4106864	5.57e-24	123
NC_000913	sequence_1	68.155	336	104	1	4265324	4265659	4874096	4874428	5.57e-24	123
NC_000913	sequence_1	69.93	286	84	2	7500	7784	1523067	1522783	5.57e-24	122
NC_000913	sequence_1	68.224	428	118	12	1121792	1122210	1656427	1656845	5.57e-24	122
NC_000913	sequence_1	90.11	91	7	1	2521051	2521141	1956737	1956825	5.57e-24	122
NC_000913	sequence_1	94.805	77	4	0	2520931	2521007	1956737	1956813	5.57e-24	122
NC_000913	sequence_1	65.82	512	160	6	3165410	3165915	2053874	2053372	5.57e-24	122
NC_000913	sequence_1	90.11	91	7	1	2521051	2521141	2127268	2127356	5.57e-24	122
NC_000913	sequence_1	94.805	77	4	0	2520931	2521007	2127268	2127344	5.57e-24	122
NC_000913	sequence_1	68.333	360	110	4	1787889	1788246	3961069	3961426	5.57e-24	122
NC_000913	sequence_1	74.725	182	46	0	3996992	3997173	6573670	6573851	5.57e-24	122
NC_000913	sequence_1	63.614	1234	399	28	1363010	1364212	248540	249754	1.94e-23	121
NC_000913	sequence_1	89.888	89	9	0	4175472	4175560	728128	728216	1.94e-23	121
NC_000913	sequence_1	64.229	889	278	19	4006002	4006870	1850586	1851454	1.94e-23	121
NC_000913	sequence_1	93.671	79	5	0	781068	781146	1956737	1956815	1.94e-23	121
NC_000913	sequence_1	93.671	79	5	0	781068	781146	2127268	2127346	1.94e-23	121
NC_000913	sequence_1	93.671	79	5	0	2947495	2947573	5039020	5039098	1.94e-23	121
NC_000913	sequence_1	93.671	79	5	0	2947605	2947683	5039020	5039098	1.94e-23	121
NC_000913	sequence_1	67.332	401	125	4	2709465	2709862	5244722	5245119	1.94e-23	121
NC_000913	sequence_1	90.11	91	8	1	3322069	3322159	5908352	5908441	1.94e-23	121
NC_000913	sequence_1	69.381	307	80	5	3084152	3084451	6006220	6006519	1.94e-23	121
NC_000913	sequence_1	64.151	848	277	14	3029444	3030279	6255920	6256752	1.94e-23	121
NC_000913	sequence_1	90.698	86	8	0	1287538	1287623	728212	728127	1.94e-23	120
NC_000913	sequence_1	90.698	86	8	0	1287244	1287329	728212	728127	1.94e-23	120
NC_000913	sequence_1	64.62	684	228	8	2055835	2056511	1057193	1057869	1.94e-23	120
NC_000913	sequence_1	94.737	76	4	0	780765	780840	1956737	1956812	1.94e-23	120
NC_000913	sequence_1	94.737	76	4	0	2521173	2521248	1956737	1956812	1.94e-23	120
NC_000913	sequence_1	94.737	76	4	0	780765	780840	2127268	2127343	1.94e-23	120
NC_000913	sequence_1	94.737	76	4	0	2521173	2521248	2127268	2127343	1.94e-23	120
NC_000913	sequence_1	64.759	769	227	19	3406094	3406840	2359636	2358890	1.94e-23	120
NC_000913	sequence_1	68.238	403	112	10	3498485	3498879	2728657	2729051	1.94e-23	120
NC_000913	sequence_1	92.593	81	6	0	781368	781448	4986446	4986366	1.94e-23	120
NC_000913	sequence_1	73.134	201	54	0	2910450	2910650	5021189	5021389	1.94e-23	120
NC_000913	sequence_1	90.698	86	8	0	3318208	3318293	5039103	5039018	1.94e-23	120
NC_000913	sequence_1	73.134	201	54	0	684657	684857	6390435	6390235	1.94e-23	120
NC_000913	sequence_1	66.021	568	177	11	1935257	1935816	6751751	6751192	1.94e-23	120
NC_000913	sequence_1	67.368	380	118	3	3809843	3810219	412770	412394	6.78e-23	119
NC_000913	sequence_1	88.172	93	11	0	3423437	3423529	725412	725320	6.78e-23	119
NC_000913	sequence_1	88.172	93	11	0	4171650	4171742	725320	725412	6.78e-23	119
NC_000913	sequence_1	88.172	93	11	0	4213053	4213145	725320	725412	6.78e-23	119
NC_000913	sequence_1	93.59	78	5	0	228930	229007	1956831	1956908	6.78e-23	119
NC_000913	sequence_1	68.468	333	95	4	2688040	2688367	3142202	3141875	6.78e-23	119
NC_000913	sequence_1	69.597	273	83	0	2423784	2424056	4433829	4433557	6.78e-23	119
NC_000913	sequence_1	88.172	93	11	0	4213053	4213145	5352063	5351971	6.78e-23	119
NC_000913	sequence_1	88.172	93	11	0	4171650	4171742	5352063	5351971	6.78e-23	119
NC_000913	sequence_1	88.172	93	11	0	3423437	3423529	5351971	5352063	6.78e-23	119
NC_000913	sequence_1	88.172	93	11	0	4213053	4213145	5840307	5840215	6.78e-23	119
NC_000913	sequence_1	88.172	93	11	0	4171650	4171742	5840307	5840215	6.78e-23	119
NC_000913	sequence_1	88.172	93	11	0	3423437	3423529	5840215	5840307	6.78e-23	119
NC_000913	sequence_1	65.377	517	172	3	2338851	2339362	6150821	6151335	6.78e-23	119
NC_000913	sequence_1	88.172	93	11	0	4213053	4213145	6668154	6668062	6.78e-23	119
NC_000913	sequence_1	88.172	93	11	0	4171650	4171742	6668154	6668062	6.78e-23	119
NC_000913	sequence_1	88.172	93	11	0	3423437	3423529	6668062	6668154	6.78e-23	119
NC_000913	sequence_1	73	200	54	0	3682489	3682688	146525	146326	6.78e-23	118
NC_000913	sequence_1	63.86	974	305	21	1461040	1461991	258318	259266	6.78e-23	118
NC_000913	sequence_1	70.205	292	71	7	176652	176935	715451	715734	6.78e-23	118
NC_000913	sequence_1	75.294	170	42	0	325671	325840	920838	921007	6.78e-23	118
NC_000913	sequence_1	64.649	727	241	11	3419110	3419828	1208764	1209482	6.78e-23	118
NC_000913	sequence_1	65.798	614	178	16	3559956	3560554	1586763	1587359	6.78e-23	118
NC_000913	sequence_1	94.667	75	4	0	3946874	3946948	1956831	1956905	6.78e-23	118
NC_000913	sequence_1	94.667	75	4	0	228930	229004	2127362	2127436	6.78e-23	118
NC_000913	sequence_1	94.667	75	4	0	3946874	3946948	2127362	2127436	6.78e-23	118
NC_000913	sequence_1	94.667	75	4	0	228930	229004	2127553	2127627	6.78e-23	118
NC_000913	sequence_1	94.667	75	4	0	3946874	3946948	2127553	2127627	6.78e-23	118
NC_000913	sequence_1	75.294	170	42	0	2579050	2579219	2455121	2454952	6.78e-23	118
NC_000913	sequence_1	92.5	80	6	0	781147	781226	4986445	4986366	6.78e-23	118
NC_000913	sequence_1	92.5	80	6	0	780843	780922	4986445	4986366	6.78e-23	118
NC_000913	sequence_1	90.588	85	8	0	2817780	2817864	5055280	5055364	6.78e-23	118
NC_000913	sequence_1	90.588	85	8	0	2818055	2818139	5055280	5055364	6.78e-23	118
NC_000913	sequence_1	90.588	85	8	0	781368	781452	5650574	5650490	6.78e-23	118
NC_000913	sequence_1	92.5	80	6	0	781143	781222	5650577	5650498	6.78e-23	118
NC_000913	sequence_1	67.358	386	113	5	4426107	4426487	6113061	6112684	6.78e-23	118
NC_000913	sequence_1	77.246	167	32	4	3356147	3356310	6259988	6259825	6.78e-23	118
NC_000913	sequence_1	68.977	303	91	2	691931	692230	1043962	1044264	2.37e-22	117
NC_000913	sequence_1	69.935	306	80	7	2008976	2009275	1536011	1535712	2.37e-22	117
NC_000913	sequence_1	68.097	373	111	6	2420759	2421127	4772673	4773041	2.37e-22	117
NC_000913	sequence_1	93.506	77	5	0	780553	780629	4986446	4986370	2.37e-22	117
NC_000913	sequence_1	65.296	608	193	10	1685212	1685810	5114087	5113489	2.37e-22	117
NC_000913	sequence_1	67.385	371	119	2	3379412	3379781	5534793	5535162	2.37e-22	117
NC_000913	sequence_1	76.923	156	29	2	2521180	2521328	5650653	5650498	2.37e-22	117
NC_000913	sequence_1	93.506	77	5	0	780553	780629	5650574	5650498	2.37e-22	117
NC_000913	sequence_1	88.298	94	10	1	4362551	4362643	6387896	6387803	2.37e-22	117
NC_000913	sequence_1	88.298	94	10	1	3110349	3110441	6387803	6387896	2.37e-22	117
NC_000913	sequence_1	69.255	322	94	5	1943468	1943786	6822298	6822617	2.37e-22	117
NC_000913	sequence_1	74.731	186	41	3	3048568	3048750	2997596	2997414	2.37e-22	116
NC_000913	sequence_1	68.707	294	92	0	2768842	2769135	3461779	3461486	2.37e-22	116
NC_000913	sequence_1	67.246	403	120	6	1964239	1964635	4024321	4024717	2.37e-22	116
NC_000913	sequence_1	71.545	246	64	4	3894853	3895095	4586996	4586754	2.37e-22	116
NC_000913	sequence_1	94.595	74	4	0	2818469	2818542	5055280	5055353	2.37e-22	116
NC_000913	sequence_1	65.391	653	204	14	1263983	1264624	5798098	5797457	2.37e-22	116
NC_000913	sequence_1	67.085	398	119	5	2123177	2123568	6770307	6770698	2.37e-22	116
NC_000913	sequence_1	71.784	241	58	5	3406716	3406948	557726	557964	8.26e-22	115
NC_000913	sequence_1	67.299	422	130	7	278315	278732	665269	664852	8.26e-22	115
NC_000913	sequence_1	65.947	417	124	3	4257187	4257585	2236175	2235759	8.26e-22	115
NC_000913	sequence_1	72.973	222	37	8	3982373	3982586	3927188	3926982	8.26e-22	115
NC_000913	sequence_1	93.421	76	5	0	2521253	2521328	4986445	4986370	8.26e-22	115
NC_000913	sequence_1	93.421	76	5	0	781577	781652	4986445	4986370	8.26e-22	115
NC_000913	sequence_1	93.421	76	5	0	781577	781652	5650573	5650498	8.26e-22	115
NC_000913	sequence_1	93.421	76	5	0	780843	780918	5650573	5650498	8.26e-22	115
NC_000913	sequence_1	66.068	501	135	12	158474	158955	5886059	5885575	8.26e-22	115
NC_000913	sequence_1	67.663	368	113	4	2725295	2725659	6852393	6852029	8.26e-22	115
NC_000913	sequence_1	87.097	93	12	0	4040530	4040622	725320	725412	8.26e-22	114
NC_000913	sequence_1	69.925	266	76	2	1513210	1513473	1561343	1561080	8.26e-22	114
NC_000913	sequence_1	72.124	226	59	3	1709970	1710193	1692800	1692577	8.26e-22	114
NC_000913	sequence_1	70.635	252	72	2	520121	520371	2394526	2394276	8.26e-22	114
NC_000913	sequence_1	75.46	163	40	0	2120193	2120355	3279172	3279334	8.26e-22	114
NC_000913	sequence_1	66.268	418	136	2	244316	244731	4469428	4469014	8.26e-22	114
NC_000913	sequence_1	87.097	93	12	0	4040530	4040622	5352063	5351971	8.26e-22	114
NC_000913	sequence_1	87.097	93	12	0	4040530	4040622	5840307	5840215	8.26e-22	114
NC_000913	sequence_1	87.097	93	12	0	4040530	4040622	6668154	6668062	8.26e-22	114
NC_000913	sequence_1	75.152	165	41	0	3636259	3636423	617512	617676	2.88e-21	113
NC_000913	sequence_1	72.3	213	55	2	1285303	1285513	1194114	1194324	2.88e-21	113
NC_000913	sequence_1	68.437	339	100	5	2423854	2424190	4522733	4522400	2.88e-21	113
NC_000913	sequence_1	72.222	216	57	2	347388	347603	5883907	5883695	2.88e-21	113
NC_000913	sequence_1	78.102	137	30	0	2540312	2540448	665284	665148	2.88e-21	113
NC_000913	sequence_1	67.949	312	100	0	2156448	2156759	805412	805101	2.88e-21	113
NC_000913	sequence_1	85.149	101	8	2	2817756	2817853	5055069	5055165	2.88e-21	113
NC_000913	sequence_1	85.149	101	8	2	2818031	2818128	5055069	5055165	2.88e-21	113
NC_000913	sequence_1	90.244	82	8	0	2818197	2818278	5055283	5055364	2.88e-21	113
NC_000913	sequence_1	66.441	444	123	9	148308	148738	5888844	5888414	2.88e-21	113
NC_000913	sequence_1	68.615	325	98	4	2806553	2806875	6326198	6325876	2.88e-21	113
NC_000913	sequence_1	64.98	494	173	0	229239	229732	847376	847869	1.01e-20	112
NC_000913	sequence_1	64.056	779	260	11	1936659	1937427	2038517	2037749	1.01e-20	112
NC_000913	sequence_1	71.233	219	63	0	302071	302289	3762281	3762499	1.01e-20	112
NC_000913	sequence_1	73.232	198	51	2	2003322	2003518	4708722	4708918	1.01e-20	112
NC_000913	sequence_1	67.654	405	123	8	3292696	3293096	5520420	5520820	1.01e-20	112
NC_000913	sequence_1	72.68	194	53	0	3795976	3796169	6207775	6207582	1.01e-20	112
NC_000913	sequence_1	65.591	465	158	2	3025991	3026454	159759	159296	1.01e-20	111
NC_000913	sequence_1	70.196	255	74	2	4054338	4054591	870066	869813	1.01e-20	111
NC_000913	sequence_1	70.4	250	72	2	2588599	2588847	2927954	2927706	1.01e-20	111
NC_000913	sequence_1	70.339	236	70	0	483151	483386	2927706	2927941	1.01e-20	111
NC_000913	sequence_1	65.121	539	174	6	3303579	3304110	2936551	2937082	1.01e-20	111
NC_000913	sequence_1	94.366	71	4	0	2818197	2818267	5055095	5055165	1.01e-20	111
NC_000913	sequence_1	94.366	71	4	0	2818472	2818542	5055095	5055165	1.01e-20	111
NC_000913	sequence_1	63.859	736	256	6	3341419	3342149	5552900	5553630	1.01e-20	111
NC_000913	sequence_1	71.845	206	58	0	2423862	2424067	6300868	6301073	1.01e-20	111
NC_000913	sequence_1	66.033	421	139	2	192947	193365	1510693	1511111	3.51e-20	110
NC_000913	sequence_1	72.906	203	50	3	4514370	4514571	1951625	1951427	3.51e-20	110
NC_000913	sequence_1	67.89	327	103	2	2529518	2529843	4217997	4218322	3.51e-20	110
NC_000913	sequence_1	67.705	353	104	5	3707152	3707499	5604385	5604038	3.51e-20	110
NC_000913	sequence_1	66.45	462	143	8	2855547	2856002	5883599	5884054	3.51e-20	110
NC_000913	sequence_1	66.667	363	121	0	329754	330116	6584126	6584488	3.51e-20	110
NC_000913	sequence_1	64.975	611	196	10	278141	278736	318695	319302	3.51e-20	109
NC_000913	sequence_1	62.906	1232	421	19	1994141	1995358	2756193	2754984	3.51e-20	109
NC_000913	sequence_1	74.545	165	42	0	3707335	3707499	5595302	5595138	3.51e-20	109
NC_000913	sequence_1	70.833	240	65	3	4429325	4429564	5684433	5684199	3.51e-20	109
NC_000913	sequence_1	75.484	155	38	0	3962330	3962484	6593033	6593187	3.51e-20	109
NC_000913	sequence_1	66.339	508	153	12	1409586	1410084	518656	518158	1.23e-19	108
NC_000913	sequence_1	68.531	286	83	2	2662831	2663111	1301942	1301659	1.23e-19	108
NC_000913	sequence_1	70.485	227	67	0	483151	483377	3440286	3440060	1.23e-19	108
NC_000913	sequence_1	66.509	424	136	5	4203810	4204230	3745868	3745448	1.23e-19	108
NC_000913	sequence_1	69.636	247	75	0	214863	215109	5097518	5097272	1.23e-19	108
NC_000913	sequence_1	67.135	356	115	2	989415	989769	5472242	5471888	1.23e-19	108
NC_000913	sequence_1	66.479	355	85	6	2327383	2327705	5581420	5581772	1.23e-19	108
NC_000913	sequence_1	67.778	360	102	7	3759498	3759849	5968703	5969056	1.23e-19	108
NC_000913	sequence_1	65.741	432	134	4	2644441	2644865	1309318	1308894	1.23e-19	107
NC_000913	sequence_1	72.727	198	52	2	222042	222238	3146647	3146843	1.23e-19	107
NC_000913	sequence_1	71.053	228	64	2	2588621	2588847	3440060	3440286	1.23e-19	107
NC_000913	sequence_1	66.484	364	122	0	1715511	1715874	6837720	6837357	1.23e-19	107
NC_000913	sequence_1	84.375	96	15	0	2588747	2588842	805436	805341	4.28e-19	106
NC_000913	sequence_1	73.558	208	49	6	347410	347614	1007562	1007358	4.28e-19	106
NC_000913	sequence_1	79.339	121	25	0	509118	509238	1137873	1137993	4.28e-19	106
NC_000913	sequence_1	76.027	146	35	0	1265657	1265802	1459879	1460024	4.28e-19	106
NC_000913	sequence_1	63.861	808	271	12	4280064	4280865	1501160	1501952	4.28e-19	106
NC_000913	sequence_1	68.478	276	87	0	963824	964099	2064526	2064801	4.28e-19	106
NC_000913	sequence_1	72.075	265	62	11	2309361	2309619	3551153	3551411	4.28e-19	106
NC_000913	sequence_1	68.687	297	85	4	3491882	3492174	3931890	3931598	4.28e-19	106
NC_000913	sequence_1	66.437	435	139	6	3652610	3653042	4942727	4942298	4.28e-19	106
NC_000913	sequence_1	66.437	435	139	6	3366130	3366562	4942727	4942298	4.28e-19	106
NC_000913	sequence_1	66.437	435	139	6	1299687	1300119	4942298	4942727	4.28e-19	106
NC_000913	sequence_1	66.437	435	139	6	1396232	1396664	4942298	4942727	4.28e-19	106
NC_000913	sequence_1	66.437	435	139	6	2289493	2289925	4942727	4942298	4.28e-19	106
NC_000913	sequence_1	66.437	435	139	6	2102323	2102755	4942727	4942298	4.28e-19	106
NC_000913	sequence_1	66.437	435	139	6	2066733	2067165	4942727	4942298	4.28e-19	106
NC_000913	sequence_1	66.437	435	139	6	3130334	3130766	4942298	4942727	4.28e-19	106
NC_000913	sequence_1	66.437	435	139	6	688425	688857	4942727	4942298	4.28e-19	106
NC_000913	sequence_1	66.437	435	139	6	575165	575597	4942727	4942298	4.28e-19	106
NC_000913	sequence_1	66.437	435	139	6	274529	274961	4942727	4942298	4.28e-19	106
NC_000913	sequence_1	64.251	621	207	6	2971940	2972554	5529985	5530596	4.28e-19	106
NC_000913	sequence_1	69.512	246	75	0	838632	838877	5620233	5619988	4.28e-19	106
NC_000913	sequence_1	66.667	381	122	3	4050305	4050684	6811888	6811512	4.28e-19	106
NC_000913	sequence_1	67.758	397	106	12	3829927	3830312	198757	199142	4.28e-19	105
NC_000913	sequence_1	68.75	288	75	5	12574	12861	1306674	1306946	4.28e-19	105
NC_000913	sequence_1	67.823	317	100	2	1442314	1442629	5034382	5034067	4.28e-19	105
NC_000913	sequence_1	64.687	623	210	8	117762	118379	5632427	5631810	4.28e-19	105
NC_000913	sequence_1	66.901	426	127	9	3781237	3781655	6365364	6365782	4.28e-19	105
NC_000913	sequence_1	69.159	321	90	8	3049233	3049550	6499027	6499341	4.28e-19	105
NC_000913	sequence_1	69.583	240	73	0	1968145	1968384	205332	205571	1.49e-18	104
NC_000913	sequence_1	65.636	550	159	14	895126	895660	371375	370841	1.49e-18	104
NC_000913	sequence_1	68.647	303	91	4	819447	819747	1144705	1145005	1.49e-18	104
NC_000913	sequence_1	70.925	227	60	3	2656761	2656984	3417047	3417270	1.49e-18	104
NC_000913	sequence_1	79.167	120	25	0	3703282	3703401	3617539	3617658	1.49e-18	104
NC_000913	sequence_1	69.884	259	71	4	2951490	2951743	5363690	5363946	1.49e-18	104
NC_000913	sequence_1	67.12	368	112	5	3376890	3377249	5525114	5525480	1.49e-18	104
NC_000913	sequence_1	65.914	443	133	7	3498545	3498975	574410	573974	1.49e-18	104
NC_000913	sequence_1	69.608	306	76	10	3636659	3636957	617909	618204	1.49e-18	104
NC_000913	sequence_1	66.11	419	126	6	4203823	4204233	3141927	3142337	1.49e-18	104
NC_000913	sequence_1	69.259	270	79	3	2732013	2732280	4061541	4061808	1.49e-18	104
NC_000913	sequence_1	74.074	162	42	0	1756510	1756671	5421155	5421316	1.49e-18	104
NC_000913	sequence_1	73.224	183	41	3	632206	632381	5727285	5727104	1.49e-18	104
NC_000913	sequence_1	72.139	201	54	2	3196518	3196717	6190376	6190575	1.49e-18	104
NC_000913	sequence_1	64.299	549	176	5	3793990	3794531	1860567	1861102	5.22e-18	103
NC_000913	sequence_1	66.975	324	107	0	81023	81346	2102251	2101928	5.22e-18	103
NC_000913	sequence_1	98.305	59	1	0	1746442	1746500	2499361	2499419	5.22e-18	103
NC_000913	sequence_1	67.213	366	114	5	3565426	3565787	3522346	3522709	5.22e-18	103
NC_000913	sequence_1	65.094	530	162	9	236092	236614	3901028	3900515	5.22e-18	103
NC_000913	sequence_1	70.588	221	64	1	4509420	4509639	4644546	4644326	5.22e-18	103
NC_000913	sequence_1	84.694	98	13	2	2818551	2818648	5055476	5055571	5.22e-18	103
NC_000913	sequence_1	70.32	219	65	0	1057604	1057822	6175590	6175808	5.22e-18	103
NC_000913	sequence_1	75.316	158	37	2	3795190	3795346	6208548	6208392	5.22e-18	103
NC_000913	sequence_1	71.818	220	55	5	436829	437046	975951	976165	5.22e-18	102
NC_000913	sequence_1	66.979	427	128	10	1030763	1031181	2732947	2733368	5.22e-18	102
NC_000913	sequence_1	70.136	221	66	0	3154296	3154516	3226719	3226939	5.22e-18	102
NC_000913	sequence_1	64.488	566	181	7	1865030	1865591	5193461	5194010	5.22e-18	102
NC_000913	sequence_1	68.75	288	69	7	2658210	2658479	5924513	5924797	5.22e-18	102
NC_000913	sequence_1	70.136	221	66	0	4408488	4408708	6116457	6116237	5.22e-18	102
NC_000913	sequence_1	74.359	156	40	0	1669428	1669583	6249292	6249447	5.22e-18	102
NC_000913	sequence_1	69.737	228	69	0	808421	808648	473047	473274	1.82e-17	101
NC_000913	sequence_1	64.425	565	195	4	895100	895661	1561672	1561111	1.82e-17	101
NC_000913	sequence_1	95.238	63	3	0	1746521	1746583	2499359	2499421	1.82e-17	101
NC_000913	sequence_1	74.051	158	41	0	3661509	3661666	3440129	3440286	1.82e-17	101
NC_000913	sequence_1	76.692	133	31	0	2001109	2001241	4298630	4298762	1.82e-17	101
NC_000913	sequence_1	75.168	149	34	1	181488	181636	5242074	5241929	1.82e-17	101
NC_000913	sequence_1	70.936	203	59	0	2950158	2950360	6486288	6486086	1.82e-17	101
NC_000913	sequence_1	75.497	151	33	2	910778	910926	6593791	6593643	1.82e-17	101
NC_000913	sequence_1	71.892	185	52	0	3661482	3661666	2927890	2927706	1.82e-17	100
NC_000913	sequence_1	63.946	821	268	16	955749	956555	3768756	3769562	1.82e-17	100
NC_000913	sequence_1	66.952	351	98	6	3995214	3995555	6571850	6572191	1.82e-17	100
NC_000913	sequence_1	66.77	322	107	0	3429351	3429672	84437	84116	6.35e-17	99.6
NC_000913	sequence_1	77.857	140	27	4	427930	428067	1297136	1297273	6.35e-17	99.6
NC_000913	sequence_1	67.774	301	95	2	4334568	4334867	1896245	1895946	6.35e-17	99.6
NC_000913	sequence_1	88.312	77	9	0	225499	225575	2087860	2087936	6.35e-17	99.6
NC_000913	sequence_1	88.312	77	9	0	3426958	3427034	2087936	2087860	6.35e-17	99.6
NC_000913	sequence_1	88.312	77	9	0	4037259	4037335	2087860	2087936	6.35e-17	99.6
NC_000913	sequence_1	65.86	372	127	0	3459059	3459430	2657670	2658041	6.35e-17	99.6
NC_000913	sequence_1	71.287	202	53	2	347415	347615	3142194	3141997	6.35e-17	99.6
NC_000913	sequence_1	71.09	211	59	2	684638	684847	4522743	4522534	6.35e-17	99.6
NC_000913	sequence_1	64.912	513	172	5	4305276	4305784	5268479	5268987	6.35e-17	99.6
NC_000913	sequence_1	67.085	319	99	2	3053954	3054269	6509850	6510165	6.35e-17	99.6
NC_000913	sequence_1	74.096	166	41	2	330416	330580	6584785	6584949	6.35e-17	99.6
NC_000913	sequence_1	77.444	133	28	2	4265457	4265588	2789840	2789971	6.35e-17	98.7
NC_000913	sequence_1	65.679	405	111	7	249655	250045	4024321	4024711	6.35e-17	98.7
NC_000913	sequence_1	69.663	267	67	7	2687914	2688173	4060033	4060292	6.35e-17	98.7
NC_000913	sequence_1	70.404	223	64	2	4381548	4381769	4160878	4161099	6.35e-17	98.7
NC_000913	sequence_1	72.396	192	44	4	347415	347603	4703640	4703825	6.35e-17	98.7
NC_000913	sequence_1	73.939	165	35	3	1953167	1953327	5233429	5233589	6.35e-17	98.7
NC_000913	sequence_1	73.171	164	44	0	415591	415754	5359187	5359024	6.35e-17	98.7
NC_000913	sequence_1	70.874	206	44	4	3382653	3382850	5543816	5544013	6.35e-17	98.7
NC_000913	sequence_1	68.03	269	86	0	2305700	2305968	5772960	5772692	6.35e-17	98.7
NC_000913	sequence_1	75	152	34	2	3878764	3878913	6153502	6153651	6.35e-17	98.7
NC_000913	sequence_1	72.449	196	48	4	4127012	4127204	6276589	6276397	6.35e-17	98.7
NC_000913	sequence_1	71.505	186	53	0	1556654	1556839	79435	79620	2.22e-16	97.8
NC_000913	sequence_1	74.172	151	39	0	3096798	3096948	434995	434845	2.22e-16	97.8
NC_000913	sequence_1	79.167	120	23	2	170219	170337	856084	856202	2.22e-16	97.8
NC_000913	sequence_1	69.2	250	75	2	895273	895521	1967235	1966987	2.22e-16	97.8
NC_000913	sequence_1	88.158	76	9	0	225500	225575	2088154	2088229	2.22e-16	97.8
NC_000913	sequence_1	88.158	76	9	0	3426958	3427033	2088229	2088154	2.22e-16	97.8
NC_000913	sequence_1	88.158	76	9	0	4037260	4037335	2088154	2088229	2.22e-16	97.8
NC_000913	sequence_1	67.857	308	93	4	785900	786204	2304362	2304058	2.22e-16	97.8
NC_000913	sequence_1	74.658	146	37	0	1363194	1363339	3357023	3357168	2.22e-16	97.8
NC_000913	sequence_1	71.823	181	51	0	845877	846057	6390423	6390243	2.22e-16	97.8
NC_000913	sequence_1	68.627	255	78	1	1997127	1997379	6390502	6390248	2.22e-16	97.8
NC_000913	sequence_1	75.177	141	35	0	3459236	3459376	6494144	6494284	2.22e-16	97.8
NC_000913	sequence_1	72.043	186	47	2	3999642	3999826	6593033	6593214	2.22e-16	97.8
NC_000913	sequence_1	77.236	123	28	0	2543109	2543231	321808	321930	2.22e-16	96.9
NC_000913	sequence_1	66.757	370	117	5	3097743	3098109	433913	433547	2.22e-16	96.9
NC_000913	sequence_1	74.825	143	36	0	1147875	1148017	2276205	2276347	2.22e-16	96.9
NC_000913	sequence_1	69.432	229	67	1	2304095	2304323	2515747	2515522	2.22e-16	96.9
NC_000913	sequence_1	70.755	212	60	2	2613104	2613314	3137313	3137523	2.22e-16	96.9
NC_000913	sequence_1	70.507	217	62	2	2292096	2292311	4276797	4277012	2.22e-16	96.9
NC_000913	sequence_1	73.913	161	38	2	3100265	3100423	4436228	4436070	2.22e-16	96.9
NC_000913	sequence_1	70.612	245	66	6	1305246	1305487	5607940	5608181	2.22e-16	96.9
NC_000913	sequence_1	67.11	301	96	1	3349275	3349575	428067	428364	7.74e-16	96
NC_000913	sequence_1	69.02	255	74	3	4054338	4054591	1007727	1007477	7.74e-16	96
NC_000913	sequence_1	63.922	668	222	9	428837	429496	1298058	1298714	7.74e-16	96
NC_000913	sequence_1	83.333	90	15	0	4286874	4286963	1603657	1603568	7.74e-16	96
NC_000913	sequence_1	79.091	110	23	0	856437	856546	2222881	2222990	7.74e-16	96
NC_000913	sequence_1	79.07	129	20	5	2286208	2286330	2533188	2533315	7.74e-16	96
NC_000913	sequence_1	70.244	205	61	0	2588639	2588843	2889117	2889321	7.74e-16	96
NC_000913	sequence_1	81	100	19	0	1558436	1558535	3911433	3911334	7.74e-16	96
NC_000913	sequence_1	68.401	269	83	2	3817273	3817540	6633337	6633604	7.74e-16	96
NC_000913	sequence_1	65.385	468	139	9	2966498	2966955	385662	385208	7.74e-16	95.1
NC_000913	sequence_1	73.418	158	39	1	1907257	1907414	519257	519103	7.74e-16	95.1
NC_000913	sequence_1	77.049	122	28	0	2746064	2746185	1406026	1405905	7.74e-16	95.1
NC_000913	sequence_1	72.414	174	47	1	4509467	4509639	2469703	2469530	7.74e-16	95.1
NC_000913	sequence_1	78.512	121	24	2	2276756	2276875	3617658	3617539	7.74e-16	95.1
NC_000913	sequence_1	69.076	249	71	3	4054532	4054777	3745609	3745854	7.74e-16	95.1
NC_000913	sequence_1	72.414	174	47	1	4509467	4509639	5176377	5176204	7.74e-16	95.1
NC_000913	sequence_1	72.84	162	44	0	3354751	3354912	6261375	6261214	7.74e-16	95.1
NC_000913	sequence_1	72.561	164	45	0	3102277	3102440	430861	430698	2.7e-15	94.2
NC_000913	sequence_1	75.373	134	33	0	2112355	2112488	6437243	6437110	2.7e-15	94.2
NC_000913	sequence_1	73.333	165	42	2	3175029	3175192	4660	4497	2.7e-15	93.3
NC_000913	sequence_1	78.378	111	24	0	3661570	3661680	805432	805322	2.7e-15	93.3
NC_000913	sequence_1	69.432	229	66	2	483151	483377	1662932	1662706	2.7e-15	93.3
NC_000913	sequence_1	76.19	126	30	0	3572964	3573089	3509899	3510024	2.7e-15	93.3
NC_000913	sequence_1	76.86	121	28	0	1558442	1558562	3617539	3617659	2.7e-15	93.3
NC_000913	sequence_1	77.236	123	27	1	476444	476566	4215788	4215667	2.7e-15	93.3
NC_000913	sequence_1	64.681	470	164	2	2613007	2613475	4701171	4700703	2.7e-15	93.3
NC_000913	sequence_1	65.132	456	144	6	91899	92345	5517352	5516903	2.7e-15	93.3
NC_000913	sequence_1	69.444	216	66	0	4459066	4459281	5564148	5563933	2.7e-15	93.3
NC_000913	sequence_1	76.86	121	28	0	4592764	4592884	5625778	5625658	2.7e-15	93.3
NC_000913	sequence_1	69.778	225	66	2	4399888	4400111	6126001	6125778	2.7e-15	93.3
NC_000913	sequence_1	64.286	658	209	13	2970452	2971093	6539712	6539065	2.7e-15	93.3
NC_000913	sequence_1	76.119	134	28	2	3884335	3884466	6893122	6892991	2.7e-15	93.3
NC_000913	sequence_1	63.564	881	282	19	3881338	3882197	3042	2180	9.43e-15	92.4
NC_000913	sequence_1	85.897	78	11	0	2518156	2518233	722048	721971	9.43e-15	92.4
NC_000913	sequence_1	84.337	83	13	0	331353	331435	1118469	1118387	9.43e-15	92.4
NC_000913	sequence_1	72.826	184	42	5	4629008	4629187	2223909	2223730	9.43e-15	92.4
NC_000913	sequence_1	84.337	83	13	0	1912083	1912165	2420707	2420789	9.43e-15	92.4
NC_000913	sequence_1	68.75	240	69	2	3004654	3004890	3369340	3369104	9.43e-15	92.4
NC_000913	sequence_1	73.649	148	39	0	2293044	2293191	4277758	4277905	9.43e-15	92.4
NC_000913	sequence_1	85.897	78	11	0	2518156	2518233	5355334	5355411	9.43e-15	92.4
NC_000913	sequence_1	68.773	269	76	5	2330839	2331103	5584869	5585133	9.43e-15	92.4
NC_000913	sequence_1	69.141	256	75	4	868012	868265	5607940	5608193	9.43e-15	92.4
NC_000913	sequence_1	85.897	78	11	0	2518156	2518233	5843579	5843656	9.43e-15	92.4
NC_000913	sequence_1	85.897	78	11	0	2518156	2518233	6671425	6671502	9.43e-15	92.4
NC_000913	sequence_1	74.286	140	36	0	662034	662173	1029750	1029611	9.43e-15	91.5
NC_000913	sequence_1	76	125	30	0	3090542	3090666	2521495	2521371	9.43e-15	91.5
NC_000913	sequence_1	70.408	196	55	1	616582	616774	3075386	3075581	9.43e-15	91.5
NC_000913	sequence_1	71.111	180	52	0	3151409	3151588	4992373	4992552	9.43e-15	91.5
NC_000913	sequence_1	68.696	230	72	0	2322390	2322619	5883622	5883851	9.43e-15	91.5
NC_000913	sequence_1	70.642	218	60	4	856437	856652	6541783	6541568	9.43e-15	91.5
NC_000913	sequence_1	94.915	59	2	1	4175761	4175818	721875	721933	3.29e-14	90.6
NC_000913	sequence_1	70.142	211	61	2	429973	430182	1299152	1299361	3.29e-14	90.6
NC_000913	sequence_1	68.354	237	75	0	3416050	3416286	2927941	2927705	3.29e-14	90.6
NC_000913	sequence_1	68.936	235	69	2	1686134	1686366	5113165	5112933	3.29e-14	90.6
NC_000913	sequence_1	94.915	59	2	1	4175761	4175818	5355507	5355449	3.29e-14	90.6
NC_000913	sequence_1	69.545	220	63	2	2960259	2960476	5369855	5370072	3.29e-14	90.6
NC_000913	sequence_1	94.915	59	2	1	4175761	4175818	5843752	5843694	3.29e-14	90.6
NC_000913	sequence_1	63.54	661	229	6	3676408	3677062	6049923	6050577	3.29e-14	90.6
NC_000913	sequence_1	68.924	251	71	4	347328	347576	6363491	6363246	3.29e-14	90.6
NC_000913	sequence_1	94.915	59	2	1	4175761	4175818	6671598	6671540	3.29e-14	90.6
NC_000913	sequence_1	73.154	149	40	0	3174059	3174207	5636	5488	3.29e-14	89.7
NC_000913	sequence_1	79.798	99	20	0	1516016	1516114	1005383	1005285	3.29e-14	89.7
NC_000913	sequence_1	70.404	223	59	5	2824765	2824982	1026620	1026400	3.29e-14	89.7
NC_000913	sequence_1	83.333	84	14	0	697050	697133	5805617	5805534	3.29e-14	89.7
NC_000913	sequence_1	66.223	376	111	7	2595905	2596269	5873050	5872680	3.29e-14	89.7
NC_000913	sequence_1	86.486	74	10	0	4175395	4175468	6399232	6399305	3.29e-14	89.7
NC_000913	sequence_1	71.687	166	47	0	4003772	4003937	550742	550907	1.15e-13	88.7
NC_000913	sequence_1	85.526	76	11	0	2518041	2518116	722048	721973	1.15e-13	88.7
NC_000913	sequence_1	72.193	187	44	5	2791734	2791917	823371	823190	1.15e-13	88.7
NC_000913	sequence_1	67.293	266	87	0	474857	475122	1109379	1109114	1.15e-13	88.7
NC_000913	sequence_1	78.302	106	23	0	2540307	2540412	1114017	1113912	1.15e-13	88.7
NC_000913	sequence_1	75.188	133	32	1	2193722	2193853	1709551	1709419	1.15e-13	88.7
NC_000913	sequence_1	68.526	251	74	3	4315639	4315888	1820920	1820674	1.15e-13	88.7
NC_000913	sequence_1	64.683	504	164	7	278204	278700	1966880	1967376	1.15e-13	88.7
NC_000913	sequence_1	72.05	161	45	0	2925990	2926150	2448213	2448373	1.15e-13	88.7
NC_000913	sequence_1	74.483	145	35	2	1305231	1305374	3911293	3911436	1.15e-13	88.7
NC_000913	sequence_1	74.809	131	33	0	868012	868142	3911308	3911438	1.15e-13	88.7
NC_000913	sequence_1	70.244	205	59	2	509169	509372	4103800	4104003	1.15e-13	88.7
NC_000913	sequence_1	70.157	191	57	0	2688040	2688230	4703632	4703822	1.15e-13	88.7
NC_000913	sequence_1	70.157	191	57	0	3716994	3717184	5138773	5138583	1.15e-13	88.7
NC_000913	sequence_1	85.526	76	11	0	2518041	2518116	5355334	5355409	1.15e-13	88.7
NC_000913	sequence_1	85.526	76	11	0	2518041	2518116	5843579	5843654	1.15e-13	88.7
NC_000913	sequence_1	67.5	280	89	2	3843433	3843711	5874310	5874032	1.15e-13	88.7
NC_000913	sequence_1	73.793	145	36	1	4002167	4002309	6562558	6562414	1.15e-13	88.7
NC_000913	sequence_1	85.526	76	11	0	2518041	2518116	6671425	6671500	1.15e-13	88.7
NC_000913	sequence_1	83.133	83	14	0	2817782	2817864	303221	303303	1.15e-13	87.8
NC_000913	sequence_1	83.133	83	14	0	2818057	2818139	303221	303303	1.15e-13	87.8
NC_000913	sequence_1	82.759	87	13	1	3982366	3982452	303306	303222	1.15e-13	87.8
NC_000913	sequence_1	67.384	279	83	3	445480	445754	766657	766383	1.15e-13	87.8
NC_000913	sequence_1	65.491	397	125	5	2434297	2434690	996737	997124	1.15e-13	87.8
NC_000913	sequence_1	69.545	220	61	3	4324493	4324709	1081168	1081384	1.15e-13	87.8
NC_000913	sequence_1	68.163	245	77	1	2588604	2588847	1662688	1662932	1.15e-13	87.8
NC_000913	sequence_1	71.751	177	48	2	3481739	3481914	2222875	2223050	1.15e-13	87.8
NC_000913	sequence_1	77.778	108	24	0	996387	996494	2744534	2744427	1.15e-13	87.8
NC_000913	sequence_1	81.818	88	16	0	1991814	1991901	2833060	2832973	1.15e-13	87.8
NC_000913	sequence_1	81.818	88	16	0	3982508	3982595	3926779	3926692	1.15e-13	87.8
NC_000913	sequence_1	78.641	103	22	0	1969775	1969877	5625664	5625766	1.15e-13	87.8
NC_000913	sequence_1	63.683	782	267	13	3760243	3761016	5969477	5970249	1.15e-13	87.8
NC_000913	sequence_1	75.61	123	30	0	2094053	2094175	6380840	6380718	1.15e-13	87.8
NC_000913	sequence_1	83.75	80	13	0	2818471	2818550	303221	303300	4.01e-13	86.9
NC_000913	sequence_1	78.899	109	21	2	1363189	1363296	823419	823312	4.01e-13	86.9
NC_000913	sequence_1	70	190	57	0	2634825	2635014	1339967	1339778	4.01e-13	86.9
NC_000913	sequence_1	65.401	474	152	9	1184848	1185315	1966765	1967232	4.01e-13	86.9
NC_000913	sequence_1	70.098	204	44	5	2159416	2159612	3440085	3440278	4.01e-13	86.9
NC_000913	sequence_1	69.712	208	59	2	3551359	3551564	3522348	3522553	4.01e-13	86.9
NC_000913	sequence_1	82.353	85	15	0	696963	697047	3926844	3926928	4.01e-13	86.9
NC_000913	sequence_1	76.724	116	24	1	725390	725502	4327117	4327232	4.01e-13	86.9
NC_000913	sequence_1	65.618	445	133	10	4203791	4204225	4701189	4700755	4.01e-13	86.9
NC_000913	sequence_1	78.095	105	23	0	1133644	1133748	4728384	4728280	4.01e-13	86.9
NC_000913	sequence_1	85.333	75	11	0	2998984	2999058	5278837	5278763	4.01e-13	86.9
NC_000913	sequence_1	64.488	459	161	2	3707134	3707591	5597201	5596744	4.01e-13	86.9
NC_000913	sequence_1	64.05	637	203	12	2804974	2805597	6325563	6324940	4.01e-13	86.9
NC_000913	sequence_1	76.522	115	27	0	116144	116258	6494283	6494169	4.01e-13	86.9
NC_000913	sequence_1	82.927	82	14	0	2818197	2818278	303222	303303	4.01e-13	86
NC_000913	sequence_1	75.41	122	30	0	2162583	2162704	520368	520247	4.01e-13	86
NC_000913	sequence_1	76.068	117	28	0	61930	62046	1899218	1899334	4.01e-13	86
NC_000913	sequence_1	67.26	281	90	2	2732017	2732296	2718664	2718385	4.01e-13	86
NC_000913	sequence_1	82.927	82	14	0	564720	564801	3927189	3927108	4.01e-13	86
NC_000913	sequence_1	77.57	107	24	0	903208	903314	4433663	4433557	4.01e-13	86
NC_000913	sequence_1	75.41	122	30	0	1950359	1950480	4998177	4998298	4.01e-13	86
NC_000913	sequence_1	63.71	620	201	9	602164	602768	5211722	5211112	4.01e-13	86
NC_000913	sequence_1	78.788	99	21	0	3302992	3303090	1148515	1148613	1.4e-12	85.1
NC_000913	sequence_1	76.316	114	27	0	506733	506846	1590620	1590507	1.4e-12	85.1
NC_000913	sequence_1	66.667	285	87	2	4376875	4377155	1954490	1954210	1.4e-12	85.1
NC_000913	sequence_1	73.718	156	30	5	4372511	4372665	3435074	3434929	1.4e-12	85.1
NC_000913	sequence_1	78.788	99	21	0	1516016	1516114	3705334	3705236	1.4e-12	85.1
NC_000913	sequence_1	72.917	144	39	0	142360	142503	5821913	5822056	1.4e-12	85.1
NC_000913	sequence_1	80.899	89	17	0	1961601	1961689	6280801	6280889	1.4e-12	85.1
NC_000913	sequence_1	67.508	317	95	7	3414642	3414954	478437	478749	1.4e-12	84.2
NC_000913	sequence_1	68.326	221	70	0	1173312	1173532	2242609	2242829	1.4e-12	84.2
NC_000913	sequence_1	67.433	261	80	2	347356	347615	3745529	3745785	1.4e-12	84.2
NC_000913	sequence_1	67.698	291	84	6	2158525	2158810	4320020	4319735	1.4e-12	84.2
NC_000913	sequence_1	74.046	131	34	0	3585418	3585548	4435288	4435158	1.4e-12	84.2
NC_000913	sequence_1	66.564	326	104	4	1428174	1428498	4942727	4942406	1.4e-12	84.2
NC_000913	sequence_1	78.218	101	22	0	3312557	3312657	5902812	5902912	1.4e-12	84.2
NC_000913	sequence_1	68.932	206	64	0	3422880	3423085	6301056	6300851	1.4e-12	84.2
NC_000913	sequence_1	71.351	185	47	4	3093520	3093701	452402	452221	4.88e-12	83.3
NC_000913	sequence_1	67.407	270	82	3	278132	278397	2034696	2034429	4.88e-12	83.3
NC_000913	sequence_1	72.892	166	41	4	922418	922581	2716038	2716201	4.88e-12	83.3
NC_000913	sequence_1	65.722	353	111	4	2322382	2322729	4060433	4060086	4.88e-12	83.3
NC_000913	sequence_1	69.124	217	65	2	3154314	3154529	4386234	4386449	4.88e-12	83.3
NC_000913	sequence_1	85.333	75	10	1	4175673	4175747	5278764	5278837	4.88e-12	83.3
NC_000913	sequence_1	79.57	93	19	0	483159	483251	5469318	5469226	4.88e-12	83.3
NC_000913	sequence_1	71.895	153	43	0	1356722	1356874	5600881	5600729	4.88e-12	83.3
NC_000913	sequence_1	71.895	153	43	0	3333926	3334078	5680652	5680804	4.88e-12	83.3
NC_000913	sequence_1	72.297	148	41	0	1814395	1814542	5734886	5734739	4.88e-12	83.3
NC_000913	sequence_1	69.608	204	60	2	1359754	1359956	337754	337956	4.88e-12	82.4
NC_000913	sequence_1	72.857	140	38	0	3414029	3414168	477863	478002	4.88e-12	82.4
NC_000913	sequence_1	64.68	453	156	4	2636907	2637357	1317068	1316618	4.88e-12	82.4
NC_000913	sequence_1	67.081	322	100	6	2590230	2590548	1664321	1664639	4.88e-12	82.4
NC_000913	sequence_1	73.529	136	33	1	3720072	3720207	1953938	1953806	4.88e-12	82.4
NC_000913	sequence_1	73.846	130	34	0	4629849	4629978	2223914	2223785	4.88e-12	82.4
NC_000913	sequence_1	74.4	125	32	0	1479468	1479592	2870042	2870166	4.88e-12	82.4
NC_000913	sequence_1	80	90	18	0	629417	629506	4120626	4120537	4.88e-12	82.4
NC_000913	sequence_1	75	120	30	0	3262938	3263057	5134775	5134656	4.88e-12	82.4
NC_000913	sequence_1	64.828	435	148	4	2716917	2717350	5258385	5257955	4.88e-12	82.4
NC_000913	sequence_1	70.588	170	50	0	3459248	3459417	5634477	5634646	4.88e-12	82.4
NC_000913	sequence_1	68.376	234	72	2	1262363	1262595	5801403	5801171	4.88e-12	82.4
NC_000913	sequence_1	76.364	110	26	0	3104204	3104313	6386436	6386545	4.88e-12	82.4
NC_000913	sequence_1	75.893	112	27	0	3217896	3218007	207703	207814	1.7e-11	81.5
NC_000913	sequence_1	71.338	157	45	0	3638966	3639122	510110	509954	1.7e-11	81.5
NC_000913	sequence_1	77.451	102	23	0	3608318	3608419	1137991	1137890	1.7e-11	81.5
NC_000913	sequence_1	70.659	167	49	0	13330	13496	1307379	1307545	1.7e-11	81.5
NC_000913	sequence_1	87.324	71	7	2	2457781	2457850	3992907	3992976	1.7e-11	81.5
NC_000913	sequence_1	66.472	343	107	6	1627747	1628085	6081564	6081226	1.7e-11	81.5
NC_000913	sequence_1	69.756	205	54	4	4510847	4511047	856280	856080	1.7e-11	80.6
NC_000913	sequence_1	74.79	119	30	0	435404	435522	974561	974679	1.7e-11	80.6
NC_000913	sequence_1	70.732	164	48	0	1536972	1537135	1194308	1194145	1.7e-11	80.6
NC_000913	sequence_1	69.756	205	54	4	278197	278397	1561137	1561337	1.7e-11	80.6
NC_000913	sequence_1	66.562	317	102	4	2421355	2421669	1757353	1757039	1.7e-11	80.6
NC_000913	sequence_1	74.803	127	28	2	4629858	4629982	2223050	2222926	1.7e-11	80.6
NC_000913	sequence_1	72.5	160	36	4	924827	924982	3121450	3121295	1.7e-11	80.6
NC_000913	sequence_1	77.778	99	22	0	3416188	3416286	3440189	3440287	1.7e-11	80.6
NC_000913	sequence_1	72.932	133	24	2	301087	301207	3761312	3761444	1.7e-11	80.6
NC_000913	sequence_1	70.115	174	52	0	2015575	2015748	4697098	4696925	1.7e-11	80.6
NC_000913	sequence_1	72.152	158	42	2	2831378	2831534	4703637	4703793	1.7e-11	80.6
NC_000913	sequence_1	68.966	232	68	4	2482375	2482604	4934021	4934250	1.7e-11	80.6
NC_000913	sequence_1	85.507	69	10	0	2588774	2588842	5469253	5469321	1.7e-11	80.6
NC_000913	sequence_1	85.507	69	10	0	262878	262946	5632560	5632492	1.7e-11	80.6
NC_000913	sequence_1	64.653	447	149	5	1518358	1518798	6038844	6038401	1.7e-11	80.6
NC_000913	sequence_1	71.429	154	44	0	3197684	3197837	6210764	6210917	1.7e-11	80.6
NC_000913	sequence_1	68.182	264	74	6	3961301	3961559	6760282	6760540	1.7e-11	80.6
NC_000913	sequence_1	71.918	146	41	0	1969732	1969877	2488140	2487995	5.95e-11	79.7
NC_000913	sequence_1	69.613	181	55	0	2588663	2588843	2886007	2886187	5.95e-11	79.7
NC_000913	sequence_1	68.837	215	65	2	1359743	1359956	3644004	3644217	5.95e-11	79.7
NC_000913	sequence_1	77.228	101	23	0	3647547	3647647	3657887	3657787	5.95e-11	79.7
NC_000913	sequence_1	69.406	219	63	4	2855645	2855861	4060350	4060134	5.95e-11	79.7
NC_000913	sequence_1	66.421	271	91	0	3843450	3843720	4233179	4232909	5.95e-11	79.7
NC_000913	sequence_1	64.524	420	147	2	2296543	2296961	4281357	4281775	5.95e-11	79.7
NC_000913	sequence_1	79.348	92	16	1	925883	925971	5055477	5055568	5.95e-11	79.7
NC_000913	sequence_1	79.348	92	16	1	1097564	1097652	5055477	5055568	5.95e-11	79.7
NC_000913	sequence_1	70.833	168	43	2	1143318	1143482	5572510	5572674	5.95e-11	79.7
NC_000913	sequence_1	69.048	210	63	2	2734520	2734728	5653926	5654134	5.95e-11	79.7
NC_000913	sequence_1	66.118	304	99	2	3842511	3842812	5875232	5874931	5.95e-11	79.7
NC_000913	sequence_1	69.712	208	57	4	159863	160067	5879213	5879009	5.95e-11	79.7
NC_000913	sequence_1	67.037	270	87	2	2855644	2855912	6832612	6832344	5.95e-11	79.7
NC_000913	sequence_1	82.051	78	14	0	278314	278391	1755434	1755357	5.95e-11	78.8
NC_000913	sequence_1	71.779	163	41	3	1147366	1147527	2275764	2275922	5.95e-11	78.8
NC_000913	sequence_1	78.495	93	20	0	4333643	4333735	2940926	2941018	5.95e-11	78.8
NC_000913	sequence_1	68.687	198	62	0	2812192	2812389	4934241	4934044	5.95e-11	78.8
NC_000913	sequence_1	72.028	143	40	0	1356722	1356864	5595305	5595163	5.95e-11	78.8
NC_000913	sequence_1	73.973	146	34	4	4125410	4125553	6278176	6278033	5.95e-11	78.8
NC_000913	sequence_1	79.545	88	18	0	3011791	3011878	6451387	6451474	5.95e-11	78.8
NC_000913	sequence_1	68.145	248	75	4	2791734	2791979	248767	249012	2.08e-10	77.9
NC_000913	sequence_1	76.699	103	15	2	2535048	2535147	385209	385305	2.08e-10	77.9
NC_000913	sequence_1	67.267	333	95	10	3405938	3406263	556954	557279	2.08e-10	77.9
NC_000913	sequence_1	77.895	95	21	0	483157	483251	805342	805436	2.08e-10	77.9
NC_000913	sequence_1	82.667	75	13	0	2466309	2466383	1823473	1823547	2.08e-10	77.9
NC_000913	sequence_1	65.897	390	113	10	2855646	2856025	2666751	2666372	2.08e-10	77.9
NC_000913	sequence_1	79.787	94	17	2	1031622	1031713	2733830	2733737	2.08e-10	77.9
NC_000913	sequence_1	67.133	286	86	5	278116	278397	3158111	3158392	2.08e-10	77.9
NC_000913	sequence_1	74.167	120	31	0	2617809	2617928	5009502	5009621	2.08e-10	77.9
NC_000913	sequence_1	70.807	161	44	1	4587946	4588103	5726085	5726245	2.08e-10	77.9
NC_000913	sequence_1	67.47	249	79	2	2855547	2855794	6363123	6363370	2.08e-10	77.9
NC_000913	sequence_1	74.603	126	30	2	51986	52110	650903	651027	2.08e-10	77
NC_000913	sequence_1	63.83	564	168	12	895093	895638	664845	665390	2.08e-10	77
NC_000913	sequence_1	71.329	143	28	2	3184584	3184713	971676	971534	2.08e-10	77
NC_000913	sequence_1	71.166	163	44	2	481432	481594	1664648	1664489	2.08e-10	77
NC_000913	sequence_1	64.494	445	154	4	2740441	2740883	2303923	2304365	2.08e-10	77
NC_000913	sequence_1	69.802	202	56	4	347415	347615	3137497	3137300	2.08e-10	77
NC_000913	sequence_1	69.072	194	54	2	2613106	2613296	4703822	4703632	2.08e-10	77
NC_000913	sequence_1	72	150	38	2	4367338	4367485	5113691	5113544	2.08e-10	77
NC_000913	sequence_1	66.773	313	96	6	868893	869201	5608913	5609221	2.08e-10	77
NC_000913	sequence_1	79.31	87	18	0	3051382	3051468	6506747	6506833	2.08e-10	77
NC_000913	sequence_1	71.975	157	39	3	3962333	3962485	6761302	6761457	2.08e-10	77
NC_000913	sequence_1	65.493	426	131	10	278277	278694	346095	345678	7.25e-10	76.1
NC_000913	sequence_1	65.14	393	125	6	278311	278697	370980	371366	7.25e-10	76.1
NC_000913	sequence_1	69.274	179	55	0	3642462	3642640	1480336	1480158	7.25e-10	76.1
NC_000913	sequence_1	69.73	185	53	2	2869190	2869371	1542562	1542378	7.25e-10	76.1
NC_000913	sequence_1	64.587	545	145	18	3588554	3589074	1561110	1561630	7.25e-10	76.1
NC_000913	sequence_1	72.388	134	37	0	278260	278393	1643827	1643960	7.25e-10	76.1
NC_000913	sequence_1	67.433	261	79	4	554111	554368	1992942	1993199	7.25e-10	76.1
NC_000913	sequence_1	69.231	195	52	3	509788	509978	3418818	3419008	7.25e-10	76.1
NC_000913	sequence_1	79.762	84	17	0	278314	278397	4433640	4433557	7.25e-10	76.1
NC_000913	sequence_1	64.32	412	143	2	1337097	1337506	5204346	5204755	7.25e-10	76.1
NC_000913	sequence_1	64.573	398	139	2	4488975	4489371	5397139	5397535	7.25e-10	76.1
NC_000913	sequence_1	79.762	84	17	0	1668847	1668930	6248705	6248788	7.25e-10	76.1
NC_000913	sequence_1	75.962	104	25	0	903208	903311	6300956	6301059	7.25e-10	76.1
NC_000913	sequence_1	72.059	136	38	0	3135961	3136096	510985	511120	7.25e-10	75.2
NC_000913	sequence_1	72.727	132	33	1	657304	657435	519094	519222	7.25e-10	75.2
NC_000913	sequence_1	73.333	135	34	2	4637029	4637162	528199	528332	7.25e-10	75.2
NC_000913	sequence_1	63.472	553	186	6	386261	386805	1113588	1114132	7.25e-10	75.2
NC_000913	sequence_1	64.557	395	138	2	1167726	1168119	1299954	1300347	7.25e-10	75.2
NC_000913	sequence_1	83.099	71	12	0	4152833	4152903	1472720	1472650	7.25e-10	75.2
NC_000913	sequence_1	65.87	293	84	4	2719402	2719683	1562174	1562461	7.25e-10	75.2
NC_000913	sequence_1	72.519	131	36	0	2540324	2540454	1643879	1644009	7.25e-10	75.2
NC_000913	sequence_1	71.25	160	39	3	1907257	1907414	1953783	1953937	7.25e-10	75.2
NC_000913	sequence_1	64.524	389	129	3	1145049	1145434	2271933	2272315	7.25e-10	75.2
NC_000913	sequence_1	80.247	81	16	0	2540326	2540406	2322730	2322810	7.25e-10	75.2
NC_000913	sequence_1	72.519	131	36	0	4592776	4592906	2829540	2829670	7.25e-10	75.2
NC_000913	sequence_1	80.723	83	15	1	4277803	4277884	3229665	3229747	7.25e-10	75.2
NC_000913	sequence_1	63.971	544	182	8	2733115	2733651	4062664	4063200	7.25e-10	75.2
NC_000913	sequence_1	78.022	91	20	0	2704421	2704511	4473180	4473090	7.25e-10	75.2
NC_000913	sequence_1	69	200	60	2	1387639	1387837	5092191	5091993	7.25e-10	75.2
NC_000913	sequence_1	66.163	331	97	7	2083056	2083380	5408798	5408477	7.25e-10	75.2
NC_000913	sequence_1	67.686	229	70	2	742938	743164	5543051	5542825	7.25e-10	75.2
NC_000913	sequence_1	63.761	585	185	11	3084904	3085476	6006963	6007532	7.25e-10	75.2
NC_000913	sequence_1	72.519	131	36	0	3920758	3920888	6881819	6881949	7.25e-10	75.2
NC_000913	sequence_1	73.729	118	31	0	831256	831373	1204809	1204692	2.53e-09	74.3
NC_000913	sequence_1	76.531	98	23	0	1158734	1158831	1389202	1389105	2.53e-09	74.3
NC_000913	sequence_1	77.885	104	20	3	3708582	3708683	2208848	2208950	2.53e-09	74.3
NC_000913	sequence_1	74.336	113	29	0	1971487	1971599	2329177	2329065	2.53e-09	74.3
NC_000913	sequence_1	70.625	160	46	1	2757167	2757325	2564135	2563976	2.53e-09	74.3
NC_000913	sequence_1	72.656	128	35	0	116144	116271	2657986	2657859	2.53e-09	74.3
NC_000913	sequence_1	72.222	144	37	2	616581	616721	3028221	3028364	2.53e-09	74.3
NC_000913	sequence_1	69.458	203	57	4	821577	821778	3508205	3508007	2.53e-09	74.3
NC_000913	sequence_1	69.231	182	44	3	4357365	4357534	3898345	3898526	2.53e-09	74.3
NC_000913	sequence_1	77.419	93	21	0	1969785	1969877	4132901	4132809	2.53e-09	74.3
NC_000913	sequence_1	66.279	258	87	0	2543028	2543285	4263867	4263610	2.53e-09	74.3
NC_000913	sequence_1	65.827	278	95	0	2831301	2831578	5883960	5883683	2.53e-09	74.3
NC_000913	sequence_1	68.617	188	59	0	2112016	2112203	6437588	6437401	2.53e-09	74.3
NC_000913	sequence_1	73.729	118	31	0	3529370	3529487	6476063	6475946	2.53e-09	74.3
NC_000913	sequence_1	76.531	98	23	0	4270341	4270438	6579412	6579315	2.53e-09	74.3
NC_000913	sequence_1	67.686	229	72	2	3416059	3416286	1662706	1662933	2.53e-09	73.4
NC_000913	sequence_1	82.857	70	12	0	3661597	3661666	1662863	1662932	2.53e-09	73.4
NC_000913	sequence_1	78.824	85	18	0	2062259	2062343	2079063	2078979	2.53e-09	73.4
NC_000913	sequence_1	75.893	112	21	3	3982735	3982840	2208959	2208848	2.53e-09	73.4
NC_000913	sequence_1	80	80	16	0	278314	278393	2322730	2322809	2.53e-09	73.4
NC_000913	sequence_1	72.519	131	33	1	4592763	4592893	2676304	2676177	2.53e-09	73.4
NC_000913	sequence_1	71.333	150	33	3	2831306	2831450	3142269	3142125	2.53e-09	73.4
NC_000913	sequence_1	70.93	172	44	4	4277440	4277611	3229308	3229473	2.53e-09	73.4
NC_000913	sequence_1	73.95	119	29	1	868887	869003	3616872	3616754	2.53e-09	73.4
NC_000913	sequence_1	74.194	124	30	2	3851414	3851536	3651044	3650922	2.53e-09	73.4
NC_000913	sequence_1	71.852	135	38	0	244903	245037	4468845	4468711	2.53e-09	73.4
NC_000913	sequence_1	84.615	65	10	0	48210	48274	4584574	4584510	2.53e-09	73.4
NC_000913	sequence_1	89.091	55	6	0	781393	781447	4867860	4867806	2.53e-09	73.4
NC_000913	sequence_1	89.091	55	6	0	781171	781225	4867860	4867806	2.53e-09	73.4
NC_000913	sequence_1	89.091	55	6	0	780867	780921	4867860	4867806	2.53e-09	73.4
NC_000913	sequence_1	76.842	95	22	0	103001	103095	5506294	5506200	2.53e-09	73.4
NC_000913	sequence_1	69	200	52	4	4402938	4403129	6123036	6122839	2.53e-09	73.4
NC_000913	sequence_1	72.932	133	32	2	901715	901845	6391899	6391769	2.53e-09	73.4
NC_000913	sequence_1	67.932	237	70	4	2815387	2815620	6485305	6485072	2.53e-09	73.4
NC_000913	sequence_1	69.73	185	46	4	473055	473234	6581009	6580830	2.53e-09	73.4
NC_000913	sequence_1	72.308	130	36	0	3998631	3998760	6592007	6592136	2.53e-09	73.4
NC_000913	sequence_1	68.261	230	69	4	896698	896925	369894	369667	8.83e-09	72.5
NC_000913	sequence_1	71.533	137	39	0	3637154	3637290	618401	618537	8.83e-09	72.5
NC_000913	sequence_1	74.107	112	29	0	2216910	2217021	665285	665174	8.83e-09	72.5
NC_000913	sequence_1	81.944	72	13	0	3946963	3947034	729747	729818	8.83e-09	72.5
NC_000913	sequence_1	77.174	92	21	0	1070212	1070303	932865	932956	8.83e-09	72.5
NC_000913	sequence_1	70.482	166	47	2	3214250	3214414	1544269	1544433	8.83e-09	72.5
NC_000913	sequence_1	72.951	122	33	0	2540294	2540415	1561222	1561343	8.83e-09	72.5
NC_000913	sequence_1	79.268	82	17	0	1889034	1889115	1909220	1909139	8.83e-09	72.5
NC_000913	sequence_1	72.441	127	35	0	116144	116270	2120741	2120615	8.83e-09	72.5
NC_000913	sequence_1	72.34	141	37	2	1711045	1711184	2250193	2250332	8.83e-09	72.5
NC_000913	sequence_1	68.692	214	61	4	1342125	1342335	2374159	2374369	8.83e-09	72.5
NC_000913	sequence_1	68.557	194	55	2	2688040	2688230	3137505	3137315	8.83e-09	72.5
NC_000913	sequence_1	78.161	87	19	0	1363232	1363318	3705340	3705254	8.83e-09	72.5
NC_000913	sequence_1	67.117	222	73	0	4119112	4119333	3956688	3956909	8.83e-09	72.5
NC_000913	sequence_1	70.395	152	45	0	2529938	2530089	4218447	4218598	8.83e-09	72.5
NC_000913	sequence_1	66.148	257	87	0	542272	542528	4755423	4755167	8.83e-09	72.5
NC_000913	sequence_1	90.385	52	5	0	2521277	2521328	4867860	4867809	8.83e-09	72.5
NC_000913	sequence_1	90.385	52	5	0	781601	781652	4867860	4867809	8.83e-09	72.5
NC_000913	sequence_1	90.385	52	5	0	780578	780629	4867860	4867809	8.83e-09	72.5
NC_000913	sequence_1	71.533	137	39	0	779382	779518	4989102	4988966	8.83e-09	72.5
NC_000913	sequence_1	67.451	255	79	4	251144	251396	5038629	5038377	8.83e-09	72.5
NC_000913	sequence_1	75	116	27	2	3513144	3513258	5536265	5536379	8.83e-09	72.5
NC_000913	sequence_1	66.031	262	89	0	260689	260950	5677858	5677597	8.83e-09	72.5
NC_000913	sequence_1	67.286	269	82	5	2306387	2306652	5772276	5772011	8.83e-09	72.5
NC_000913	sequence_1	79.268	82	17	0	696857	696938	5801868	5801787	8.83e-09	72.5
NC_000913	sequence_1	93.617	47	3	0	2613577	2613623	5884169	5884215	8.83e-09	72.5
NC_000913	sequence_1	82.432	74	12	1	3982610	3982683	5908436	5908364	8.83e-09	72.5
NC_000913	sequence_1	82.432	74	12	1	4606088	4606161	5908364	5908436	8.83e-09	72.5
NC_000913	sequence_1	82.432	74	12	1	4606324	4606397	5908364	5908436	8.83e-09	72.5
NC_000913	sequence_1	87.719	57	7	0	473505	473561	6580517	6580461	8.83e-09	72.5
NC_000913	sequence_1	71.233	146	36	2	3604469	3604611	420117	419975	8.83e-09	71.6
NC_000913	sequence_1	79.747	79	16	0	3423577	3423655	728410	728332	8.83e-09	71.6
NC_000913	sequence_1	84.375	64	10	0	3416223	3416286	805398	805335	8.83e-09	71.6
NC_000913	sequence_1	70.06	167	46	2	3038332	3038496	1412902	1412738	8.83e-09	71.6
NC_000913	sequence_1	68.649	185	55	1	138851	139032	3214529	3214345	8.83e-09	71.6
NC_000913	sequence_1	67.839	199	64	0	2831365	2831563	4060151	4060349	8.83e-09	71.6
NC_000913	sequence_1	70.833	144	42	0	4109545	4109688	4264093	4264236	8.83e-09	71.6
NC_000913	sequence_1	84.848	66	9	1	2540350	2540415	4433616	4433552	8.83e-09	71.6
NC_000913	sequence_1	75.758	99	24	0	4101296	4101394	5561027	5560929	8.83e-09	71.6
NC_000913	sequence_1	70.13	154	46	0	1069349	1069502	5777395	5777242	8.83e-09	71.6
NC_000913	sequence_1	78.495	93	18	2	3795730	3795821	6208023	6207932	8.83e-09	71.6
NC_000913	sequence_1	73.684	114	30	0	40873	40986	6681142	6681029	8.83e-09	71.6
NC_000913	sequence_1	62.576	823	292	9	893877	894694	344454	345265	3.08e-08	70.7
NC_000913	sequence_1	72.388	134	33	2	2867091	2867222	634853	634984	3.08e-08	70.7
NC_000913	sequence_1	85.714	63	8	1	225386	225448	728337	728398	3.08e-08	70.7
NC_000913	sequence_1	85.714	63	8	1	3427085	3427147	728398	728337	3.08e-08	70.7
NC_000913	sequence_1	85.714	63	8	1	4037146	4037208	728337	728398	3.08e-08	70.7
NC_000913	sequence_1	71.324	136	39	0	2867722	2867857	1543693	1543558	3.08e-08	70.7
NC_000913	sequence_1	68.681	182	54	1	2527977	2528158	1557047	1557225	3.08e-08	70.7
NC_000913	sequence_1	70.748	147	40	1	2966801	2966944	1612225	1612079	3.08e-08	70.7
NC_000913	sequence_1	83.333	66	11	0	80730	80795	2098496	2098431	3.08e-08	70.7
NC_000913	sequence_1	67.727	220	69	2	1358777	1358995	3355605	3355387	3.08e-08	70.7
NC_000913	sequence_1	73.874	111	29	0	1010491	1010601	3727639	3727749	3.08e-08	70.7
NC_000913	sequence_1	80.263	76	15	0	278314	278389	5070688	5070763	3.08e-08	70.7
NC_000913	sequence_1	70.199	151	45	0	1356725	1356875	5604202	5604052	3.08e-08	70.7
NC_000913	sequence_1	73.984	123	26	3	3706350	3706469	5605187	5605068	3.08e-08	70.7
NC_000913	sequence_1	70	170	49	2	2276756	2276924	5607940	5608108	3.08e-08	70.7
NC_000913	sequence_1	72.388	134	33	2	3481794	3481925	5710751	5710620	3.08e-08	70.7
NC_000913	sequence_1	65.574	305	103	2	122142	122445	5931107	5930804	3.08e-08	70.7
NC_000913	sequence_1	72.222	126	35	0	4333606	4333731	5940409	5940284	3.08e-08	70.7
NC_000913	sequence_1	70.526	190	44	7	1239667	1239850	6110231	6110048	3.08e-08	70.7
NC_000913	sequence_1	64.533	375	131	2	2624100	2624473	6531121	6530748	3.08e-08	70.7
NC_000913	sequence_1	79.012	81	17	0	3755927	3756007	6611709	6611789	3.08e-08	70.7
NC_000913	sequence_1	71.756	131	37	0	253554	253684	6789166	6789036	3.08e-08	70.7
NC_000913	sequence_1	75.51	98	24	0	2540312	2540409	346072	345975	3.08e-08	69.8
NC_000913	sequence_1	69.061	181	52	2	1410324	1410502	517918	517740	3.08e-08	69.8
NC_000913	sequence_1	88.679	53	6	0	1868967	1869019	646574	646522	3.08e-08	69.8
NC_000913	sequence_1	89.091	55	5	1	3423593	3423646	721931	721877	3.08e-08	69.8
NC_000913	sequence_1	73.451	113	30	0	3755925	3756037	823288	823400	3.08e-08	69.8
NC_000913	sequence_1	69.832	179	46	4	668283	668457	1022758	1022584	3.08e-08	69.8
NC_000913	sequence_1	68.75	192	58	2	205141	205331	1524153	1524343	3.08e-08	69.8
NC_000913	sequence_1	69.399	183	46	4	615947	616124	1875311	1875134	3.08e-08	69.8
NC_000913	sequence_1	76.596	94	19	1	2818553	2818646	2397696	2397786	3.08e-08	69.8
NC_000913	sequence_1	70.27	148	44	0	2818999	2819146	2781719	2781866	3.08e-08	69.8
NC_000913	sequence_1	70.833	168	44	4	2020378	2020544	4311295	4311132	3.08e-08	69.8
NC_000913	sequence_1	75.238	105	20	2	4324608	4324709	4433661	4433560	3.08e-08	69.8
NC_000913	sequence_1	68.539	178	56	0	3422890	3423067	5070755	5070578	3.08e-08	69.8
NC_000913	sequence_1	72.727	132	34	2	2424719	2424849	5072559	5072689	3.08e-08	69.8
NC_000913	sequence_1	89.091	55	5	1	3423593	3423646	5355451	5355505	3.08e-08	69.8
NC_000913	sequence_1	72.358	123	34	0	2330048	2330170	5584087	5584209	3.08e-08	69.8
NC_000913	sequence_1	89.091	55	5	1	3423593	3423646	5843696	5843750	3.08e-08	69.8
NC_000913	sequence_1	67.068	249	74	4	3994768	3995012	6571404	6571648	3.08e-08	69.8
NC_000913	sequence_1	89.091	55	5	1	3423593	3423646	6671542	6671596	3.08e-08	69.8
NC_000913	sequence_1	80	75	15	0	275781	275855	153643	153569	1.08e-07	68.9
NC_000913	sequence_1	67.556	225	58	5	4204011	4204229	1007478	1007693	1.08e-07	68.9
NC_000913	sequence_1	78.75	80	17	0	4415505	4415584	1055472	1055551	1.08e-07	68.9
NC_000913	sequence_1	64.412	340	121	0	818223	818562	1145284	1145623	1.08e-07	68.9
NC_000913	sequence_1	72	125	35	0	196376	196500	1512594	1512718	1.08e-07	68.9
NC_000913	sequence_1	84.058	69	9	2	1054773	1054840	1731535	1731602	1.08e-07	68.9
NC_000913	sequence_1	76.667	90	21	0	4515164	4515253	1950759	1950670	1.08e-07	68.9
NC_000913	sequence_1	76.344	93	18	1	2059850	2059942	2079063	2078975	1.08e-07	68.9
NC_000913	sequence_1	77.647	85	19	0	2044548	2044632	2079063	2078979	1.08e-07	68.9
NC_000913	sequence_1	73.636	110	29	0	421002	421111	2244997	2245106	1.08e-07	68.9
NC_000913	sequence_1	71.111	135	39	0	43950	44084	2293203	2293337	1.08e-07	68.9
NC_000913	sequence_1	77.66	94	19	2	4324614	4324706	3099467	3099559	1.08e-07	68.9
NC_000913	sequence_1	73.636	110	29	0	2540312	2540421	3166471	3166362	1.08e-07	68.9
NC_000913	sequence_1	69.231	169	45	2	3663210	3663376	3441857	3442020	1.08e-07	68.9
NC_000913	sequence_1	68.824	170	53	0	3611510	3611679	3694983	3694814	1.08e-07	68.9
NC_000913	sequence_1	70.345	145	43	0	4200410	4200554	3915619	3915475	1.08e-07	68.9
NC_000913	sequence_1	83.077	65	11	0	2704455	2704519	5238535	5238599	1.08e-07	68.9
NC_000913	sequence_1	72.388	134	35	2	3638242	3638374	5379013	5379145	1.08e-07	68.9
NC_000913	sequence_1	68.824	170	53	0	445003	445172	5488937	5488768	1.08e-07	68.9
NC_000913	sequence_1	72	125	35	0	4629008	4629132	5711473	5711597	1.08e-07	68.9
NC_000913	sequence_1	72	125	35	0	3481793	3481917	5711598	5711474	1.08e-07	68.9
NC_000913	sequence_1	80	75	15	0	696755	696829	5801861	5801787	1.08e-07	68.9
NC_000913	sequence_1	69.091	165	51	0	3879739	3879903	6154471	6154635	1.08e-07	68.9
NC_000913	sequence_1	87.273	55	7	0	4053875	4053929	6364028	6363974	1.08e-07	68.9
NC_000913	sequence_1	66.544	272	85	4	903208	903476	6390348	6390080	1.08e-07	68.9
NC_000913	sequence_1	69.091	165	51	0	3706353	3706517	6616494	6616330	1.08e-07	68.9
NC_000913	sequence_1	66.421	271	79	5	2965576	2965840	389283	389019	1.08e-07	68
NC_000913	sequence_1	77.011	87	20	0	1363232	1363318	1005389	1005303	1.08e-07	68
NC_000913	sequence_1	71.212	132	38	0	3306841	3306972	1098314	1098183	1.08e-07	68
NC_000913	sequence_1	74.312	109	27	1	2540308	2540415	1173259	1173367	1.08e-07	68
NC_000913	sequence_1	71.613	155	40	4	353027	353179	1603553	1603705	1.08e-07	68
NC_000913	sequence_1	80.556	72	14	0	1710674	1710745	1692058	1691987	1.08e-07	68
NC_000913	sequence_1	68.362	177	56	0	483159	483335	2886183	2886007	1.08e-07	68
NC_000913	sequence_1	68.862	167	52	0	2590406	2590572	2926117	2925951	1.08e-07	68
NC_000913	sequence_1	83.871	62	10	0	4629071	4629132	3727699	3727638	1.08e-07	68
NC_000913	sequence_1	76.087	92	22	0	2423959	2424050	3912215	3912124	1.08e-07	68
NC_000913	sequence_1	75.229	109	21	3	358540	358645	4171447	4171552	1.08e-07	68
NC_000913	sequence_1	77.011	87	20	0	4161223	4161309	4205490	4205404	1.08e-07	68
NC_000913	sequence_1	71.654	127	36	0	116144	116270	5333850	5333976	1.08e-07	68
NC_000913	sequence_1	72.881	118	29	1	4592776	4592893	5400052	5400166	1.08e-07	68
NC_000913	sequence_1	80.556	72	14	0	275978	276049	5759560	5759631	1.08e-07	68
NC_000913	sequence_1	76.087	92	22	0	2613211	2613302	5883803	5883894	1.08e-07	68
NC_000913	sequence_1	81.081	74	13	1	4606209	4606282	5908364	5908436	1.08e-07	68
NC_000913	sequence_1	76.087	92	22	0	1971487	1971578	6014002	6013911	1.08e-07	68
NC_000913	sequence_1	75.258	97	24	0	441844	441940	6355103	6355007	1.08e-07	68
NC_000913	sequence_1	78.049	82	18	0	2482399	2482480	6397373	6397292	1.08e-07	68
NC_000913	sequence_1	70.803	137	40	0	1515983	1516119	6611822	6611686	1.08e-07	68
NC_000913	sequence_1	68.605	172	54	0	3890381	3890552	6744705	6744534	1.08e-07	68
NC_000913	sequence_1	76.087	92	22	0	684807	684898	6824532	6824441	1.08e-07	68
NC_000913	sequence_1	68.229	192	57	2	1359755	1359944	341031	340842	3.76e-07	67.1
NC_000913	sequence_1	69.481	154	47	0	2699674	2699827	412174	412021	3.76e-07	67.1
NC_000913	sequence_1	72.269	119	33	0	616656	616774	952012	951894	3.76e-07	67.1
NC_000913	sequence_1	76.404	89	21	0	1363202	1363290	956197	956285	3.76e-07	67.1
NC_000913	sequence_1	76.404	89	21	0	3351756	3351844	1731188	1731276	3.76e-07	67.1
NC_000913	sequence_1	82.667	75	10	3	225507	225579	1956744	1956817	3.76e-07	67.1
NC_000913	sequence_1	82.667	75	10	3	3426954	3427026	1956817	1956744	3.76e-07	67.1
NC_000913	sequence_1	82.667	75	10	3	4037267	4037339	1956744	1956817	3.76e-07	67.1
NC_000913	sequence_1	67.2	250	74	5	1913906	1914151	1963734	1963979	3.76e-07	67.1
NC_000913	sequence_1	63.57	549	180	9	2336946	2337484	2055911	2055373	3.76e-07	67.1
NC_000913	sequence_1	82.667	75	10	3	225507	225579	2127275	2127348	3.76e-07	67.1
NC_000913	sequence_1	82.667	75	10	3	3426954	3427026	2127348	2127275	3.76e-07	67.1
NC_000913	sequence_1	82.667	75	10	3	4037267	4037339	2127275	2127348	3.76e-07	67.1
NC_000913	sequence_1	76.404	89	21	0	4333643	4333731	2151934	2152022	3.76e-07	67.1
NC_000913	sequence_1	74.747	99	25	0	926951	927049	2720471	2720569	3.76e-07	67.1
NC_000913	sequence_1	67.337	199	65	0	2160445	2160643	2890159	2890357	3.76e-07	67.1
NC_000913	sequence_1	69.677	155	44	1	481435	481589	3442020	3441869	3.76e-07	67.1
NC_000913	sequence_1	74.138	116	24	3	3702291	3702403	3616754	3616866	3.76e-07	67.1
NC_000913	sequence_1	81.159	69	13	0	4629914	4629982	3727702	3727634	3.76e-07	67.1
NC_000913	sequence_1	79.73	74	15	0	2817783	2817856	3927109	3927182	3.76e-07	67.1
NC_000913	sequence_1	79.73	74	15	0	2818058	2818131	3927109	3927182	3.76e-07	67.1
NC_000913	sequence_1	79.73	74	15	0	2818197	2818270	3927109	3927182	3.76e-07	67.1
NC_000913	sequence_1	79.73	74	15	0	2818472	2818545	3927109	3927182	3.76e-07	67.1
NC_000913	sequence_1	70.139	144	43	0	594778	594921	4316295	4316438	3.76e-07	67.1
NC_000913	sequence_1	65.766	333	102	7	1134791	1135117	4727170	4726844	3.76e-07	67.1
NC_000913	sequence_1	75.728	103	23	2	3271336	3271437	4755373	4755474	3.76e-07	67.1
NC_000913	sequence_1	66.845	187	38	3	2954723	2954885	5367223	5367409	3.76e-07	67.1
NC_000913	sequence_1	81.159	69	13	0	110916	110984	5497386	5497318	3.76e-07	67.1
NC_000913	sequence_1	68.639	169	53	0	2336292	2336460	5590391	5590559	3.76e-07	67.1
NC_000913	sequence_1	75.532	94	23	0	4234178	4234271	5890201	5890294	3.76e-07	67.1
NC_000913	sequence_1	80.769	78	13	2	4264383	4264459	6112437	6112361	3.76e-07	67.1
NC_000913	sequence_1	71.318	129	37	0	3422867	3422995	6390235	6390363	3.76e-07	67.1
NC_000913	sequence_1	65.263	285	91	2	3907262	3907542	6661259	6661539	3.76e-07	67.1
NC_000913	sequence_1	69.832	179	45	5	4636158	4636334	527322	527493	3.76e-07	66.2
NC_000913	sequence_1	73.585	106	28	0	4247284	4247389	665291	665396	3.76e-07	66.2
NC_000913	sequence_1	75.824	91	22	0	2792016	2792106	898249	898159	3.76e-07	66.2
NC_000913	sequence_1	72.973	111	30	0	261827	261937	1020372	1020482	3.76e-07	66.2
NC_000913	sequence_1	75	96	24	0	1185058	1185153	1755449	1755354	3.76e-07	66.2
NC_000913	sequence_1	75.238	105	24	2	1863200	1863303	2024633	2024530	3.76e-07	66.2
NC_000913	sequence_1	77.778	81	18	0	2058023	2058103	2078983	2079063	3.76e-07	66.2
NC_000913	sequence_1	70.588	136	40	0	1721726	1721861	3018575	3018710	3.76e-07	66.2
NC_000913	sequence_1	70.213	141	42	0	2831310	2831450	3745517	3745657	3.76e-07	66.2
NC_000913	sequence_1	68.037	219	66	4	796902	797118	3851655	3851871	3.76e-07	66.2
NC_000913	sequence_1	69.536	151	46	0	1743930	1744080	4413885	4414035	3.76e-07	66.2
NC_000913	sequence_1	76.744	86	20	0	3536220	3536305	4635675	4635760	3.76e-07	66.2
NC_000913	sequence_1	80.282	71	14	0	352031	352101	5208054	5208124	3.76e-07	66.2
NC_000913	sequence_1	68.159	201	59	3	1614758	1614955	5297511	5297709	3.76e-07	66.2
NC_000913	sequence_1	75	96	24	0	3416191	3416286	5469232	5469327	3.76e-07	66.2
NC_000913	sequence_1	69.231	156	48	0	3324714	3324869	5911654	5911809	3.76e-07	66.2
NC_000913	sequence_1	72.414	116	32	0	2030196	2030311	5946979	5946864	3.76e-07	66.2
NC_000913	sequence_1	69.231	156	48	0	4406795	4406950	6118189	6118034	3.76e-07	66.2
NC_000913	sequence_1	66.809	235	76	2	4054557	4054790	6832474	6832707	3.76e-07	66.2
NC_000913	sequence_1	76.136	88	21	0	386251	386338	319309	319222	1.31e-06	65.3
NC_000913	sequence_1	69.143	175	48	3	1448030	1448201	823372	823201	1.31e-06	65.3
NC_000913	sequence_1	69.753	162	47	2	2713763	2713923	1725814	1725974	1.31e-06	65.3
NC_000913	sequence_1	68.987	158	49	0	616612	616769	1874652	1874495	1.31e-06	65.3
NC_000913	sequence_1	74.766	107	25	2	4429325	4429430	1957618	1957723	1.31e-06	65.3
NC_000913	sequence_1	72.034	118	33	0	2169268	2169385	2218496	2218613	1.31e-06	65.3
NC_000913	sequence_1	74.286	105	21	2	4324608	4324709	2322709	2322810	1.31e-06	65.3
NC_000913	sequence_1	69.595	148	45	0	1969730	1969877	2676144	2676291	1.31e-06	65.3
NC_000913	sequence_1	77.108	83	19	0	1187807	1187889	2706827	2706909	1.31e-06	65.3
NC_000913	sequence_1	80.519	77	13	2	1746420	1746496	2758103	2758177	1.31e-06	65.3
NC_000913	sequence_1	69.281	153	47	0	3388869	3389021	3018274	3018122	1.31e-06	65.3
NC_000913	sequence_1	73.451	113	25	2	3379660	3379771	3143337	3143229	1.31e-06	65.3
NC_000913	sequence_1	84.483	58	9	0	2540361	2540418	3146785	3146842	1.31e-06	65.3
NC_000913	sequence_1	67.117	222	71	2	2327042	2327262	3687805	3687585	1.31e-06	65.3
NC_000913	sequence_1	75.269	93	23	0	2540326	2540418	5070688	5070780	1.31e-06	65.3
NC_000913	sequence_1	70.748	147	41	2	3135611	3135756	5379173	5379028	1.31e-06	65.3
NC_000913	sequence_1	74.49	98	25	0	2328167	2328264	5582216	5582313	1.31e-06	65.3
NC_000913	sequence_1	77.108	83	19	0	2059850	2059932	5650746	5650664	1.31e-06	65.3
NC_000913	sequence_1	76.415	106	21	4	353027	353130	5892020	5892123	1.31e-06	65.3
NC_000913	sequence_1	78.205	78	17	0	278314	278391	6300979	6301056	1.31e-06	65.3
NC_000913	sequence_1	75.758	99	22	2	1676516	1676613	233064	232967	1.31e-06	64.4
NC_000913	sequence_1	76.087	92	21	1	564727	564818	303295	303205	1.31e-06	64.4
NC_000913	sequence_1	77.5	80	18	0	845976	846055	318869	318948	1.31e-06	64.4
NC_000913	sequence_1	85.455	55	8	0	684803	684857	665234	665180	1.31e-06	64.4
NC_000913	sequence_1	77.5	80	18	0	845976	846055	665269	665190	1.31e-06	64.4
NC_000913	sequence_1	76.471	85	20	0	3628551	3628635	1491008	1490924	1.31e-06	64.4
NC_000913	sequence_1	67.925	212	62	4	4314741	4314949	1821380	1821172	1.31e-06	64.4
NC_000913	sequence_1	67.179	195	64	0	2540215	2540409	1966879	1967073	1.31e-06	64.4
NC_000913	sequence_1	67.17	265	77	7	4054338	4054597	2666396	2666655	1.31e-06	64.4
NC_000913	sequence_1	71.2	125	36	0	616650	616774	3059839	3059963	1.31e-06	64.4
NC_000913	sequence_1	71.2	125	36	0	616650	616774	3079978	3080102	1.31e-06	64.4
NC_000913	sequence_1	68.571	210	56	6	510124	510328	3419154	3419358	1.31e-06	64.4
NC_000913	sequence_1	68.715	179	54	2	264404	264581	3463538	3463715	1.31e-06	64.4
NC_000913	sequence_1	76.471	85	20	0	3588698	3588782	3616768	3616852	1.31e-06	64.4
NC_000913	sequence_1	75.556	90	22	0	3481766	3481855	3727610	3727699	1.31e-06	64.4
NC_000913	sequence_1	72.727	110	30	0	868894	869003	3912106	3912215	1.31e-06	64.4
NC_000913	sequence_1	69.863	146	41	1	2394244	2394389	4752682	4752824	1.31e-06	64.4
NC_000913	sequence_1	76.471	85	20	0	2062259	2062343	5650746	5650662	1.31e-06	64.4
NC_000913	sequence_1	76.471	85	20	0	2044548	2044632	5650746	5650662	1.31e-06	64.4
NC_000913	sequence_1	69.512	164	48	2	3327144	3327306	5914112	5914274	1.31e-06	64.4
NC_000913	sequence_1	72.727	110	30	0	2750389	2750498	5925605	5925714	1.31e-06	64.4
NC_000913	sequence_1	70.922	141	38	2	125704	125841	6216228	6216368	1.31e-06	64.4
NC_000913	sequence_1	65.878	296	93	5	3981529	3981820	6328448	6328157	1.31e-06	64.4
NC_000913	sequence_1	68	175	56	0	2949293	2949467	6487138	6486964	1.31e-06	64.4
NC_000913	sequence_1	71.795	117	33	0	2732116	2732232	116349	116233	4.57e-06	63.5
NC_000913	sequence_1	70.866	127	37	0	450201	450327	135607	135481	4.57e-06	63.5
NC_000913	sequence_1	73.529	102	27	0	3220318	3220419	473137	473036	4.57e-06	63.5
NC_000913	sequence_1	73.148	108	26	1	3252295	3252399	620452	620345	4.57e-06	63.5
NC_000913	sequence_1	78.481	79	16	1	3618234	3618312	1113923	1114000	4.57e-06	63.5
NC_000913	sequence_1	73.529	102	27	0	203696	203797	1520980	1521081	4.57e-06	63.5
NC_000913	sequence_1	68.263	167	53	0	2086289	2086455	1569908	1569742	4.57e-06	63.5
NC_000913	sequence_1	70.073	137	41	0	3536220	3536356	2028536	2028400	4.57e-06	63.5
NC_000913	sequence_1	89.362	47	5	0	3482632	3482678	2222925	2222971	4.57e-06	63.5
NC_000913	sequence_1	77.922	77	17	0	970864	970940	2265681	2265757	4.57e-06	63.5
NC_000913	sequence_1	82.812	64	10	1	1746433	1746496	2430357	2430419	4.57e-06	63.5
NC_000913	sequence_1	73.529	102	27	0	4592766	4592867	2680856	2680957	4.57e-06	63.5
NC_000913	sequence_1	71.311	122	35	0	2158704	2158825	2885275	2885396	4.57e-06	63.5
NC_000913	sequence_1	68.263	167	53	0	594779	594945	2894492	2894658	4.57e-06	63.5
NC_000913	sequence_1	65.085	295	99	2	2613022	2613314	3141928	3142220	4.57e-06	63.5
NC_000913	sequence_1	68.023	172	55	0	822160	822331	3507625	3507454	4.57e-06	63.5
NC_000913	sequence_1	72.727	121	31	2	1305246	1305365	3617658	3617539	4.57e-06	63.5
NC_000913	sequence_1	75	92	23	0	1969786	1969877	3763013	3763104	4.57e-06	63.5
NC_000913	sequence_1	86.538	52	7	0	1365084	1365135	4177944	4177995	4.57e-06	63.5
NC_000913	sequence_1	75	92	23	0	1971487	1971578	4335567	4335476	4.57e-06	63.5
NC_000913	sequence_1	71.311	122	35	0	4592763	4592884	4529133	4529254	4.57e-06	63.5
NC_000913	sequence_1	72.034	118	30	1	4592776	4592893	5396169	5396283	4.57e-06	63.5
NC_000913	sequence_1	72.034	118	30	1	4592776	4592893	5402176	5402290	4.57e-06	63.5
NC_000913	sequence_1	70.455	132	39	0	2422185	2422316	5787507	5787376	4.57e-06	63.5
NC_000913	sequence_1	76.829	82	19	0	3322785	3322866	5909725	5909806	4.57e-06	63.5
NC_000913	sequence_1	73.874	111	27	2	1976118	1976227	6135788	6135897	4.57e-06	63.5
NC_000913	sequence_1	71.795	117	33	0	3783722	3783838	6365926	6366042	4.57e-06	63.5
NC_000913	sequence_1	83.051	59	10	0	1973895	1973953	466233	466175	4.57e-06	62.6
NC_000913	sequence_1	68.831	154	48	0	440736	440889	982227	982380	4.57e-06	62.6
NC_000913	sequence_1	78.378	74	16	0	1974135	1974208	1455712	1455639	4.57e-06	62.6
NC_000913	sequence_1	71.429	119	34	0	1781175	1781293	2293218	2293336	4.57e-06	62.6
NC_000913	sequence_1	70.543	129	38	0	1911842	1911970	2420484	2420612	4.57e-06	62.6
NC_000913	sequence_1	85.714	56	7	1	1746441	1746496	2430525	2430579	4.57e-06	62.6
NC_000913	sequence_1	85.185	54	8	0	3671152	3671205	3044309	3044256	4.57e-06	62.6
NC_000913	sequence_1	74.468	94	24	0	2423959	2424052	3616754	3616847	4.57e-06	62.6
NC_000913	sequence_1	67.876	193	60	2	721392	721583	4099532	4099723	4.57e-06	62.6
NC_000913	sequence_1	70.149	134	40	0	2036489	2036622	4665397	4665530	4.57e-06	62.6
NC_000913	sequence_1	85.185	54	8	0	3490567	3490620	4809718	4809771	4.57e-06	62.6
NC_000913	sequence_1	70.968	124	36	0	4629855	4629978	5710628	5710751	4.57e-06	62.6
NC_000913	sequence_1	71.014	138	38	2	4333597	4333733	6055950	6055814	4.57e-06	62.6
NC_000913	sequence_1	74.468	94	24	0	4396642	4396735	6129509	6129416	4.57e-06	62.6
NC_000913	sequence_1	79.71	69	14	0	1054772	1054840	6173600	6173668	4.57e-06	62.6
NC_000913	sequence_1	74.757	103	24	2	4324609	4324710	6300959	6301060	4.57e-06	62.6
NC_000913	sequence_1	66.822	214	61	3	4454687	4454892	6341785	6341996	4.57e-06	62.6
NC_000913	sequence_1	81.25	64	12	0	3528699	3528762	6457342	6457405	4.57e-06	62.6
NC_000913	sequence_1	66.182	275	85	5	3053602	3053869	6509492	6509765	4.57e-06	62.6
NC_000913	sequence_1	71.93	114	32	0	909725	909838	6594844	6594731	4.57e-06	62.6
NC_000913	sequence_1	65.354	254	88	0	2322580	2322833	6802617	6802870	4.57e-06	62.6
NC_000913	sequence_1	83.051	59	10	0	2540360	2540418	6824538	6824480	4.57e-06	62.6
NC_000913	sequence_1	83.929	56	9	0	3135644	3135699	510698	510753	1.6e-05	61.7
NC_000913	sequence_1	75.51	98	18	3	3215582	3215673	630487	630390	1.6e-05	61.7
NC_000913	sequence_1	82.54	63	10	1	2785776	2785837	630404	630466	1.6e-05	61.7
NC_000913	sequence_1	73.267	101	27	0	626622	626722	770995	770895	1.6e-05	61.7
NC_000913	sequence_1	74.725	91	23	0	624287	624377	855362	855452	1.6e-05	61.7
NC_000913	sequence_1	67.317	205	65	2	262509	262712	1021045	1021248	1.6e-05	61.7
NC_000913	sequence_1	70.588	170	43	6	1164136	1164303	2237426	2237590	1.6e-05	61.7
NC_000913	sequence_1	66.308	279	85	6	1863211	1863486	2244288	2244560	1.6e-05	61.7
NC_000913	sequence_1	73.958	96	25	0	845959	846054	3616752	3616847	1.6e-05	61.7
NC_000913	sequence_1	73.958	96	25	0	2855766	2855861	3745650	3745555	1.6e-05	61.7
NC_000913	sequence_1	72.807	114	27	2	1965355	1965466	4306961	4307072	1.6e-05	61.7
NC_000913	sequence_1	80.303	66	13	0	3586089	3586154	4434623	4434558	1.6e-05	61.7
NC_000913	sequence_1	75.532	94	19	2	2043468	2043559	4798576	4798667	1.6e-05	61.7
NC_000913	sequence_1	69.504	141	43	0	3823276	3823416	5022815	5022675	1.6e-05	61.7
NC_000913	sequence_1	76.543	81	19	0	1997635	1997715	5071036	5071116	1.6e-05	61.7
NC_000913	sequence_1	68.156	179	53	2	1387387	1387563	5092467	5092291	1.6e-05	61.7
NC_000913	sequence_1	69.178	146	45	0	1287924	1288069	5406219	5406364	1.6e-05	61.7
NC_000913	sequence_1	76.543	81	19	0	3661581	3661661	5469241	5469321	1.6e-05	61.7
NC_000913	sequence_1	66.532	248	77	4	2329385	2329629	5583431	5583675	1.6e-05	61.7
NC_000913	sequence_1	76.543	81	19	0	2058023	2058103	5650666	5650746	1.6e-05	61.7
NC_000913	sequence_1	80.303	66	13	0	856491	856556	5710746	5710681	1.6e-05	61.7
NC_000913	sequence_1	70.635	126	37	0	856481	856606	5711602	5711477	1.6e-05	61.7
NC_000913	sequence_1	74.737	95	22	1	3322377	3322471	5908714	5908806	1.6e-05	61.7
NC_000913	sequence_1	66.116	242	69	4	4436845	4437078	6456530	6456294	1.6e-05	61.7
NC_000913	sequence_1	76.923	78	18	0	388500	388577	229947	230024	1.6e-05	60.8
NC_000913	sequence_1	75.904	83	20	0	3755925	3756007	248850	248768	1.6e-05	60.8
NC_000913	sequence_1	84.906	53	8	0	2643339	2643391	1310268	1310216	1.6e-05	60.8
NC_000913	sequence_1	73.585	106	24	2	684753	684856	1561240	1561343	1.6e-05	60.8
NC_000913	sequence_1	71.654	127	34	2	519455	519580	2395217	2395092	1.6e-05	60.8
NC_000913	sequence_1	74.737	95	18	2	880251	880345	2442126	2442038	1.6e-05	60.8
NC_000913	sequence_1	69.565	138	42	0	4636233	4636370	2446148	2446011	1.6e-05	60.8
NC_000913	sequence_1	74.194	93	24	0	1971486	1971578	2488087	2487995	1.6e-05	60.8
NC_000913	sequence_1	71.681	113	32	0	903211	903323	3146730	3146842	1.6e-05	60.8
NC_000913	sequence_1	65.152	264	89	1	4491263	4491523	3175689	3175952	1.6e-05	60.8
NC_000913	sequence_1	76.923	78	18	0	725411	725488	3418172	3418249	1.6e-05	60.8
NC_000913	sequence_1	78.082	73	16	0	2831378	2831450	3682654	3682582	1.6e-05	60.8
NC_000913	sequence_1	82.759	58	10	0	3702328	3702385	3912178	3912121	1.6e-05	60.8
NC_000913	sequence_1	75.904	83	20	0	846311	846393	4433304	4433222	1.6e-05	60.8
NC_000913	sequence_1	65.217	253	88	0	1793785	1794037	5132732	5132984	1.6e-05	60.8
NC_000913	sequence_1	76.923	78	18	0	4430332	4430409	5211459	5211382	1.6e-05	60.8
NC_000913	sequence_1	94.737	38	2	0	3907810	3907847	5861623	5861660	1.6e-05	60.8
NC_000913	sequence_1	72.414	116	28	2	2751857	2751970	5926091	5926204	1.6e-05	60.8
NC_000913	sequence_1	72.816	103	28	0	1969775	1969877	6091176	6091074	1.6e-05	60.8
NC_000913	sequence_1	74.194	93	24	0	4390676	4390768	6134695	6134603	1.6e-05	60.8
NC_000913	sequence_1	87.5	48	6	0	846320	846367	6662277	6662324	1.6e-05	60.8
NC_000913	sequence_1	76.087	92	20	2	4054314	4054404	6802882	6802792	1.6e-05	60.8
NC_000913	sequence_1	67.021	188	62	0	222038	222225	6824679	6824492	1.6e-05	60.8
NC_000913	sequence_1	76.25	80	19	0	1516016	1516095	823370	823291	5.57e-05	59.9
NC_000913	sequence_1	75.51	98	20	3	1054767	1054861	912227	912131	5.57e-05	59.9
NC_000913	sequence_1	78.571	70	15	0	2831381	2831450	1007557	1007488	5.57e-05	59.9
NC_000913	sequence_1	81.667	60	11	0	2831391	2831450	1121072	1121131	5.57e-05	59.9
NC_000913	sequence_1	81.667	60	11	0	725443	725502	1137935	1137994	5.57e-05	59.9
NC_000913	sequence_1	80	65	13	0	1973892	1973956	1455964	1455900	5.57e-05	59.9
NC_000913	sequence_1	81.667	60	11	0	3413280	3413339	1597630	1597689	5.57e-05	59.9
NC_000913	sequence_1	68.817	186	50	5	1363925	1364106	1684221	1684402	5.57e-05	59.9
NC_000913	sequence_1	72.807	114	29	2	61130	61242	1898451	1898563	5.57e-05	59.9
NC_000913	sequence_1	86	50	7	0	81513	81562	2101758	2101709	5.57e-05	59.9
NC_000913	sequence_1	77.381	84	17	2	3708614	3708696	2533269	2533187	5.57e-05	59.9
NC_000913	sequence_1	66.045	268	87	4	4054305	4054570	2993289	2993024	5.57e-05	59.9
NC_000913	sequence_1	86	50	7	0	278348	278397	3099516	3099565	5.57e-05	59.9
NC_000913	sequence_1	73.276	116	23	4	684745	684856	3146728	3146839	5.57e-05	59.9
NC_000913	sequence_1	68.627	204	52	7	139801	139998	3213606	3213409	5.57e-05	59.9
NC_000913	sequence_1	72.381	105	29	0	1076456	1076560	3705236	3705340	5.57e-05	59.9
NC_000913	sequence_1	80	65	13	0	210579	210643	3898718	3898654	5.57e-05	59.9
NC_000913	sequence_1	88.889	45	5	0	3495675	3495719	3947552	3947596	5.57e-05	59.9
NC_000913	sequence_1	70.896	134	37	2	492704	492836	4212610	4212478	5.57e-05	59.9
NC_000913	sequence_1	83.636	55	9	0	684803	684857	5709506	5709560	5.57e-05	59.9
NC_000913	sequence_1	70.968	124	34	1	2216896	2217017	6325119	6325242	5.57e-05	59.9
NC_000913	sequence_1	72.381	105	29	0	932906	933010	6606127	6606231	5.57e-05	59.9
NC_000913	sequence_1	70.896	134	37	2	1364315	1364447	6606596	6606728	5.57e-05	59.9
NC_000913	sequence_1	78.571	70	15	0	264395	264464	6617231	6617300	5.57e-05	59.9
NC_000913	sequence_1	75	96	22	2	1182663	1182757	343017	342923	5.57e-05	59
NC_000913	sequence_1	72.477	109	29	1	4324601	4324709	346085	345978	5.57e-05	59
NC_000913	sequence_1	90.476	42	4	0	831327	831368	518285	518244	5.57e-05	59
NC_000913	sequence_1	70.94	117	34	0	3561543	3561659	648940	649056	5.57e-05	59
NC_000913	sequence_1	66.667	192	64	0	1381222	1381413	1561335	1561144	5.57e-05	59
NC_000913	sequence_1	69.697	132	40	0	1669443	1669574	1574022	1574153	5.57e-05	59
NC_000913	sequence_1	69.697	132	40	0	2159481	2159612	1662793	1662924	5.57e-05	59
NC_000913	sequence_1	73.913	92	24	0	2540327	2540418	2010375	2010466	5.57e-05	59
NC_000913	sequence_1	76.623	77	18	0	4362545	4362621	2078981	2079057	5.57e-05	59
NC_000913	sequence_1	77.778	81	16	2	780750	780829	2087846	2087925	5.57e-05	59
NC_000913	sequence_1	90.476	42	4	0	4629091	4629132	2222971	2222930	5.57e-05	59
NC_000913	sequence_1	70.94	117	34	0	3422880	3422996	2322807	2322691	5.57e-05	59
NC_000913	sequence_1	76.623	77	18	0	901714	901790	2324174	2324250	5.57e-05	59
NC_000913	sequence_1	72.549	102	28	0	4333630	4333731	2673735	2673634	5.57e-05	59
NC_000913	sequence_1	67.354	291	83	11	2831165	2831449	2993299	2993015	5.57e-05	59
NC_000913	sequence_1	65.844	243	80	2	616535	616774	3031367	3031609	5.57e-05	59
NC_000913	sequence_1	82.456	57	10	0	3406132	3406188	3673396	3673452	5.57e-05	59
NC_000913	sequence_1	90.476	42	4	0	3482640	3482681	3727641	3727682	5.57e-05	59
NC_000913	sequence_1	71.963	107	30	0	2677043	2677149	3742518	3742624	5.57e-05	59
NC_000913	sequence_1	77.778	81	16	2	1973889	1973968	4295344	4295423	5.57e-05	59
NC_000913	sequence_1	77.778	72	16	0	2161908	2161979	4461026	4460955	5.57e-05	59
NC_000913	sequence_1	87.234	47	6	0	2540360	2540406	4522580	4522534	5.57e-05	59
NC_000913	sequence_1	76.19	84	14	2	1686244	1686324	5563023	5563103	5.57e-05	59
NC_000913	sequence_1	77.778	72	16	0	867643	867714	5607589	5607660	5.57e-05	59
NC_000913	sequence_1	70.769	130	34	2	3414386	3414513	5718451	5718324	5.57e-05	59
NC_000913	sequence_1	72.549	102	28	0	4592776	4592877	6091074	6091175	5.57e-05	59
NC_000913	sequence_1	70.213	141	40	2	1790418	1790557	6230707	6230568	5.57e-05	59
NC_000913	sequence_1	74.713	87	22	0	2687853	2687939	6442840	6442754	5.57e-05	59
NC_000913	sequence_1	70.213	141	40	2	3999996	4000135	6761671	6761810	5.57e-05	59

## Sheet: Genomic_CP053917
query acc.ver	subject acc.ver	% identity	alignment length	mismatches	gap opens	q. start	q. end	s. start	s. end	evalue	bit score	Bin	low end	high end	# of hits	Percent of total
NODE_1_length_391166_cov_103_07972	sequence_1	99.478	187509	947	11	200792	388275	3750219	3562717	0	333700	95-100	95	100	907	6.26727
NODE_1_length_391166_cov_103_07972	sequence_1	99.507	169497	804	16	14231	183713	3937119	3767641	0	301900	90-95	90	95	1105	7.63543
NODE_1_length_391166_cov_103_07972	sequence_1	99.502	17269	77	3	183616	200884	3767632	3750373	0	30750	85-90	85	90	1098	7.58706
NODE_1_length_391166_cov_103_07972	sequence_1	99.986	14389	2	0	1	14389	3951561	3937173	0	25940	80-85	80	85	1765	12.196
NODE_1_length_391166_cov_103_07972	sequence_1	74.277	1866	437	22	45672	47511	4757773	4759621	0	1141	75-80	75	80	2888	19.9558
NODE_1_length_391166_cov_103_07972	sequence_1	79.916	1190	237	2	247325	248513	4345303	4344115	0	1062	70-75	70	75	3517	24.3021
NODE_1_length_391166_cov_103_07972	sequence_1	71.996	2039	483	41	131911	133899	815508	813508	0	998	65-70	65	70	3018	20.8541
NODE_1_length_391166_cov_103_07972	sequence_1	71.936	1183	328	4	27995	29175	5511849	5510669	5.7e-176	623	60-65	60	65	174	1.20232
NODE_1_length_391166_cov_103_07972	sequence_1	71.27	1260	320	17	236822	238070	4969738	4970966	1.86e-169	602			Total	14472
NODE_1_length_391166_cov_103_07972	sequence_1	72.736	1093	266	14	238221	239303	4971026	4972096	2.77e-167	594
NODE_1_length_391166_cov_103_07972	sequence_1	71.486	1238	311	21	211388	212601	1103309	1104528	1.43e-164	585
NODE_1_length_391166_cov_103_07972	sequence_1	69.599	1398	339	48	318339	319692	5401859	5403214	9.67e-129	467
NODE_1_length_391166_cov_103_07972	sequence_1	69.303	1176	325	17	223315	224469	2583423	2582263	7.44e-124	450
NODE_1_length_391166_cov_103_07972	sequence_1	74.51	663	149	12	209264	209913	378190	378845	4.12e-108	398
NODE_1_length_391166_cov_103_07972	sequence_1	70.771	869	228	18	330462	331317	2601036	2601891	2.43e-98	365
NODE_1_length_391166_cov_103_07972	sequence_1	67.768	1241	350	28	171391	172604	2297341	2296124	4.4e-95	354
NODE_1_length_391166_cov_103_07972	sequence_1	68.666	967	265	17	376579	377529	2285823	2284879	1.18e-89	336
NODE_1_length_391166_cov_103_07972	sequence_1	67.584	1163	322	30	373096	374223	4076063	4074921	1.35e-82	313
NODE_1_length_391166_cov_103_07972	sequence_1	68.106	903	257	12	239700	240585	4972467	4973355	6.98e-80	305
NODE_1_length_391166_cov_103_07972	sequence_1	68.804	920	247	23	171514	172413	584020	584919	2.97e-78	298
NODE_1_length_391166_cov_103_07972	sequence_1	67.453	1060	294	25	223408	224443	6374280	6373248	1.54e-75	290
NODE_1_length_391166_cov_103_07972	sequence_1	67.883	959	272	19	330460	331400	2178915	2179855	5.36e-75	288
NODE_1_length_391166_cov_103_07972	sequence_1	67.546	986	255	25	376579	377530	5244691	5243737	2.28e-73	282
NODE_1_length_391166_cov_103_07972	sequence_1	70.963	644	161	14	304354	304987	891794	892421	2.78e-72	279
NODE_1_length_391166_cov_103_07972	sequence_1	74.661	442	102	5	37541	37977	6036344	6036780	2.78e-72	279
NODE_1_length_391166_cov_103_07972	sequence_1	66.402	1259	370	30	171400	172633	3098977	3100207	9.7e-72	277
NODE_1_length_391166_cov_103_07972	sequence_1	70.724	608	150	10	282575	283168	2930776	2930183	3.38e-71	275
NODE_1_length_391166_cov_103_07972	sequence_1	68.048	917	237	25	376636	377527	3378997	3379882	4.12e-70	271
NODE_1_length_391166_cov_103_07972	sequence_1	74.478	431	102	4	37561	37987	3445745	3445319	4.12e-70	271
NODE_1_length_391166_cov_103_07972	sequence_1	67.184	966	281	17	376579	377529	2027774	2028718	1.44e-69	269
NODE_1_length_391166_cov_103_07972	sequence_1	72.689	476	128	2	37542	38016	5003355	5003829	1.75e-68	266
NODE_1_length_391166_cov_103_07972	sequence_1	67.281	868	257	12	330462	331317	2176472	2177324	3.17e-65	256
NODE_1_length_391166_cov_103_07972	sequence_1	68.787	676	200	6	209246	209914	6816724	6817395	3.86e-64	251
NODE_1_length_391166_cov_103_07972	sequence_1	67.434	912	245	23	376641	377529	2283685	2282803	1.35e-63	250
NODE_1_length_391166_cov_103_07972	sequence_1	68.975	751	197	20	171579	172311	6158611	6157879	1.64e-62	247
NODE_1_length_391166_cov_103_07972	sequence_1	69.207	656	183	10	344346	344993	5022784	5022140	5.73e-62	245
NODE_1_length_391166_cov_103_07972	sequence_1	68.921	695	183	16	209226	209901	5427669	5428349	8.51e-60	238
NODE_1_length_391166_cov_103_07972	sequence_1	72.257	483	110	12	37508	37978	5682724	5683194	2.97e-59	235
NODE_1_length_391166_cov_103_07972	sequence_1	67.626	834	246	18	373396	374217	1052132	1052953	4.41e-57	228
NODE_1_length_391166_cov_103_07972	sequence_1	66.558	924	243	24	376636	377529	2287781	2286894	5.37e-56	225
NODE_1_length_391166_cov_103_07972	sequence_1	68.353	692	182	18	373543	374217	3089940	3090611	9.71e-53	214
NODE_1_length_391166_cov_103_07972	sequence_1	70.04	494	118	9	37538	38016	6569538	6569060	1.18e-51	211
NODE_1_length_391166_cov_103_07972	sequence_1	67.756	673	176	14	94035	94688	6770639	6771289	1.18e-51	210
NODE_1_length_391166_cov_103_07972	sequence_1	74.775	333	70	7	344347	344673	954827	954503	1.75e-49	204
NODE_1_length_391166_cov_103_07972	sequence_1	66.951	938	261	30	148912	149826	5589884	5588973	1.75e-49	204
NODE_1_length_391166_cov_103_07972	sequence_1	71.212	462	107	13	37568	38016	1839130	1838682	2.14e-48	199
NODE_1_length_391166_cov_103_07972	sequence_1	66.09	867	244	19	130610	131451	554708	553867	7.46e-48	198
NODE_1_length_391166_cov_103_07972	sequence_1	80.952	210	36	2	167812	168019	5558996	5558789	9.09e-47	194
NODE_1_length_391166_cov_103_07972	sequence_1	66.303	1009	291	31	263696	264681	3247606	3246624	3.17e-46	192
NODE_1_length_391166_cov_103_07972	sequence_1	68.761	589	153	16	169037	169614	6769943	6769375	3.87e-45	189
NODE_1_length_391166_cov_103_07972	sequence_1	70.08	498	122	14	37544	38026	6718204	6717719	3.87e-45	188
NODE_1_length_391166_cov_103_07972	sequence_1	72.043	372	86	7	37565	37927	186645	187007	1.35e-44	187
NODE_1_length_391166_cov_103_07972	sequence_1	67.939	655	184	16	37543	38184	5006106	5006747	1.35e-44	187
NODE_1_length_391166_cov_103_07972	sequence_1	75.794	252	47	2	206750	206999	4051345	4051584	1.64e-43	184
NODE_1_length_391166_cov_103_07972	sequence_1	84.337	166	26	0	167854	168019	6868987	6869152	1.64e-43	183
NODE_1_length_391166_cov_103_07972	sequence_1	71.028	428	101	12	37563	37977	1973866	1973449	2e-42	180
NODE_1_length_391166_cov_103_07972	sequence_1	83.146	178	28	2	167809	167985	5206795	5206619	2e-42	179
NODE_1_length_391166_cov_103_07972	sequence_1	70.714	420	99	11	37577	37984	6574196	6573789	2.44e-41	176
NODE_1_length_391166_cov_103_07972	sequence_1	85	160	11	4	272362	272521	3678853	3678707	8.51e-41	175
NODE_1_length_391166_cov_103_07972	sequence_1	68.87	469	132	6	37565	38026	3014663	3015124	8.51e-41	174
NODE_1_length_391166_cov_103_07972	sequence_1	67.933	658	171	22	37538	38175	3044886	3044249	2.97e-40	173
NODE_1_length_391166_cov_103_07972	sequence_1	75.29	259	58	3	167806	168061	614685	614430	1.04e-39	171
NODE_1_length_391166_cov_103_07972	sequence_1	85.906	149	10	3	272157	272294	3678648	3678500	1.04e-39	171
NODE_1_length_391166_cov_103_07972	sequence_1	64.594	949	243	25	218969	219903	5992931	5993800	3.62e-39	168
NODE_1_length_391166_cov_103_07972	sequence_1	65.896	865	219	29	87492	88318	6602070	6601244	3.62e-39	168
NODE_1_length_391166_cov_103_07972	sequence_1	84.667	150	23	0	167857	168006	5409190	5409041	1.26e-38	168
NODE_1_length_391166_cov_103_07972	sequence_1	67.121	733	192	25	373514	374222	5738191	5737484	1.26e-38	168
NODE_1_length_391166_cov_103_07972	sequence_1	77.434	226	45	4	167841	168063	172660	172438	4.41e-38	166
NODE_1_length_391166_cov_103_07972	sequence_1	69.151	483	122	13	37547	38014	4742486	4742956	4.41e-38	166
NODE_1_length_391166_cov_103_07972	sequence_1	73.611	288	61	6	78476	78763	1613098	1613370	1.54e-37	164
NODE_1_length_391166_cov_103_07972	sequence_1	73.913	276	58	6	244676	244944	177155	177423	1.88e-36	159
NODE_1_length_391166_cov_103_07972	sequence_1	77.561	205	42	2	244695	244897	4420491	4420289	6.55e-36	158
NODE_1_length_391166_cov_103_07972	sequence_1	74.615	260	58	5	167845	168100	177171	177426	2.28e-35	157
NODE_1_length_391166_cov_103_07972	sequence_1	80.723	166	32	0	167853	168018	2647099	2647264	2.28e-35	156
NODE_1_length_391166_cov_103_07972	sequence_1	75.665	263	50	10	167730	167985	5652473	5652728	7.97e-35	154
NODE_1_length_391166_cov_103_07972	sequence_1	81.761	159	25	2	167853	168009	4034073	4033917	9.71e-34	151
NODE_1_length_391166_cov_103_07972	sequence_1	80.12	166	33	0	167854	168019	5610448	5610283	9.71e-34	151
NODE_1_length_391166_cov_103_07972	sequence_1	77.295	207	35	5	167866	168066	4190578	4190778	9.71e-34	150
NODE_1_length_391166_cov_103_07972	sequence_1	77.143	210	42	4	244695	244901	4414482	4414276	9.71e-34	150
NODE_1_length_391166_cov_103_07972	sequence_1	83.217	143	24	0	167867	168009	6019121	6019263	9.71e-34	150
NODE_1_length_391166_cov_103_07972	sequence_1	69.231	403	110	7	182005	182400	1216074	1216469	3.39e-33	150
NODE_1_length_391166_cov_103_07972	sequence_1	79.096	177	33	2	167845	168019	351440	351266	1.18e-32	148
NODE_1_length_391166_cov_103_07972	sequence_1	85.271	129	19	0	244695	244823	4416608	4416480	1.18e-32	148
NODE_1_length_391166_cov_103_07972	sequence_1	68.33	461	125	10	37568	38016	6384924	6384473	1.18e-32	148
NODE_1_length_391166_cov_103_07972	sequence_1	74.194	248	58	4	167785	168029	560024	560268	1.18e-32	147
NODE_1_length_391166_cov_103_07972	sequence_1	70.032	317	95	0	142484	142800	3056165	3056481	1.44e-31	144
NODE_1_length_391166_cov_103_07972	sequence_1	73.494	249	61	3	170596	170843	2576399	2576643	1.44e-31	143
NODE_1_length_391166_cov_103_07972	sequence_1	70.245	326	92	3	224146	224470	4611215	4611536	5.03e-31	142
NODE_1_length_391166_cov_103_07972	sequence_1	76.667	210	44	5	167836	168043	3510093	3509887	1.76e-30	141
NODE_1_length_391166_cov_103_07972	sequence_1	68.022	541	145	18	244462	244988	4034311	4033785	1.76e-30	141
NODE_1_length_391166_cov_103_07972	sequence_1	69.5	400	103	11	225309	225703	1263744	1264129	1.76e-30	140
NODE_1_length_391166_cov_103_07972	sequence_1	64.989	934	281	25	373083	373993	2530571	2531481	1.76e-30	140
NODE_1_length_391166_cov_103_07972	sequence_1	80.645	155	28	2	167866	168019	4420473	4420320	6.13e-30	138
NODE_1_length_391166_cov_103_07972	sequence_1	75.51	196	48	0	223408	223603	6269604	6269799	6.13e-30	138
NODE_1_length_391166_cov_103_07972	sequence_1	87.963	108	13	0	167866	167973	2642046	2642153	2.14e-29	137
NODE_1_length_391166_cov_103_07972	sequence_1	80	150	30	0	167853	168002	4439582	4439731	2.14e-29	136
NODE_1_length_391166_cov_103_07972	sequence_1	72.868	258	61	5	37563	37814	6149618	6149364	2.14e-29	136
NODE_1_length_391166_cov_103_07972	sequence_1	67.077	650	170	25	326701	327328	1216689	1216062	7.47e-29	135
NODE_1_length_391166_cov_103_07972	sequence_1	65.489	849	247	26	322064	322892	5635769	5634947	7.47e-29	135
NODE_1_length_391166_cov_103_07972	sequence_1	67.198	439	134	4	77729	78159	1612387	1612823	7.47e-29	134
NODE_1_length_391166_cov_103_07972	sequence_1	97.468	79	2	0	62151	62229	4795785	4795863	7.47e-29	134
NODE_1_length_391166_cov_103_07972	sequence_1	80	155	29	2	167866	168019	4414464	4414311	2.61e-28	133
NODE_1_length_391166_cov_103_07972	sequence_1	67.756	459	134	9	37565	38016	5296553	5296102	2.61e-28	133
NODE_1_length_391166_cov_103_07972	sequence_1	67.5	440	117	9	224030	224444	6796259	6796697	2.61e-28	132
NODE_1_length_391166_cov_103_07972	sequence_1	65.915	754	210	25	45944	46672	1344088	1343357	9.1e-28	132
NODE_1_length_391166_cov_103_07972	sequence_1	84.167	120	19	0	167866	167985	4416590	4416471	9.1e-28	132
NODE_1_length_391166_cov_103_07972	sequence_1	100	72	0	0	1	72	4459048	4458977	9.1e-28	131
NODE_1_length_391166_cov_103_07972	sequence_1	78.882	161	32	2	218952	219112	6758746	6758904	9.1e-28	131
NODE_1_length_391166_cov_103_07972	sequence_1	69.947	376	88	14	37563	37927	1747559	1747920	3.18e-27	129
NODE_1_length_391166_cov_103_07972	sequence_1	80.142	141	28	0	387036	387176	2405980	2405840	3.18e-27	129
NODE_1_length_391166_cov_103_07972	sequence_1	78.205	156	34	0	244668	244823	3510108	3509953	3.18e-27	129
NODE_1_length_391166_cov_103_07972	sequence_1	79.452	146	30	0	244678	244823	5206773	5206628	3.18e-27	129
NODE_1_length_391166_cov_103_07972	sequence_1	68.358	335	106	0	244713	245047	172635	172301	1.11e-26	127
NODE_1_length_391166_cov_103_07972	sequence_1	80	140	28	0	244683	244822	6868969	6869108	1.11e-26	127
NODE_1_length_391166_cov_103_07972	sequence_1	87.255	102	13	0	200792	200893	3750345	3750244	3.87e-26	126
NODE_1_length_391166_cov_103_07972	sequence_1	73.148	216	47	3	206727	206932	4051244	4051458	3.87e-26	125
NODE_1_length_391166_cov_103_07972	sequence_1	73.394	218	56	2	244606	244822	5559049	5558833	3.87e-26	125
NODE_1_length_391166_cov_103_07972	sequence_1	65.946	555	162	11	94106	94645	179998	179456	1.35e-25	124
NODE_1_length_391166_cov_103_07972	sequence_1	71.218	271	74	4	244712	244980	351420	351152	1.35e-25	123
NODE_1_length_391166_cov_103_07972	sequence_1	86.408	103	14	0	244712	244814	2642045	2642147	1.35e-25	123
NODE_1_length_391166_cov_103_07972	sequence_1	68	475	126	16	37565	38026	3403377	3402916	1.35e-25	123
NODE_1_length_391166_cov_103_07972	sequence_1	65.286	893	246	33	232993	233859	1260018	1259164	4.71e-25	123
NODE_1_length_391166_cov_103_07972	sequence_1	76.364	165	39	0	308119	308283	2858514	2858678	4.71e-25	123
NODE_1_length_391166_cov_103_07972	sequence_1	66.018	565	157	14	241242	241790	4974041	4974586	4.71e-25	123
NODE_1_length_391166_cov_103_07972	sequence_1	100	67	0	0	1	67	2123643	2123709	4.71e-25	122
NODE_1_length_391166_cov_103_07972	sequence_1	73.786	206	52	2	369565	369769	3581074	3580870	4.71e-25	122
NODE_1_length_391166_cov_103_07972	sequence_1	73.786	206	52	2	369919	370123	3581428	3581224	4.71e-25	122
NODE_1_length_391166_cov_103_07972	sequence_1	78.873	142	30	0	244683	244824	4190548	4190689	4.71e-25	122
NODE_1_length_391166_cov_103_07972	sequence_1	69.118	340	87	8	224145	224478	1365822	1366149	1.65e-24	121
NODE_1_length_391166_cov_103_07972	sequence_1	68.328	341	86	7	344347	344676	4727921	4727592	2e-23	117
NODE_1_length_391166_cov_103_07972	sequence_1	64.393	733	235	12	373516	374235	2215168	2215887	7e-23	115
NODE_1_length_391166_cov_103_07972	sequence_1	78.676	136	29	0	329253	329388	2326770	2326905	7e-23	115
NODE_1_length_391166_cov_103_07972	sequence_1	65.39	705	192	23	373350	374034	6231209	6231881	7e-23	115
NODE_1_length_391166_cov_103_07972	sequence_1	63.559	944	307	16	119097	120029	2512120	2513037	2.44e-22	113
NODE_1_length_391166_cov_103_07972	sequence_1	66.309	466	140	8	223981	224436	740776	740318	2.44e-22	113
NODE_1_length_391166_cov_103_07972	sequence_1	65.243	515	165	5	37509	38016	4140070	4139563	2.44e-22	113
NODE_1_length_391166_cov_103_07972	sequence_1	69.853	272	72	4	92315	92581	5705230	5705496	2.44e-22	113
NODE_1_length_391166_cov_103_07972	sequence_1	67.58	438	105	16	225257	225677	2605736	2606153	8.52e-22	112
NODE_1_length_391166_cov_103_07972	sequence_1	69.962	263	77	2	94121	94382	4611950	4612211	8.52e-22	112
NODE_1_length_391166_cov_103_07972	sequence_1	77.305	141	32	0	244683	244823	560075	560215	8.52e-22	111
NODE_1_length_391166_cov_103_07972	sequence_1	81.982	111	20	0	244713	244823	3783488	3783378	8.52e-22	111
NODE_1_length_391166_cov_103_07972	sequence_1	76.712	146	34	0	244701	244846	4439583	4439728	8.52e-22	111
NODE_1_length_391166_cov_103_07972	sequence_1	66.222	450	141	6	387037	387482	830345	829903	2.97e-21	110
NODE_1_length_391166_cov_103_07972	sequence_1	69.38	258	79	0	244713	244970	5409181	5408924	2.97e-21	110
NODE_1_length_391166_cov_103_07972	sequence_1	81.818	110	20	0	244713	244822	6882344	6882235	2.97e-21	109
NODE_1_length_391166_cov_103_07972	sequence_1	95.522	67	3	0	1	67	3173507	3173441	1.04e-20	108
NODE_1_length_391166_cov_103_07972	sequence_1	76.761	142	33	0	167865	168006	6882345	6882204	1.04e-20	108
NODE_1_length_391166_cov_103_07972	sequence_1	74.211	190	41	5	182004	182189	1931320	1931135	1.04e-20	107
NODE_1_length_391166_cov_103_07972	sequence_1	66.94	366	110	4	119122	119486	2602636	2602991	1.04e-20	107
NODE_1_length_391166_cov_103_07972	sequence_1	75.776	161	33	3	206573	206733	4051045	4051199	1.04e-20	107
NODE_1_length_391166_cov_103_07972	sequence_1	76.027	146	35	0	167867	168012	1495482	1495337	3.62e-20	106
NODE_1_length_391166_cov_103_07972	sequence_1	65.945	508	152	11	223370	223868	2009739	2009244	3.62e-20	106
NODE_1_length_391166_cov_103_07972	sequence_1	81.081	111	21	0	167866	167976	3706297	3706187	3.62e-20	106
NODE_1_length_391166_cov_103_07972	sequence_1	81.081	111	21	0	244703	244813	6019110	6019220	3.62e-20	106
NODE_1_length_391166_cov_103_07972	sequence_1	80.531	113	22	0	244701	244813	614637	614525	3.62e-20	105
NODE_1_length_391166_cov_103_07972	sequence_1	69.96	253	71	3	325364	325615	2701148	2700900	3.62e-20	105
NODE_1_length_391166_cov_103_07972	sequence_1	64.573	796	219	26	324824	325586	3480601	3479836	1.26e-19	104
NODE_1_length_391166_cov_103_07972	sequence_1	72.778	180	49	0	261392	261571	4076096	4075917	1.26e-19	104
NODE_1_length_391166_cov_103_07972	sequence_1	72.362	199	53	2	94162	94359	5094382	5094579	1.26e-19	104
NODE_1_length_391166_cov_103_07972	sequence_1	82.857	105	14	2	344529	344631	1385884	1385782	1.26e-19	104
NODE_1_length_391166_cov_103_07972	sequence_1	68.652	319	89	7	225212	225527	2549651	2549961	1.26e-19	104
NODE_1_length_391166_cov_103_07972	sequence_1	80.357	112	22	0	244712	244823	2647111	2647222	1.26e-19	104
NODE_1_length_391166_cov_103_07972	sequence_1	66.977	430	123	11	306889	307306	2857271	2857693	1.26e-19	104
NODE_1_length_391166_cov_103_07972	sequence_1	68.308	325	95	6	326658	326978	1930661	1930981	4.41e-19	103
NODE_1_length_391166_cov_103_07972	sequence_1	67.422	353	103	6	316540	316886	5165263	5164917	4.41e-19	103
NODE_1_length_391166_cov_103_07972	sequence_1	67.398	319	80	6	223301	223603	4923979	4923669	4.41e-19	102
NODE_1_length_391166_cov_103_07972	sequence_1	66.26	492	123	17	37545	38016	5135688	5136156	4.41e-19	102
NODE_1_length_391166_cov_103_07972	sequence_1	72.038	211	54	4	94163	94372	5643500	5643706	4.41e-19	102
NODE_1_length_391166_cov_103_07972	sequence_1	77.099	131	30	0	244683	244813	5652579	5652709	4.41e-19	102
NODE_1_length_391166_cov_103_07972	sequence_1	70.183	218	65	0	182005	182222	517516	517733	1.54e-18	101
NODE_1_length_391166_cov_103_07972	sequence_1	72.941	170	46	0	132347	132516	243545	243376	1.54e-18	100
NODE_1_length_391166_cov_103_07972	sequence_1	69.835	242	57	5	218860	219099	248127	248354	1.54e-18	100
NODE_1_length_391166_cov_103_07972	sequence_1	71.939	196	53	2	373516	373710	3256798	3256992	5.38e-18	99.6
NODE_1_length_391166_cov_103_07972	sequence_1	65.079	693	204	21	210566	211237	5429009	5429684	5.38e-18	99.6
NODE_1_length_391166_cov_103_07972	sequence_1	80.556	108	14	2	200669	200775	2589294	2589193	5.38e-18	98.7
NODE_1_length_391166_cov_103_07972	sequence_1	77.236	123	28	0	388276	388398	2901615	2901737	1.88e-17	96.9
NODE_1_length_391166_cov_103_07972	sequence_1	66.484	364	114	4	224077	224436	6270261	6270620	1.88e-17	96.9
NODE_1_length_391166_cov_103_07972	sequence_1	74.251	167	31	5	150126	150289	6454405	6454248	1.88e-17	96.9
NODE_1_length_391166_cov_103_07972	sequence_1	67.964	334	90	9	344350	344676	2058094	2058417	6.55e-17	96
NODE_1_length_391166_cov_103_07972	sequence_1	69.759	291	70	11	225414	225698	6126910	6126632	6.55e-17	96
NODE_1_length_391166_cov_103_07972	sequence_1	74.251	167	38	4	209389	209551	928004	928169	6.55e-17	95.1
NODE_1_length_391166_cov_103_07972	sequence_1	65.377	491	158	8	373589	374073	4357324	4356840	6.55e-17	95.1
NODE_1_length_391166_cov_103_07972	sequence_1	68.619	239	75	0	94162	94400	793688	793926	2.29e-16	94.2
NODE_1_length_391166_cov_103_07972	sequence_1	74.251	167	39	4	373083	373247	3089477	3089641	2.29e-16	94.2
NODE_1_length_391166_cov_103_07972	sequence_1	71.22	205	46	5	329254	329450	3366388	3366189	2.29e-16	94.2
NODE_1_length_391166_cov_103_07972	sequence_1	70.155	258	65	8	209316	209564	4340384	4340638	2.29e-16	94.2
NODE_1_length_391166_cov_103_07972	sequence_1	70.619	194	57	0	329255	329448	5071946	5071753	2.29e-16	94.2
NODE_1_length_391166_cov_103_07972	sequence_1	64.809	628	165	21	210606	211208	379487	380083	2.29e-16	93.3
NODE_1_length_391166_cov_103_07972	sequence_1	83.721	86	14	0	206819	206904	3744261	3744176	2.29e-16	93.3
NODE_1_length_391166_cov_103_07972	sequence_1	69.478	249	67	5	261326	261571	4392411	4392653	2.29e-16	93.3
NODE_1_length_391166_cov_103_07972	sequence_1	67.257	339	102	6	171398	171733	5381690	5382022	2.29e-16	93.3
NODE_1_length_391166_cov_103_07972	sequence_1	63.48	931	286	23	324721	325615	4039864	4040776	7.98e-16	92.4
NODE_1_length_391166_cov_103_07972	sequence_1	80.189	106	12	3	200666	200771	6697012	6697108	7.98e-16	92.4
NODE_1_length_391166_cov_103_07972	sequence_1	70.244	205	46	4	223408	223603	741364	741166	7.98e-16	91.5
NODE_1_length_391166_cov_103_07972	sequence_1	81.72	93	8	2	183624	183711	2282026	2282114	7.98e-16	91.5
NODE_1_length_391166_cov_103_07972	sequence_1	69.604	227	64	3	94156	94381	5427821	5428043	2.79e-15	90.6
NODE_1_length_391166_cov_103_07972	sequence_1	72.222	180	42	4	253160	253335	4328441	4328266	2.79e-15	89.7
NODE_1_length_391166_cov_103_07972	sequence_1	78.125	128	21	5	211128	211250	6818627	6818752	2.79e-15	89.7
NODE_1_length_391166_cov_103_07972	sequence_1	82.558	86	15	0	206750	206835	3744192	3744107	9.72e-15	88.7
NODE_1_length_391166_cov_103_07972	sequence_1	82.558	86	15	0	206750	206835	4051414	4051499	9.72e-15	88.7
NODE_1_length_391166_cov_103_07972	sequence_1	67.172	396	111	13	47056	47440	1342967	1342580	9.72e-15	87.8
NODE_1_length_391166_cov_103_07972	sequence_1	78.641	103	22	0	144677	144779	1731042	1730940	9.72e-15	87.8
NODE_1_length_391166_cov_103_07972	sequence_1	80.808	99	11	3	183624	183719	2453328	2453421	9.72e-15	87.8
NODE_1_length_391166_cov_103_07972	sequence_1	79.592	98	10	2	183624	183711	4202163	4202066	9.72e-15	87.8
NODE_1_length_391166_cov_103_07972	sequence_1	79.808	104	8	4	183624	183715	4202388	4202286	9.72e-15	87.8
NODE_1_length_391166_cov_103_07972	sequence_1	72.549	153	42	0	322666	322818	6857693	6857845	9.72e-15	87.8
NODE_1_length_391166_cov_103_07972	sequence_1	69.072	291	72	11	225414	225698	1841283	1841005	3.39e-14	86.9
NODE_1_length_391166_cov_103_07972	sequence_1	67.958	284	84	5	225420	225701	2020324	2020046	3.39e-14	86.9
NODE_1_length_391166_cov_103_07972	sequence_1	66.993	306	89	5	225074	225373	1945535	1945236	3.39e-14	86
NODE_1_length_391166_cov_103_07972	sequence_1	82.022	89	15	1	183624	183711	2282156	2282244	3.39e-14	86
NODE_1_length_391166_cov_103_07972	sequence_1	67.254	284	83	4	224092	224367	2009008	2008727	1.18e-13	85.1
NODE_1_length_391166_cov_103_07972	sequence_1	72.917	144	39	0	132364	132507	4369056	4368913	1.18e-13	85.1
NODE_1_length_391166_cov_103_07972	sequence_1	80.392	102	16	3	91305	91405	6772667	6772765	1.18e-13	85.1
NODE_1_length_391166_cov_103_07972	sequence_1	72.316	177	41	5	261398	261570	1051805	1051977	1.18e-13	84.2
NODE_1_length_391166_cov_103_07972	sequence_1	72.254	173	32	6	373084	373245	3040292	3040459	1.18e-13	84.2
NODE_1_length_391166_cov_103_07972	sequence_1	81.928	83	15	0	190311	190393	381532	381450	4.13e-13	83.3
NODE_1_length_391166_cov_103_07972	sequence_1	80.682	88	17	0	190306	190393	620887	620974	4.13e-13	83.3
NODE_1_length_391166_cov_103_07972	sequence_1	82.558	86	11	2	91312	91397	2348873	2348954	4.13e-13	83.3
NODE_1_length_391166_cov_103_07972	sequence_1	80.899	89	14	1	183623	183711	2589295	2589210	4.13e-13	83.3
NODE_1_length_391166_cov_103_07972	sequence_1	68.439	301	76	11	156464	156756	2674027	2674316	4.13e-13	83.3
NODE_1_length_391166_cov_103_07972	sequence_1	79	100	15	2	200669	200762	4394735	4394834	4.13e-13	83.3
NODE_1_length_391166_cov_103_07972	sequence_1	65.762	479	131	16	325152	325615	4652629	4652169	4.13e-13	83.3
NODE_1_length_391166_cov_103_07972	sequence_1	74.797	123	31	0	344554	344676	5200755	5200633	4.13e-13	83.3
NODE_1_length_391166_cov_103_07972	sequence_1	79.208	101	17	2	382798	382896	5391712	5391614	4.13e-13	83.3
NODE_1_length_391166_cov_103_07972	sequence_1	82.558	86	11	2	91312	91397	6532424	6532505	4.13e-13	83.3
NODE_1_length_391166_cov_103_07972	sequence_1	72.414	145	40	0	165907	166051	901428	901572	4.13e-13	82.4
NODE_1_length_391166_cov_103_07972	sequence_1	82.5	80	14	0	190311	190390	1385783	1385862	4.13e-13	82.4
NODE_1_length_391166_cov_103_07972	sequence_1	63.399	1071	339	29	223408	224447	1961318	1960270	4.13e-13	82.4
NODE_1_length_391166_cov_103_07972	sequence_1	76.087	138	24	6	237043	237177	2483426	2483295	4.13e-13	82.4
NODE_1_length_391166_cov_103_07972	sequence_1	72.789	147	34	2	119310	119453	2698255	2698112	4.13e-13	82.4
NODE_1_length_391166_cov_103_07972	sequence_1	70.312	192	51	3	373958	374146	3257240	3257428	4.13e-13	82.4
NODE_1_length_391166_cov_103_07972	sequence_1	77.982	109	22	2	37700	37807	4105492	4105599	4.13e-13	82.4
NODE_1_length_391166_cov_103_07972	sequence_1	67.944	287	81	7	372996	373275	4392404	4392686	4.13e-13	82.4
NODE_1_length_391166_cov_103_07972	sequence_1	72	150	42	0	209462	209611	4612074	4612223	4.13e-13	82.4
NODE_1_length_391166_cov_103_07972	sequence_1	69.591	171	34	2	150141	150293	5588658	5588488	4.13e-13	82.4
NODE_1_length_391166_cov_103_07972	sequence_1	90	60	6	0	329281	329340	5820989	5821048	4.13e-13	82.4
NODE_1_length_391166_cov_103_07972	sequence_1	80.645	93	14	2	91305	91397	6532286	6532374	4.13e-13	82.4
NODE_1_length_391166_cov_103_07972	sequence_1	73.485	132	35	0	329234	329365	917244	917375	1.44e-12	81.5
NODE_1_length_391166_cov_103_07972	sequence_1	76.8	125	20	5	200653	200775	2589208	2589091	1.44e-12	81.5
NODE_1_length_391166_cov_103_07972	sequence_1	76.106	113	24	1	223495	223607	4610558	4610667	1.44e-12	81.5
NODE_1_length_391166_cov_103_07972	sequence_1	79.348	92	19	0	373955	374046	5099407	5099498	1.44e-12	81.5
NODE_1_length_391166_cov_103_07972	sequence_1	78.351	97	21	0	344535	344631	5302210	5302306	1.44e-12	81.5
NODE_1_length_391166_cov_103_07972	sequence_1	69.34	212	45	6	244713	244913	5610436	5610234	1.44e-12	81.5
NODE_1_length_391166_cov_103_07972	sequence_1	83.117	77	13	0	181996	182072	5614823	5614747	1.44e-12	81.5
NODE_1_length_391166_cov_103_07972	sequence_1	77.982	109	13	4	91308	91410	6263867	6263970	1.44e-12	81.5
NODE_1_length_391166_cov_103_07972	sequence_1	71.605	162	42	2	16795	16954	609689	609530	1.44e-12	80.6
NODE_1_length_391166_cov_103_07972	sequence_1	80.899	89	12	2	91309	91397	2034871	2034788	1.44e-12	80.6
NODE_1_length_391166_cov_103_07972	sequence_1	72.671	161	38	4	261408	261565	3089473	3089630	1.44e-12	80.6
NODE_1_length_391166_cov_103_07972	sequence_1	67.692	260	76	4	181992	182247	4802965	4802710	1.44e-12	80.6
NODE_1_length_391166_cov_103_07972	sequence_1	80.22	91	13	2	91309	91399	1352118	1352203	5.04e-12	79.7
NODE_1_length_391166_cov_103_07972	sequence_1	80.435	92	15	2	91312	91403	2589162	2589250	5.04e-12	79.7
NODE_1_length_391166_cov_103_07972	sequence_1	74.59	122	28	1	95963	96084	3368032	3368150	5.04e-12	79.7
NODE_1_length_391166_cov_103_07972	sequence_1	70.482	166	49	0	261413	261578	3577909	3577744	5.04e-12	79.7
NODE_1_length_391166_cov_103_07972	sequence_1	74.38	121	31	0	132376	132496	5294878	5294758	5.04e-12	79.7
NODE_1_length_391166_cov_103_07972	sequence_1	81.395	86	11	2	91312	91397	5751285	5751205	5.04e-12	79.7
NODE_1_length_391166_cov_103_07972	sequence_1	81.395	86	11	2	91312	91397	5751406	5751326	5.04e-12	79.7
NODE_1_length_391166_cov_103_07972	sequence_1	75.926	108	26	0	242590	242697	625269	625376	5.04e-12	78.8
NODE_1_length_391166_cov_103_07972	sequence_1	73.438	128	34	0	344547	344674	1969599	1969472	5.04e-12	78.8
NODE_1_length_391166_cov_103_07972	sequence_1	69.099	233	62	6	319477	319704	2011241	2011468	5.04e-12	78.8
NODE_1_length_391166_cov_103_07972	sequence_1	81.395	86	12	2	91312	91397	2348768	2348849	5.04e-12	78.8
NODE_1_length_391166_cov_103_07972	sequence_1	77.551	98	22	0	167866	167963	2396049	2395952	5.04e-12	78.8
NODE_1_length_391166_cov_103_07972	sequence_1	70.588	170	44	2	261409	261575	2530568	2530734	5.04e-12	78.8
NODE_1_length_391166_cov_103_07972	sequence_1	69.5	200	55	3	165905	166101	3040301	3040497	5.04e-12	78.8
NODE_1_length_391166_cov_103_07972	sequence_1	80.233	86	13	1	91312	91397	3444520	3444439	5.04e-12	78.8
NODE_1_length_391166_cov_103_07972	sequence_1	76.316	114	14	4	183607	183713	3750603	3750496	5.04e-12	78.8
NODE_1_length_391166_cov_103_07972	sequence_1	73.438	128	34	0	229328	229455	6780571	6780698	5.04e-12	78.8
NODE_1_length_391166_cov_103_07972	sequence_1	74.167	120	31	0	242603	242722	1927379	1927260	1.76e-11	77.9
NODE_1_length_391166_cov_103_07972	sequence_1	82.222	90	11	4	183624	183711	2281899	2281985	1.76e-11	77.9
NODE_1_length_391166_cov_103_07972	sequence_1	78.947	95	15	2	200667	200761	2453326	2453415	1.76e-11	77.9
NODE_1_length_391166_cov_103_07972	sequence_1	68.722	227	60	5	261408	261630	2523806	2523587	1.76e-11	77.9
NODE_1_length_391166_cov_103_07972	sequence_1	80	85	17	0	238260	238344	3025787	3025871	1.76e-11	77.9
NODE_1_length_391166_cov_103_07972	sequence_1	65.328	473	150	11	118988	119453	3233456	3233921	1.76e-11	77.9
NODE_1_length_391166_cov_103_07972	sequence_1	72.667	150	31	4	5716	5860	5402981	5403125	1.76e-11	77.9
NODE_1_length_391166_cov_103_07972	sequence_1	77.895	95	21	0	344535	344629	6213856	6213762	1.76e-11	77.9
NODE_1_length_391166_cov_103_07972	sequence_1	80	90	13	2	91308	91397	6671688	6671772	1.76e-11	77.9
NODE_1_length_391166_cov_103_07972	sequence_1	80	90	13	2	91308	91397	6671917	6672001	1.76e-11	77.9
NODE_1_length_391166_cov_103_07972	sequence_1	81.818	77	14	0	149695	149771	81536	81460	1.76e-11	77
NODE_1_length_391166_cov_103_07972	sequence_1	78.889	90	10	2	183622	183710	1866723	1866804	1.76e-11	77
NODE_1_length_391166_cov_103_07972	sequence_1	83.117	77	8	2	25409	25480	2048078	2048154	1.76e-11	77
NODE_1_length_391166_cov_103_07972	sequence_1	79.787	94	13	3	200667	200758	2282024	2282113	1.76e-11	77
NODE_1_length_391166_cov_103_07972	sequence_1	78.723	94	14	2	200667	200758	2282154	2282243	1.76e-11	77
NODE_1_length_391166_cov_103_07972	sequence_1	80	90	14	2	183623	183711	2589194	2589108	1.76e-11	77
NODE_1_length_391166_cov_103_07972	sequence_1	76.923	104	13	3	200662	200761	3767631	3767535	1.76e-11	77
NODE_1_length_391166_cov_103_07972	sequence_1	77.67	103	15	3	200662	200762	3767736	3767640	1.76e-11	77
NODE_1_length_391166_cov_103_07972	sequence_1	83.117	77	8	2	25409	25480	5983603	5983679	1.76e-11	77
NODE_1_length_391166_cov_103_07972	sequence_1	75.229	109	27	0	244714	244822	1495482	1495374	6.14e-11	76.1
NODE_1_length_391166_cov_103_07972	sequence_1	81.915	94	7	6	91306	91398	1715134	1715050	6.14e-11	76.1
NODE_1_length_391166_cov_103_07972	sequence_1	70.968	155	37	2	373096	373246	5028924	5028774	6.14e-11	76.1
NODE_1_length_391166_cov_103_07972	sequence_1	80.682	88	15	2	91311	91398	6542313	6542228	6.14e-11	76.1
NODE_1_length_391166_cov_103_07972	sequence_1	80.682	88	15	2	91311	91398	6542417	6542332	6.14e-11	76.1
NODE_1_length_391166_cov_103_07972	sequence_1	80.682	88	15	2	91311	91398	6542624	6542539	6.14e-11	76.1
NODE_1_length_391166_cov_103_07972	sequence_1	78.218	101	16	3	183621	183720	6697012	6697107	6.14e-11	76.1
NODE_1_length_391166_cov_103_07972	sequence_1	78.947	95	18	2	144686	144779	67471	67564	6.14e-11	75.2
NODE_1_length_391166_cov_103_07972	sequence_1	81.609	87	13	3	91312	91398	2049555	2049472	6.14e-11	75.2
NODE_1_length_391166_cov_103_07972	sequence_1	81.395	86	11	3	91312	91397	2348664	2348744	6.14e-11	75.2
NODE_1_length_391166_cov_103_07972	sequence_1	74.775	111	28	0	224267	224377	2522508	2522618	6.14e-11	75.2
NODE_1_length_391166_cov_103_07972	sequence_1	69.88	166	50	0	373084	373249	3689597	3689432	6.14e-11	75.2
NODE_1_length_391166_cov_103_07972	sequence_1	78	100	20	2	91312	91411	6464536	6464633	6.14e-11	75.2
NODE_1_length_391166_cov_103_07972	sequence_1	77.419	93	21	0	144685	144777	85247	85155	2.14e-10	74.3
NODE_1_length_391166_cov_103_07972	sequence_1	79.518	83	17	0	237037	237119	684827	684909	2.14e-10	74.3
NODE_1_length_391166_cov_103_07972	sequence_1	77	100	22	1	327276	327375	747276	747374	2.14e-10	74.3
NODE_1_length_391166_cov_103_07972	sequence_1	68.88	241	66	7	94170	94404	928005	928242	2.14e-10	74.3
NODE_1_length_391166_cov_103_07972	sequence_1	75.238	105	10	3	183623	183711	1202456	1202352	2.14e-10	74.3
NODE_1_length_391166_cov_103_07972	sequence_1	78.409	88	19	0	104726	104813	1975260	1975347	2.14e-10	74.3
NODE_1_length_391166_cov_103_07972	sequence_1	71.687	166	38	5	332865	333027	3141667	3141508	2.14e-10	74.3
NODE_1_length_391166_cov_103_07972	sequence_1	69.091	220	57	6	209386	209598	3366194	3366409	2.14e-10	74.3
NODE_1_length_391166_cov_103_07972	sequence_1	79.07	86	14	1	91312	91397	3444665	3444584	2.14e-10	74.3
NODE_1_length_391166_cov_103_07972	sequence_1	78.351	97	19	2	344535	344630	5213245	5213340	2.14e-10	74.3
NODE_1_length_391166_cov_103_07972	sequence_1	71.329	143	41	0	229283	229425	5381426	5381284	2.14e-10	74.3
NODE_1_length_391166_cov_103_07972	sequence_1	77.419	93	21	0	344535	344627	5831167	5831259	2.14e-10	74.3
NODE_1_length_391166_cov_103_07972	sequence_1	79.121	91	15	2	344542	344630	5955037	5954949	2.14e-10	74.3
NODE_1_length_391166_cov_103_07972	sequence_1	78.351	97	19	2	376577	376672	6857910	6857815	2.14e-10	74.3
NODE_1_length_391166_cov_103_07972	sequence_1	76.842	95	22	0	344536	344630	620986	620892	2.14e-10	73.4
NODE_1_length_391166_cov_103_07972	sequence_1	75.701	107	15	3	200663	200758	956732	956838	2.14e-10	73.4
NODE_1_length_391166_cov_103_07972	sequence_1	79.07	86	15	1	91312	91397	1187342	1187424	2.14e-10	73.4
NODE_1_length_391166_cov_103_07972	sequence_1	71.951	164	34	6	373087	373244	2523798	2523641	2.14e-10	73.4
NODE_1_length_391166_cov_103_07972	sequence_1	78.889	90	14	2	91309	91398	6671574	6671658	2.14e-10	73.4
NODE_1_length_391166_cov_103_07972	sequence_1	78.889	90	14	2	91309	91398	6671803	6671887	2.14e-10	73.4
NODE_1_length_391166_cov_103_07972	sequence_1	81.944	72	13	0	344898	344969	954264	954193	7.48e-10	72.5
NODE_1_length_391166_cov_103_07972	sequence_1	76.289	97	23	0	344535	344631	978819	978723	7.48e-10	72.5
NODE_1_length_391166_cov_103_07972	sequence_1	69.939	163	41	2	373096	373254	1051832	1051990	7.48e-10	72.5
NODE_1_length_391166_cov_103_07972	sequence_1	72.441	127	35	0	344547	344673	2056582	2056708	7.48e-10	72.5
NODE_1_length_391166_cov_103_07972	sequence_1	77.143	105	20	3	91300	91403	2589250	2589351	7.48e-10	72.5
NODE_1_length_391166_cov_103_07972	sequence_1	75.701	107	16	3	183624	183720	4202275	4202169	7.48e-10	72.5
NODE_1_length_391166_cov_103_07972	sequence_1	71.257	167	38	5	261414	261575	5738620	5738459	7.48e-10	72.5
NODE_1_length_391166_cov_103_07972	sequence_1	65.846	325	97	6	256281	256598	5742284	5741967	7.48e-10	72.5
NODE_1_length_391166_cov_103_07972	sequence_1	80.233	86	15	2	91312	91397	6205457	6205374	7.48e-10	72.5
NODE_1_length_391166_cov_103_07972	sequence_1	84.375	64	10	0	373086	373149	562844	562907	7.48e-10	71.6
NODE_1_length_391166_cov_103_07972	sequence_1	78.652	89	14	2	91311	91399	956771	956688	7.48e-10	71.6
NODE_1_length_391166_cov_103_07972	sequence_1	83.099	71	11	1	166027	166096	1488374	1488304	7.48e-10	71.6
NODE_1_length_391166_cov_103_07972	sequence_1	79.31	87	14	2	91312	91398	4394767	4394685	7.48e-10	71.6
NODE_1_length_391166_cov_103_07972	sequence_1	79.545	88	16	2	91311	91398	6542210	6542125	7.48e-10	71.6
NODE_1_length_391166_cov_103_07972	sequence_1	76.596	94	22	0	226653	226746	6763625	6763532	7.48e-10	71.6
NODE_1_length_391166_cov_103_07972	sequence_1	77.907	86	19	0	150208	150293	80999	80914	2.61e-09	70.7
NODE_1_length_391166_cov_103_07972	sequence_1	73.684	114	16	3	183618	183717	956732	956845	2.61e-09	70.7
NODE_1_length_391166_cov_103_07972	sequence_1	76.19	105	23	2	252307	252410	1403891	1403994	2.61e-09	70.7
NODE_1_length_391166_cov_103_07972	sequence_1	70.886	158	40	3	261409	261562	2214727	2214882	2.61e-09	70.7
NODE_1_length_391166_cov_103_07972	sequence_1	78.261	92	17	2	183623	183711	2348906	2348815	2.61e-09	70.7
NODE_1_length_391166_cov_103_07972	sequence_1	71.739	138	33	2	110724	110858	3842238	3842104	2.61e-09	70.7
NODE_1_length_391166_cov_103_07972	sequence_1	79.121	91	14	3	200669	200758	4739004	4738918	2.61e-09	70.7
NODE_1_length_391166_cov_103_07972	sequence_1	76.042	96	23	0	344530	344625	4764184	4764089	2.61e-09	70.7
NODE_1_length_391166_cov_103_07972	sequence_1	63.365	636	213	10	326691	327316	4802327	4802952	2.61e-09	70.7
NODE_1_length_391166_cov_103_07972	sequence_1	71.875	128	36	0	336432	336559	325256	325129	2.61e-09	69.8
NODE_1_length_391166_cov_103_07972	sequence_1	70.303	165	43	3	165907	166068	562847	563008	2.61e-09	69.8
NODE_1_length_391166_cov_103_07972	sequence_1	69.935	153	46	0	34986	35138	999116	999268	2.61e-09	69.8
NODE_1_length_391166_cov_103_07972	sequence_1	69.608	204	49	7	138511	138706	1324616	1324418	2.61e-09	69.8
NODE_1_length_391166_cov_103_07972	sequence_1	68.786	173	54	0	5687	5859	2011194	2011366	2.61e-09	69.8
NODE_1_length_391166_cov_103_07972	sequence_1	69.832	179	51	3	226291	226468	2588945	2588769	2.61e-09	69.8
NODE_1_length_391166_cov_103_07972	sequence_1	75.51	98	24	0	306696	306793	2856580	2856677	2.61e-09	69.8
NODE_1_length_391166_cov_103_07972	sequence_1	74.194	124	24	4	322691	322810	5533795	5533676	2.61e-09	69.8
NODE_1_length_391166_cov_103_07972	sequence_1	74.638	138	20	8	91309	91440	6464663	6464791	2.61e-09	69.8
NODE_1_length_391166_cov_103_07972	sequence_1	77.647	85	19	0	344547	344631	684827	684911	9.11e-09	68.9
NODE_1_length_391166_cov_103_07972	sequence_1	67.788	208	58	3	209352	209553	793658	793862	9.11e-09	68.9
NODE_1_length_391166_cov_103_07972	sequence_1	68.984	187	52	3	132764	132947	3618403	3618220	9.11e-09	68.9
NODE_1_length_391166_cov_103_07972	sequence_1	68.984	187	52	3	332590	332773	3818583	3818400	9.11e-09	68.9
NODE_1_length_391166_cov_103_07972	sequence_1	78.313	83	14	1	91312	91394	5322578	5322656	9.11e-09	68.9
NODE_1_length_391166_cov_103_07972	sequence_1	75.472	106	18	3	102283	102387	6146188	6146090	9.11e-09	68.9
NODE_1_length_391166_cov_103_07972	sequence_1	88.462	52	6	0	189505	189556	1987342	1987291	9.11e-09	68
NODE_1_length_391166_cov_103_07972	sequence_1	91.489	47	4	0	109109	109155	3840623	3840577	9.11e-09	68
NODE_1_length_391166_cov_103_07972	sequence_1	76.147	109	15	5	200661	200758	4202399	4202291	9.11e-09	68
NODE_1_length_391166_cov_103_07972	sequence_1	68.687	198	54	4	219643	219836	6257329	6257136	9.11e-09	68
NODE_1_length_391166_cov_103_07972	sequence_1	69.399	183	48	4	230890	231066	6763405	6763225	9.11e-09	68
NODE_1_length_391166_cov_103_07972	sequence_1	68.889	180	48	3	96214	96389	85539	85714	3.18e-08	67.1
NODE_1_length_391166_cov_103_07972	sequence_1	74.038	104	27	0	344529	344632	381431	381534	3.18e-08	67.1
NODE_1_length_391166_cov_103_07972	sequence_1	76.404	89	21	0	209511	209599	917330	917242	3.18e-08	67.1
NODE_1_length_391166_cov_103_07972	sequence_1	77.381	84	19	0	229332	229415	1061720	1061803	3.18e-08	67.1
NODE_1_length_391166_cov_103_07972	sequence_1	70.861	151	38	3	185172	185319	1114209	1114062	3.18e-08	67.1
NODE_1_length_391166_cov_103_07972	sequence_1	75	108	25	2	152317	152423	2133373	2133267	3.18e-08	67.1
NODE_1_length_391166_cov_103_07972	sequence_1	68.182	198	61	2	165905	166101	2653900	2654096	3.18e-08	67.1
NODE_1_length_391166_cov_103_07972	sequence_1	75.532	94	23	0	344538	344631	2693231	2693324	3.18e-08	67.1
NODE_1_length_391166_cov_103_07972	sequence_1	71.333	150	35	4	105122	105267	4333637	4333492	3.18e-08	67.1
NODE_1_length_391166_cov_103_07972	sequence_1	66.24	391	101	16	225319	225698	4770227	4769857	3.18e-08	67.1
NODE_1_length_391166_cov_103_07972	sequence_1	87.037	54	7	0	190304	190357	5302312	5302259	3.18e-08	67.1
NODE_1_length_391166_cov_103_07972	sequence_1	72.881	118	15	4	200668	200768	5751252	5751369	3.18e-08	67.1
NODE_1_length_391166_cov_103_07972	sequence_1	75	108	25	2	229328	229434	6279450	6279344	3.18e-08	67.1
NODE_1_length_391166_cov_103_07972	sequence_1	78.409	88	17	2	225319	225405	6284302	6284216	3.18e-08	67.1
NODE_1_length_391166_cov_103_07972	sequence_1	74.257	101	26	0	107798	107898	262340	262440	3.18e-08	66.2
NODE_1_length_391166_cov_103_07972	sequence_1	68.254	189	56	2	332587	332773	814658	814472	3.18e-08	66.2
NODE_1_length_391166_cov_103_07972	sequence_1	74.257	101	26	0	242621	242721	2345816	2345716	3.18e-08	66.2
NODE_1_length_391166_cov_103_07972	sequence_1	77.174	92	18	2	183623	183711	2348801	2348710	3.18e-08	66.2
NODE_1_length_391166_cov_103_07972	sequence_1	77.174	92	18	2	91312	91403	2589060	2589148	3.18e-08	66.2
NODE_1_length_391166_cov_103_07972	sequence_1	70.992	131	38	0	32716	32846	2931653	2931783	3.18e-08	66.2
NODE_1_length_391166_cov_103_07972	sequence_1	72.131	122	31	1	133039	133157	3141670	3141549	3.18e-08	66.2
NODE_1_length_391166_cov_103_07972	sequence_1	85.714	56	8	0	122753	122808	3455462	3455407	3.18e-08	66.2
NODE_1_length_391166_cov_103_07972	sequence_1	75.51	98	18	2	344536	344630	3508779	3508685	3.18e-08	66.2
NODE_1_length_391166_cov_103_07972	sequence_1	65	380	116	8	224082	224451	4923178	4922806	3.18e-08	66.2
NODE_1_length_391166_cov_103_07972	sequence_1	71.901	121	34	0	120524	120644	5470229	5470109	3.18e-08	66.2
NODE_1_length_391166_cov_103_07972	sequence_1	75.824	91	22	0	189087	189177	6564218	6564308	3.18e-08	66.2
NODE_1_length_391166_cov_103_07972	sequence_1	97.368	38	1	0	82786	82823	543999	543962	1.11e-07	65.3
NODE_1_length_391166_cov_103_07972	sequence_1	97.368	38	1	0	133960	133997	1202420	1202457	1.11e-07	65.3
NODE_1_length_391166_cov_103_07972	sequence_1	73.913	115	19	4	200668	200776	1209250	1209141	1.11e-07	65.3
NODE_1_length_391166_cov_103_07972	sequence_1	89.796	49	2	1	183610	183655	1715081	1715129	1.11e-07	65.3
NODE_1_length_391166_cov_103_07972	sequence_1	97.368	38	1	0	112449	112486	2589212	2589249	1.11e-07	65.3
NODE_1_length_391166_cov_103_07972	sequence_1	72.18	133	27	4	5745	5872	3631505	3631378	1.11e-07	65.3
NODE_1_length_391166_cov_103_07972	sequence_1	73.984	123	22	5	189076	189193	3712651	3712768	1.11e-07	65.3
NODE_1_length_391166_cov_103_07972	sequence_1	73.984	123	22	5	238242	238359	3762055	3762172	1.11e-07	65.3
NODE_1_length_391166_cov_103_07972	sequence_1	75	108	17	4	200661	200758	4202174	4202067	1.11e-07	65.3
NODE_1_length_391166_cov_103_07972	sequence_1	86.792	53	7	0	36834	36886	4323297	4323245	1.11e-07	65.3
NODE_1_length_391166_cov_103_07972	sequence_1	97.368	38	1	0	82782	82819	4358849	4358812	1.11e-07	65.3
NODE_1_length_391166_cov_103_07972	sequence_1	70.349	172	39	6	325172	325337	4735818	4735653	1.11e-07	65.3
NODE_1_length_391166_cov_103_07972	sequence_1	67.553	188	61	0	120883	121070	5469873	5469686	1.11e-07	65.3
NODE_1_length_391166_cov_103_07972	sequence_1	77.108	83	19	0	190311	190393	6212963	6213045	1.11e-07	65.3
NODE_1_length_391166_cov_103_07972	sequence_1	68.229	192	54	3	329264	329450	6770954	6770765	1.11e-07	65.3
NODE_1_length_391166_cov_103_07972	sequence_1	67.757	214	61	4	95790	95996	6818500	6818712	1.11e-07	65.3
NODE_1_length_391166_cov_103_07972	sequence_1	68.675	166	49	1	386707	386872	830573	830411	1.11e-07	64.4
NODE_1_length_391166_cov_103_07972	sequence_1	75.49	102	19	3	200668	200766	1332126	1332028	1.11e-07	64.4
NODE_1_length_391166_cov_103_07972	sequence_1	73.188	138	23	7	126782	126912	1675876	1676006	1.11e-07	64.4
NODE_1_length_391166_cov_103_07972	sequence_1	69.643	168	37	5	373085	373245	2214734	2214894	1.11e-07	64.4
NODE_1_length_391166_cov_103_07972	sequence_1	100	35	0	0	102290	102324	2282079	2282113	1.11e-07	64.4
NODE_1_length_391166_cov_103_07972	sequence_1	100	35	0	0	102290	102324	2282209	2282243	1.11e-07	64.4
NODE_1_length_391166_cov_103_07972	sequence_1	70.13	154	44	2	373096	373248	3256378	3256530	1.11e-07	64.4
NODE_1_length_391166_cov_103_07972	sequence_1	76.596	94	15	3	190304	190393	4089488	4089578	1.11e-07	64.4
NODE_1_length_391166_cov_103_07972	sequence_1	69.11	191	51	5	190003	190189	4261119	4260933	1.11e-07	64.4
NODE_1_length_391166_cov_103_07972	sequence_1	75.51	98	15	3	183622	183710	4394733	4394830	1.11e-07	64.4
NODE_1_length_391166_cov_103_07972	sequence_1	95	40	2	0	102291	102330	4653632	4653593	1.11e-07	64.4
NODE_1_length_391166_cov_103_07972	sequence_1	71.429	126	18	4	15586	15708	4764181	4764071	1.11e-07	64.4
NODE_1_length_391166_cov_103_07972	sequence_1	72.174	115	32	0	226296	226410	6763985	6763871	1.11e-07	64.4
NODE_1_length_391166_cov_103_07972	sequence_1	92.857	42	3	0	183676	183717	956689	956730	3.87e-07	63.5
NODE_1_length_391166_cov_103_07972	sequence_1	72.897	107	29	0	105077	105183	1182479	1182373	3.87e-07	63.5
NODE_1_length_391166_cov_103_07972	sequence_1	89.362	47	5	0	183609	183655	1191490	1191536	3.87e-07	63.5
NODE_1_length_391166_cov_103_07972	sequence_1	75	92	23	0	237041	237132	1880549	1880458	3.87e-07	63.5
NODE_1_length_391166_cov_103_07972	sequence_1	79.167	72	15	0	165909	165980	2530579	2530650	3.87e-07	63.5
NODE_1_length_391166_cov_103_07972	sequence_1	74.227	97	25	0	344535	344631	2762547	2762451	3.87e-07	63.5
NODE_1_length_391166_cov_103_07972	sequence_1	70.922	141	39	2	229283	229422	3377131	3376992	3.87e-07	63.5
NODE_1_length_391166_cov_103_07972	sequence_1	77.922	77	17	0	190311	190387	3606363	3606439	3.87e-07	63.5
NODE_1_length_391166_cov_103_07972	sequence_1	97.297	37	1	0	107679	107715	3670653	3670689	3.87e-07	63.5
NODE_1_length_391166_cov_103_07972	sequence_1	77.922	77	17	0	344554	344630	3760861	3760937	3.87e-07	63.5
NODE_1_length_391166_cov_103_07972	sequence_1	89.796	49	4	1	102291	102338	3767677	3767629	3.87e-07	63.5
NODE_1_length_391166_cov_103_07972	sequence_1	77.381	84	13	2	264055	264138	4443092	4443015	3.87e-07	63.5
NODE_1_length_391166_cov_103_07972	sequence_1	77.922	77	17	0	19679	19755	4638368	4638292	3.87e-07	63.5
NODE_1_length_391166_cov_103_07972	sequence_1	77.895	95	17	4	322300	322392	5534171	5534079	3.87e-07	63.5
NODE_1_length_391166_cov_103_07972	sequence_1	92.857	42	3	0	100119	100160	6120538	6120579	3.87e-07	63.5
NODE_1_length_391166_cov_103_07972	sequence_1	87.755	49	6	0	200711	200759	1813164	1813212	3.87e-07	62.6
NODE_1_length_391166_cov_103_07972	sequence_1	100	34	0	0	102291	102324	2006504	2006537	3.87e-07	62.6
NODE_1_length_391166_cov_103_07972	sequence_1	85.185	54	8	0	8561	8614	3537408	3537461	3.87e-07	62.6
NODE_1_length_391166_cov_103_07972	sequence_1	82.857	70	9	3	91283	91350	3761454	3761386	3.87e-07	62.6
NODE_1_length_391166_cov_103_07972	sequence_1	82.857	70	9	3	189794	189862	3860065	3859998	3.87e-07	62.6
NODE_1_length_391166_cov_103_07972	sequence_1	79.71	69	14	0	24252	24320	4271742	4271674	3.87e-07	62.6
NODE_1_length_391166_cov_103_07972	sequence_1	67.873	221	60	6	95789	96008	6772339	6772549	3.87e-07	62.6
NODE_1_length_391166_cov_103_07972	sequence_1	86.275	51	7	0	325172	325222	698211	698261	1.35e-06	61.7
NODE_1_length_391166_cov_103_07972	sequence_1	81.967	61	11	0	237075	237135	1136004	1136064	1.35e-06	61.7
NODE_1_length_391166_cov_103_07972	sequence_1	86.275	51	7	0	370760	370810	1167297	1167247	1.35e-06	61.7
NODE_1_length_391166_cov_103_07972	sequence_1	76.087	92	14	3	200669	200758	1187374	1187289	1.35e-06	61.7
NODE_1_length_391166_cov_103_07972	sequence_1	72.5	120	31	2	137924	138042	1325218	1325100	1.35e-06	61.7
NODE_1_length_391166_cov_103_07972	sequence_1	77.108	83	13	2	91315	91397	1331993	1332069	1.35e-06	61.7
NODE_1_length_391166_cov_103_07972	sequence_1	76.344	93	16	3	91306	91398	1715264	1715178	1.35e-06	61.7
NODE_1_length_391166_cov_103_07972	sequence_1	70.635	126	22	3	15584	15709	2058275	2058385	1.35e-06	61.7
NODE_1_length_391166_cov_103_07972	sequence_1	77.419	93	15	4	200667	200758	2281897	2281984	1.35e-06	61.7
NODE_1_length_391166_cov_103_07972	sequence_1	76.543	81	19	0	226666	226746	2588568	2588488	1.35e-06	61.7
NODE_1_length_391166_cov_103_07972	sequence_1	68.59	156	49	0	332256	332411	3142291	3142136	1.35e-06	61.7
NODE_1_length_391166_cov_103_07972	sequence_1	73.228	127	16	7	58657	58774	3455525	3455408	1.35e-06	61.7
NODE_1_length_391166_cov_103_07972	sequence_1	97.222	36	1	0	280324	280359	3843632	3843667	1.35e-06	61.7
NODE_1_length_391166_cov_103_07972	sequence_1	89.13	46	5	0	183675	183720	4202439	4202394	1.35e-06	61.7
NODE_1_length_391166_cov_103_07972	sequence_1	69.853	136	41	0	322681	322816	4285191	4285056	1.35e-06	61.7
NODE_1_length_391166_cov_103_07972	sequence_1	92.683	41	3	0	183671	183711	4484517	4484477	1.35e-06	61.7
NODE_1_length_391166_cov_103_07972	sequence_1	83.929	56	9	0	165911	165966	4713515	4713460	1.35e-06	61.7
NODE_1_length_391166_cov_103_07972	sequence_1	73.267	101	27	0	238260	238360	4970307	4970407	1.35e-06	61.7
NODE_1_length_391166_cov_103_07972	sequence_1	75.532	94	19	2	190304	190395	6038835	6038926	1.35e-06	61.7
NODE_1_length_391166_cov_103_07972	sequence_1	77.632	76	17	0	322722	322797	6162048	6162123	1.35e-06	61.7
NODE_1_length_391166_cov_103_07972	sequence_1	73.077	104	9	4	200669	200757	6263902	6263803	1.35e-06	61.7
NODE_1_length_391166_cov_103_07972	sequence_1	79.412	68	14	0	183309	183376	518712	518779	1.35e-06	60.8
NODE_1_length_391166_cov_103_07972	sequence_1	90.698	43	4	0	15585	15627	620990	620948	1.35e-06	60.8
NODE_1_length_391166_cov_103_07972	sequence_1	69.565	138	42	0	105126	105263	665218	665081	1.35e-06	60.8
NODE_1_length_391166_cov_103_07972	sequence_1	82.09	67	10	2	99957	100022	917264	917329	1.35e-06	60.8
NODE_1_length_391166_cov_103_07972	sequence_1	76.667	90	15	3	183622	183710	2049580	2049664	1.35e-06	60.8
NODE_1_length_391166_cov_103_07972	sequence_1	74	100	20	2	209457	209553	2326891	2326795	1.35e-06	60.8
NODE_1_length_391166_cov_103_07972	sequence_1	75.581	86	17	1	91312	91397	2328754	2328835	1.35e-06	60.8
NODE_1_length_391166_cov_103_07972	sequence_1	73.469	98	26	0	344534	344631	2508424	2508521	1.35e-06	60.8
NODE_1_length_391166_cov_103_07972	sequence_1	94.737	38	2	0	112449	112486	2589110	2589147	1.35e-06	60.8
NODE_1_length_391166_cov_103_07972	sequence_1	70.732	164	40	6	261319	261478	2653803	2653962	1.35e-06	60.8
NODE_1_length_391166_cov_103_07972	sequence_1	100	33	0	0	189143	189175	3025819	3025787	1.35e-06	60.8
NODE_1_length_391166_cov_103_07972	sequence_1	71.429	133	28	4	319488	319615	3945817	3945690	1.35e-06	60.8
NODE_1_length_391166_cov_103_07972	sequence_1	73.832	107	21	3	200667	200766	4202277	4202171	1.35e-06	60.8
NODE_1_length_391166_cov_103_07972	sequence_1	79.221	77	14	2	242709	242784	5398378	5398453	1.35e-06	60.8
NODE_1_length_391166_cov_103_07972	sequence_1	84.906	53	8	0	67142	67194	5824091	5824039	1.35e-06	60.8
NODE_1_length_391166_cov_103_07972	sequence_1	79.221	77	14	2	189103	189178	6054109	6054034	1.35e-06	60.8
NODE_1_length_391166_cov_103_07972	sequence_1	73.737	99	23	1	226303	226401	6150375	6150470	1.35e-06	60.8
NODE_1_length_391166_cov_103_07972	sequence_1	72.093	129	28	4	318402	318526	6180931	6181055	1.35e-06	60.8
NODE_1_length_391166_cov_103_07972	sequence_1	70.513	156	42	4	261410	261563	6230937	6231090	1.35e-06	60.8
NODE_1_length_391166_cov_103_07972	sequence_1	66.96	227	63	5	210603	210823	6818102	6818322	1.35e-06	60.8
NODE_1_length_391166_cov_103_07972	sequence_1	74.257	101	23	2	182005	182105	747316	747219	4.72e-06	59.9
NODE_1_length_391166_cov_103_07972	sequence_1	76.25	80	19	0	104730	104809	896871	896950	4.72e-06	59.9
NODE_1_length_391166_cov_103_07972	sequence_1	81.159	69	11	2	329264	329331	928185	928118	4.72e-06	59.9
NODE_1_length_391166_cov_103_07972	sequence_1	73.684	95	25	0	34566	34660	998693	998787	4.72e-06	59.9
NODE_1_length_391166_cov_103_07972	sequence_1	76.667	90	16	3	183623	183710	1187375	1187289	4.72e-06	59.9
NODE_1_length_391166_cov_103_07972	sequence_1	97.297	37	0	1	91309	91345	1191539	1191504	4.72e-06	59.9
NODE_1_length_391166_cov_103_07972	sequence_1	97.143	35	1	0	112449	112483	1202354	1202388	4.72e-06	59.9
NODE_1_length_391166_cov_103_07972	sequence_1	75.294	85	21	0	190307	190391	1303635	1303719	4.72e-06	59.9
NODE_1_length_391166_cov_103_07972	sequence_1	71.223	139	33	4	16804	16939	1989177	1989043	4.72e-06	59.9
NODE_1_length_391166_cov_103_07972	sequence_1	88.889	45	5	0	200723	200767	2049471	2049515	4.72e-06	59.9
NODE_1_length_391166_cov_103_07972	sequence_1	92.5	40	3	0	102290	102329	2049472	2049511	4.72e-06	59.9
NODE_1_length_391166_cov_103_07972	sequence_1	90.909	44	2	1	112449	112490	2049663	2049620	4.72e-06	59.9
NODE_1_length_391166_cov_103_07972	sequence_1	92.5	40	3	0	102290	102329	2049630	2049669	4.72e-06	59.9
NODE_1_length_391166_cov_103_07972	sequence_1	92.5	40	3	0	200728	200767	2589342	2589303	4.72e-06	59.9
NODE_1_length_391166_cov_103_07972	sequence_1	83.636	55	9	0	223521	223575	2661639	2661693	4.72e-06	59.9
NODE_1_length_391166_cov_103_07972	sequence_1	97.143	35	1	0	91312	91346	3444375	3444341	4.72e-06	59.9
NODE_1_length_391166_cov_103_07972	sequence_1	92.857	42	2	1	183623	183663	3444342	3444383	4.72e-06	59.9
NODE_1_length_391166_cov_103_07972	sequence_1	92.857	42	2	1	183623	183663	3444487	3444528	4.72e-06	59.9
NODE_1_length_391166_cov_103_07972	sequence_1	74.444	90	23	0	94247	94336	3741548	3741459	4.72e-06	59.9
NODE_1_length_391166_cov_103_07972	sequence_1	97.143	35	1	0	102290	102324	3767572	3767538	4.72e-06	59.9
NODE_1_length_391166_cov_103_07972	sequence_1	97.143	35	1	0	183676	183710	3849058	3849024	4.72e-06	59.9
NODE_1_length_391166_cov_103_07972	sequence_1	74.444	90	23	0	209464	209553	3857101	3857012	4.72e-06	59.9
NODE_1_length_391166_cov_103_07972	sequence_1	72.381	105	29	0	322308	322412	4601082	4601186	4.72e-06	59.9
NODE_1_length_391166_cov_103_07972	sequence_1	73.529	102	21	2	322714	322812	4601473	4601571	4.72e-06	59.9
NODE_1_length_391166_cov_103_07972	sequence_1	97.143	35	1	0	112449	112483	4653600	4653634	4.72e-06	59.9
NODE_1_length_391166_cov_103_07972	sequence_1	76.25	80	19	0	322729	322808	4749841	4749762	4.72e-06	59.9
NODE_1_length_391166_cov_103_07972	sequence_1	73.077	104	26	1	104930	105031	4921000	4921103	4.72e-06	59.9
NODE_1_length_391166_cov_103_07972	sequence_1	92.5	40	3	0	261536	261575	5028813	5028774	4.72e-06	59.9
NODE_1_length_391166_cov_103_07972	sequence_1	70.312	128	29	2	172187	172305	5382476	5382603	4.72e-06	59.9
NODE_1_length_391166_cov_103_07972	sequence_1	97.143	35	1	0	200724	200758	6043017	6042983	4.72e-06	59.9
NODE_1_length_391166_cov_103_07972	sequence_1	97.143	35	1	0	200724	200758	6146181	6146147	4.72e-06	59.9
NODE_1_length_391166_cov_103_07972	sequence_1	75.294	85	21	0	318437	318521	6266069	6265985	4.72e-06	59.9
NODE_1_length_391166_cov_103_07972	sequence_1	97.143	35	1	0	112449	112483	6772726	6772760	4.72e-06	59.9
NODE_1_length_391166_cov_103_07972	sequence_1	69.853	136	38	1	229320	229455	6856083	6856215	4.72e-06	59.9
NODE_1_length_391166_cov_103_07972	sequence_1	82.456	57	10	0	327260	327316	517572	517516	4.72e-06	59
NODE_1_length_391166_cov_103_07972	sequence_1	74.725	91	16	2	200669	200758	1187575	1187491	4.72e-06	59
NODE_1_length_391166_cov_103_07972	sequence_1	76.623	77	18	0	237041	237117	1385862	1385786	4.72e-06	59
NODE_1_length_391166_cov_103_07972	sequence_1	76.623	77	18	0	181994	182070	1764369	1764293	4.72e-06	59
NODE_1_length_391166_cov_103_07972	sequence_1	90.476	42	4	0	102290	102331	1813177	1813218	4.72e-06	59
NODE_1_length_391166_cov_103_07972	sequence_1	71.429	112	32	0	190282	190393	1880441	1880552	4.72e-06	59
NODE_1_length_391166_cov_103_07972	sequence_1	94.595	37	2	0	183621	183657	2049521	2049557	4.72e-06	59
NODE_1_length_391166_cov_103_07972	sequence_1	94.595	37	2	0	200666	200702	2049521	2049557	4.72e-06	59
NODE_1_length_391166_cov_103_07972	sequence_1	75.281	89	21	1	190304	190391	2178258	2178170	4.72e-06	59
NODE_1_length_391166_cov_103_07972	sequence_1	76.623	77	18	0	237041	237117	2508441	2508517	4.72e-06	59
NODE_1_length_391166_cov_103_07972	sequence_1	94.595	37	2	0	189821	189857	2589259	2589295	4.72e-06	59
NODE_1_length_391166_cov_103_07972	sequence_1	73.737	99	20	2	344535	344630	3418384	3418479	4.72e-06	59
NODE_1_length_391166_cov_103_07972	sequence_1	73.196	97	26	0	226304	226400	3720698	3720602	4.72e-06	59
NODE_1_length_391166_cov_103_07972	sequence_1	87.234	47	6	0	58722	58768	3828592	3828546	4.72e-06	59
NODE_1_length_391166_cov_103_07972	sequence_1	87.234	47	6	0	122755	122801	3892626	3892580	4.72e-06	59
NODE_1_length_391166_cov_103_07972	sequence_1	76.623	77	18	0	41910	41986	5600717	5600641	4.72e-06	59
NODE_1_length_391166_cov_103_07972	sequence_1	94.595	37	2	0	183621	183657	5984960	5984996	4.72e-06	59
NODE_1_length_391166_cov_103_07972	sequence_1	94.595	37	2	0	200666	200702	5984960	5984996	4.72e-06	59
NODE_1_length_391166_cov_103_07972	sequence_1	100	32	0	0	200669	200700	6155927	6155896	4.72e-06	59
NODE_1_length_391166_cov_103_07972	sequence_1	73.196	97	26	0	344535	344631	6213058	6212962	4.72e-06	59
NODE_1_length_391166_cov_103_07972	sequence_1	90.476	42	4	0	189816	189857	6464657	6464698	4.72e-06	59
NODE_1_length_391166_cov_103_07972	sequence_1	94.595	37	2	0	46368	46404	6680148	6680112	4.72e-06	59
NODE_1_length_391166_cov_103_07972	sequence_1	72.727	110	26	2	242613	242720	6800162	6800269	4.72e-06	59
NODE_1_length_391166_cov_103_07972	sequence_1	75.862	87	16	2	91312	91398	6836894	6836975	4.72e-06	59
NODE_1_length_391166_cov_103_07972	sequence_1	66.995	203	45	6	329262	329453	210516	210325	1.65e-05	58.1
NODE_1_length_391166_cov_103_07972	sequence_1	88.636	44	5	0	94313	94356	518869	518912	1.65e-05	58.1
NODE_1_length_391166_cov_103_07972	sequence_1	75.294	85	13	2	237037	237117	549303	549223	1.65e-05	58.1
NODE_1_length_391166_cov_103_07972	sequence_1	76.136	88	19	2	325529	325615	698565	698651	1.65e-05	58.1
NODE_1_length_391166_cov_103_07972	sequence_1	88.636	44	5	0	226543	226586	1039905	1039862	1.65e-05	58.1
NODE_1_length_391166_cov_103_07972	sequence_1	85.714	49	7	0	190310	190358	1136050	1136002	1.65e-05	58.1
NODE_1_length_391166_cov_103_07972	sequence_1	92.308	39	3	0	200662	200700	1191498	1191536	1.65e-05	58.1
NODE_1_length_391166_cov_103_07972	sequence_1	88.636	44	5	0	250444	250487	1202277	1202320	1.65e-05	58.1
NODE_1_length_391166_cov_103_07972	sequence_1	97.059	34	1	0	102291	102324	1202386	1202353	1.65e-05	58.1
NODE_1_length_391166_cov_103_07972	sequence_1	97.059	34	1	0	189824	189857	1217959	1217992	1.65e-05	58.1
NODE_1_length_391166_cov_103_07972	sequence_1	97.059	34	1	0	183623	183656	1352153	1352120	1.65e-05	58.1
NODE_1_length_391166_cov_103_07972	sequence_1	86.275	51	6	1	183667	183717	1715041	1715090	1.65e-05	58.1
NODE_1_length_391166_cov_103_07972	sequence_1	75	84	21	0	327276	327359	1764318	1764401	1.65e-05	58.1
NODE_1_length_391166_cov_103_07972	sequence_1	73.786	103	25	2	224895	224996	1945744	1945643	1.65e-05	58.1
NODE_1_length_391166_cov_103_07972	sequence_1	97.059	34	1	0	183677	183710	2006504	2006537	1.65e-05	58.1
NODE_1_length_391166_cov_103_07972	sequence_1	97.059	34	1	0	183623	183656	2034836	2034869	1.65e-05	58.1
NODE_1_length_391166_cov_103_07972	sequence_1	92.308	39	3	0	223202	223240	2320388	2320350	1.65e-05	58.1
NODE_1_length_391166_cov_103_07972	sequence_1	77.333	75	14	1	326920	326991	2325250	2325324	1.65e-05	58.1
NODE_1_length_391166_cov_103_07972	sequence_1	73.196	97	22	1	91302	91398	2328845	2328753	1.65e-05	58.1
NODE_1_length_391166_cov_103_07972	sequence_1	97.059	34	1	0	112449	112482	2348712	2348745	1.65e-05	58.1
NODE_1_length_391166_cov_103_07972	sequence_1	97.059	34	1	0	112449	112482	2348817	2348850	1.65e-05	58.1
NODE_1_length_391166_cov_103_07972	sequence_1	97.059	34	1	0	112449	112482	2348922	2348955	1.65e-05	58.1
NODE_1_length_391166_cov_103_07972	sequence_1	73.404	94	25	0	190294	190387	2483332	2483425	1.65e-05	58.1
NODE_1_length_391166_cov_103_07972	sequence_1	77.027	74	17	0	119911	119984	2603410	2603483	1.65e-05	58.1
NODE_1_length_391166_cov_103_07972	sequence_1	67.58	219	56	7	225486	225698	3168702	3168493	1.65e-05	58.1
NODE_1_length_391166_cov_103_07972	sequence_1	73.267	101	26	1	344530	344630	3185293	3185194	1.65e-05	58.1
NODE_1_length_391166_cov_103_07972	sequence_1	92.683	41	2	1	189818	189857	3444382	3444342	1.65e-05	58.1
NODE_1_length_391166_cov_103_07972	sequence_1	73.913	92	20	1	91310	91401	3444437	3444524	1.65e-05	58.1
NODE_1_length_391166_cov_103_07972	sequence_1	97.059	34	1	0	112449	112482	3444471	3444438	1.65e-05	58.1
NODE_1_length_391166_cov_103_07972	sequence_1	92.683	41	2	1	189818	189857	3444527	3444487	1.65e-05	58.1
NODE_1_length_391166_cov_103_07972	sequence_1	73.913	92	20	1	91310	91401	3444582	3444669	1.65e-05	58.1
NODE_1_length_391166_cov_103_07972	sequence_1	70	140	34	3	190256	190391	3713835	3713970	1.65e-05	58.1
NODE_1_length_391166_cov_103_07972	sequence_1	70	140	34	3	237040	237175	3760857	3760992	1.65e-05	58.1
NODE_1_length_391166_cov_103_07972	sequence_1	75.581	86	20	1	91312	91397	3767593	3767677	1.65e-05	58.1
NODE_1_length_391166_cov_103_07972	sequence_1	69.767	129	39	0	237013	237141	4260698	4260826	1.65e-05	58.1
NODE_1_length_391166_cov_103_07972	sequence_1	67.978	178	50	3	99985	100160	4340623	4340451	1.65e-05	58.1
NODE_1_length_391166_cov_103_07972	sequence_1	69.595	148	43	2	341629	341775	4601049	4601195	1.65e-05	58.1
NODE_1_length_391166_cov_103_07972	sequence_1	97.222	36	0	1	91310	91345	4636638	4636604	1.65e-05	58.1
NODE_1_length_391166_cov_103_07972	sequence_1	88.636	44	5	0	91301	91344	5322704	5322747	1.65e-05	58.1
NODE_1_length_391166_cov_103_07972	sequence_1	74.444	90	15	2	189108	189193	5954602	5954687	1.65e-05	58.1
NODE_1_length_391166_cov_103_07972	sequence_1	97.059	34	1	0	189824	189857	6263870	6263903	1.65e-05	58.1
NODE_1_length_391166_cov_103_07972	sequence_1	75	84	21	0	149695	149778	6454839	6454756	1.65e-05	58.1
NODE_1_length_391166_cov_103_07972	sequence_1	70.796	113	11	4	200669	200759	6464697	6464585	1.65e-05	58.1
NODE_1_length_391166_cov_103_07972	sequence_1	97.059	34	1	0	189824	189857	6532292	6532325	1.65e-05	58.1
NODE_1_length_391166_cov_103_07972	sequence_1	97.059	34	1	0	189824	189857	6532423	6532456	1.65e-05	58.1
NODE_1_length_391166_cov_103_07972	sequence_1	76.136	88	19	2	91311	91398	6542521	6542436	1.65e-05	58.1
NODE_1_length_391166_cov_103_07972	sequence_1	97.059	34	1	0	189824	189857	6671576	6671609	1.65e-05	58.1
NODE_1_length_391166_cov_103_07972	sequence_1	97.059	34	1	0	189824	189857	6671691	6671724	1.65e-05	58.1
NODE_1_length_391166_cov_103_07972	sequence_1	97.059	34	1	0	189824	189857	6671805	6671838	1.65e-05	58.1
NODE_1_length_391166_cov_103_07972	sequence_1	97.059	34	1	0	189824	189857	6671920	6671953	1.65e-05	58.1
NODE_1_length_391166_cov_103_07972	sequence_1	86.275	51	6	1	200656	200705	6720000	6720050	1.65e-05	58.1
NODE_1_length_391166_cov_103_07972	sequence_1	73	100	24	1	322722	322818	6855359	6855458	1.65e-05	58.1
NODE_1_length_391166_cov_103_07972	sequence_1	71.56	109	31	0	47122	47230	6860594	6860486	1.65e-05	58.1
NODE_1_length_391166_cov_103_07972	sequence_1	70	140	40	2	132376	132514	627392	627530	1.65e-05	57.2
NODE_1_length_391166_cov_103_07972	sequence_1	94.737	38	1	1	189820	189857	1191540	1191504	1.65e-05	57.2
NODE_1_length_391166_cov_103_07972	sequence_1	74.419	86	22	0	15967	16052	1197223	1197308	1.65e-05	57.2
NODE_1_length_391166_cov_103_07972	sequence_1	94.737	38	1	1	91308	91345	1217956	1217992	1.65e-05	57.2
NODE_1_length_391166_cov_103_07972	sequence_1	81.25	64	8	2	200696	200758	1390158	1390218	1.65e-05	57.2
NODE_1_length_391166_cov_103_07972	sequence_1	75.309	81	20	0	189092	189172	1641115	1641195	1.65e-05	57.2
NODE_1_length_391166_cov_103_07972	sequence_1	69.032	155	46	2	47077	47230	1661759	1661606	1.65e-05	57.2
NODE_1_length_391166_cov_103_07972	sequence_1	83.051	59	6	2	200662	200718	1715091	1715147	1.65e-05	57.2
NODE_1_length_391166_cov_103_07972	sequence_1	86.957	46	6	0	183614	183659	1815136	1815181	1.65e-05	57.2
NODE_1_length_391166_cov_103_07972	sequence_1	72.277	101	28	0	344530	344630	1880570	1880470	1.65e-05	57.2
NODE_1_length_391166_cov_103_07972	sequence_1	90.698	43	3	1	91303	91345	2029263	2029222	1.65e-05	57.2
NODE_1_length_391166_cov_103_07972	sequence_1	72.277	101	28	0	238260	238360	2535278	2535178	1.65e-05	57.2
NODE_1_length_391166_cov_103_07972	sequence_1	72.897	107	21	3	189076	189178	2535179	2535281	1.65e-05	57.2
NODE_1_length_391166_cov_103_07972	sequence_1	76.316	76	18	0	189125	189200	3077989	3078064	1.65e-05	57.2
NODE_1_length_391166_cov_103_07972	sequence_1	90.244	41	4	0	15585	15625	3508783	3508743	1.65e-05	57.2
NODE_1_length_391166_cov_103_07972	sequence_1	94.444	36	2	0	250456	250491	3700519	3700554	1.65e-05	57.2
NODE_1_length_391166_cov_103_07972	sequence_1	76.623	77	15	1	344554	344630	4089569	4089496	1.65e-05	57.2
NODE_1_length_391166_cov_103_07972	sequence_1	73.394	109	25	3	94244	94350	4340535	4340641	1.65e-05	57.2
NODE_1_length_391166_cov_103_07972	sequence_1	88.636	44	1	1	183616	183655	4636593	4636636	1.65e-05	57.2
NODE_1_length_391166_cov_103_07972	sequence_1	94.444	36	2	0	91310	91345	4738970	4739005	1.65e-05	57.2
NODE_1_length_391166_cov_103_07972	sequence_1	78.481	79	13	3	326411	326487	4804205	4804129	1.65e-05	57.2
NODE_1_length_391166_cov_103_07972	sequence_1	78.788	66	14	0	329384	329449	5094447	5094382	1.65e-05	57.2
NODE_1_length_391166_cov_103_07972	sequence_1	76.471	85	18	2	190310	190393	5213341	5213258	1.65e-05	57.2
NODE_1_length_391166_cov_103_07972	sequence_1	94.444	36	2	0	329398	329433	5296863	5296898	1.65e-05	57.2
NODE_1_length_391166_cov_103_07972	sequence_1	69.595	148	34	4	95868	96005	5642979	5643125	1.65e-05	57.2
NODE_1_length_391166_cov_103_07972	sequence_1	94.737	38	1	1	250455	250491	5764151	5764114	1.65e-05	57.2
NODE_1_length_391166_cov_103_07972	sequence_1	94.737	38	1	1	7065	7102	5791154	5791118	1.65e-05	57.2
NODE_1_length_391166_cov_103_07972	sequence_1	68.667	150	35	3	322680	322820	6388175	6388029	1.65e-05	57.2
NODE_1_length_391166_cov_103_07972	sequence_1	94.444	36	2	0	200666	200701	6532327	6532292	1.65e-05	57.2
NODE_1_length_391166_cov_103_07972	sequence_1	94.444	36	2	0	183621	183656	6532327	6532292	1.65e-05	57.2
NODE_1_length_391166_cov_103_07972	sequence_1	94.444	36	2	0	200666	200701	6532458	6532423	1.65e-05	57.2
NODE_1_length_391166_cov_103_07972	sequence_1	94.444	36	2	0	183621	183656	6532458	6532423	1.65e-05	57.2
NODE_1_length_391166_cov_103_07972	sequence_1	75.824	91	17	3	183623	183712	6542488	6542574	1.65e-05	57.2
NODE_1_length_391166_cov_103_07972	sequence_1	73.737	99	17	3	200669	200758	6671837	6671739	1.65e-05	57.2
NODE_1_length_391166_cov_103_07972	sequence_1	66.851	181	60	0	169992	170172	6768994	6768814	1.65e-05	57.2
NODE_1_length_391166_cov_103_07972	sequence_1	82.143	56	10	0	326916	326971	6893187	6893242	1.65e-05	57.2
NODE_1_length_391166_cov_103_07972	sequence_1	66.197	213	57	4	94153	94359	210320	210523	5.75e-05	56.3
NODE_1_length_391166_cov_103_07972	sequence_1	75.581	86	17	2	91312	91397	1187443	1187524	5.75e-05	56.3
NODE_1_length_391166_cov_103_07972	sequence_1	96.97	33	1	0	200669	200701	1217991	1217959	5.75e-05	56.3
NODE_1_length_391166_cov_103_07972	sequence_1	88.372	43	5	0	232019	232061	1261366	1261324	5.75e-05	56.3
NODE_1_length_391166_cov_103_07972	sequence_1	76.543	81	15	2	237039	237117	1303720	1303642	5.75e-05	56.3
NODE_1_length_391166_cov_103_07972	sequence_1	81.356	59	8	1	189799	189857	1352098	1352153	5.75e-05	56.3
NODE_1_length_391166_cov_103_07972	sequence_1	96.97	33	1	0	112449	112481	1866803	1866771	5.75e-05	56.3
NODE_1_length_391166_cov_103_07972	sequence_1	92.105	38	3	0	200666	200703	1956116	1956079	5.75e-05	56.3
NODE_1_length_391166_cov_103_07972	sequence_1	74.699	83	21	0	190311	190393	1969516	1969598	5.75e-05	56.3
NODE_1_length_391166_cov_103_07972	sequence_1	96.97	33	1	0	112449	112481	2034820	2034788	5.75e-05	56.3
NODE_1_length_391166_cov_103_07972	sequence_1	86.275	51	3	2	200669	200716	2034837	2034886	5.75e-05	56.3
NODE_1_length_391166_cov_103_07972	sequence_1	85.417	48	7	0	133040	133087	2354407	2354454	5.75e-05	56.3
NODE_1_length_391166_cov_103_07972	sequence_1	85.417	48	7	0	261406	261453	2467650	2467603	5.75e-05	56.3
NODE_1_length_391166_cov_103_07972	sequence_1	92.105	38	3	0	112449	112486	2589313	2589350	5.75e-05	56.3
NODE_1_length_391166_cov_103_07972	sequence_1	72.449	98	27	0	224267	224364	2630697	2630600	5.75e-05	56.3
NODE_1_length_391166_cov_103_07972	sequence_1	81.25	64	9	2	183593	183656	2993946	2993886	5.75e-05	56.3
NODE_1_length_391166_cov_103_07972	sequence_1	79.365	63	13	0	64209	64271	3225573	3225635	5.75e-05	56.3
NODE_1_length_391166_cov_103_07972	sequence_1	82.456	57	8	1	102291	102345	3444439	3444495	5.75e-05	56.3
NODE_1_length_391166_cov_103_07972	sequence_1	82.456	57	8	1	102291	102345	3444584	3444640	5.75e-05	56.3
NODE_1_length_391166_cov_103_07972	sequence_1	74.194	93	19	2	62315	62404	3678726	3678816	5.75e-05	56.3
NODE_1_length_391166_cov_103_07972	sequence_1	74.194	93	19	2	272194	272284	3888944	3889033	5.75e-05	56.3
NODE_1_length_391166_cov_103_07972	sequence_1	92.105	38	3	0	200722	200759	4394683	4394720	5.75e-05	56.3
NODE_1_length_391166_cov_103_07972	sequence_1	92.5	40	2	1	223204	223243	4636639	4636601	5.75e-05	56.3
NODE_1_length_391166_cov_103_07972	sequence_1	75.824	91	18	3	183623	183711	4739005	4738917	5.75e-05	56.3
NODE_1_length_391166_cov_103_07972	sequence_1	69.853	136	37	2	5717	5849	5492304	5492438	5.75e-05	56.3
NODE_1_length_391166_cov_103_07972	sequence_1	88.372	43	5	0	250457	250499	5778563	5778521	5.75e-05	56.3
NODE_1_length_391166_cov_103_07972	sequence_1	92.105	38	3	0	189820	189857	6155891	6155928	5.75e-05	56.3
NODE_1_length_391166_cov_103_07972	sequence_1	92.105	38	3	0	112449	112486	6464587	6464624	5.75e-05	56.3
NODE_1_length_391166_cov_103_07972	sequence_1	88.889	45	4	1	133962	134006	6532422	6532465	5.75e-05	56.3
NODE_1_length_391166_cov_103_07972	sequence_1	74.286	105	21	4	183606	183709	6542575	6542674	5.75e-05	56.3
NODE_1_length_391166_cov_103_07972	sequence_1	88.372	43	5	0	344589	344631	6553068	6553026	5.75e-05	56.3
NODE_1_length_391166_cov_103_07972	sequence_1	71.845	103	29	0	344529	344631	6564687	6564585	5.75e-05	56.3
NODE_1_length_391166_cov_103_07972	sequence_1	96.97	33	1	0	200669	200701	6671608	6671576	5.75e-05	56.3
NODE_1_length_391166_cov_103_07972	sequence_1	96.97	33	1	0	200669	200701	6671723	6671691	5.75e-05	56.3
NODE_1_length_391166_cov_103_07972	sequence_1	96.97	33	1	0	200669	200701	6671952	6671920	5.75e-05	56.3
NODE_1_length_391166_cov_103_07972	sequence_1	92.105	38	3	0	211187	211224	6772514	6772551	5.75e-05	56.3
NODE_1_length_391166_cov_103_07972	sequence_1	67.416	267	71	11	326330	326591	518838	518583	5.75e-05	55.4
NODE_1_length_391166_cov_103_07972	sequence_1	76.19	84	18	2	190311	190393	549220	549302	5.75e-05	55.4
NODE_1_length_391166_cov_103_07972	sequence_1	73.913	92	18	2	322722	322810	582325	582237	5.75e-05	55.4
NODE_1_length_391166_cov_103_07972	sequence_1	94.286	35	2	0	102290	102324	956689	956723	5.75e-05	55.4
NODE_1_length_391166_cov_103_07972	sequence_1	77.027	74	15	1	183639	183712	1209233	1209162	5.75e-05	55.4
NODE_1_length_391166_cov_103_07972	sequence_1	94.286	35	2	0	133962	133996	1217958	1217992	5.75e-05	55.4
NODE_1_length_391166_cov_103_07972	sequence_1	73.913	92	18	2	374134	374222	1766721	1766633	5.75e-05	55.4
NODE_1_length_391166_cov_103_07972	sequence_1	94.286	35	2	0	102290	102324	1866770	1866804	5.75e-05	55.4
NODE_1_length_391166_cov_103_07972	sequence_1	74.038	104	20	4	104726	104825	1910423	1910523	5.75e-05	55.4
NODE_1_length_391166_cov_103_07972	sequence_1	74.118	85	22	0	344547	344631	1987288	1987372	5.75e-05	55.4
NODE_1_length_391166_cov_103_07972	sequence_1	94.286	35	2	0	189822	189856	2049558	2049524	5.75e-05	55.4
NODE_1_length_391166_cov_103_07972	sequence_1	86.667	45	6	0	200723	200767	2049629	2049673	5.75e-05	55.4
NODE_1_length_391166_cov_103_07972	sequence_1	73.333	90	24	0	94247	94336	2326884	2326795	5.75e-05	55.4
NODE_1_length_391166_cov_103_07972	sequence_1	84	50	8	0	198147	198196	2371118	2371069	5.75e-05	55.4
NODE_1_length_391166_cov_103_07972	sequence_1	94.286	35	2	0	67152	67186	3264183	3264217	5.75e-05	55.4
NODE_1_length_391166_cov_103_07972	sequence_1	82.759	58	6	2	53584	53639	3363783	3363838	5.75e-05	55.4
NODE_1_length_391166_cov_103_07972	sequence_1	94.595	37	1	1	200669	200704	3444343	3444379	5.75e-05	55.4
NODE_1_length_391166_cov_103_07972	sequence_1	94.595	37	1	1	200669	200704	3444488	3444524	5.75e-05	55.4
NODE_1_length_391166_cov_103_07972	sequence_1	90.476	42	3	1	183623	183663	3444632	3444673	5.75e-05	55.4
NODE_1_length_391166_cov_103_07972	sequence_1	75	80	20	0	9824	9903	3539109	3539188	5.75e-05	55.4
NODE_1_length_391166_cov_103_07972	sequence_1	84.615	52	7	1	91294	91345	3727822	3727772	5.75e-05	55.4
NODE_1_length_391166_cov_103_07972	sequence_1	84.615	52	7	1	223190	223240	3860054	3860003	5.75e-05	55.4
NODE_1_length_391166_cov_103_07972	sequence_1	94.286	35	2	0	102290	102324	4202101	4202067	5.75e-05	55.4
NODE_1_length_391166_cov_103_07972	sequence_1	94.286	35	2	0	102290	102324	4202213	4202179	5.75e-05	55.4
NODE_1_length_391166_cov_103_07972	sequence_1	94.286	35	2	0	102290	102324	4202325	4202291	5.75e-05	55.4
NODE_1_length_391166_cov_103_07972	sequence_1	73.267	101	19	3	344535	344631	4208531	4208627	5.75e-05	55.4
NODE_1_length_391166_cov_103_07972	sequence_1	90	40	4	0	250452	250491	4278493	4278454	5.75e-05	55.4
NODE_1_length_391166_cov_103_07972	sequence_1	78.462	65	14	0	36823	36887	4436486	4436550	5.75e-05	55.4
NODE_1_length_391166_cov_103_07972	sequence_1	72.549	102	22	2	219016	219114	4473340	4473242	5.75e-05	55.4
NODE_1_length_391166_cov_103_07972	sequence_1	86.667	45	6	0	74133	74177	4897579	4897535	5.75e-05	55.4
NODE_1_length_391166_cov_103_07972	sequence_1	94.286	35	2	0	102289	102323	5209170	5209204	5.75e-05	55.4
NODE_1_length_391166_cov_103_07972	sequence_1	94.286	35	2	0	112449	112483	5295643	5295609	5.75e-05	55.4
NODE_1_length_391166_cov_103_07972	sequence_1	90	40	4	0	15585	15624	5302207	5302246	5.75e-05	55.4
NODE_1_length_391166_cov_103_07972	sequence_1	94.595	37	1	1	183623	183658	5349106	5349070	5.75e-05	55.4
NODE_1_length_391166_cov_103_07972	sequence_1	94.286	35	2	0	91312	91346	5349073	5349107	5.75e-05	55.4
NODE_1_length_391166_cov_103_07972	sequence_1	77.273	88	16	4	272417	272503	5816461	5816545	5.75e-05	55.4
NODE_1_length_391166_cov_103_07972	sequence_1	77.108	83	15	3	344550	344630	5891617	5891697	5.75e-05	55.4
NODE_1_length_391166_cov_103_07972	sequence_1	94.286	35	2	0	189822	189856	5984997	5984963	5.75e-05	55.4
NODE_1_length_391166_cov_103_07972	sequence_1	84	50	8	0	190009	190058	6054068	6054019	5.75e-05	55.4
NODE_1_length_391166_cov_103_07972	sequence_1	94.286	35	2	0	112449	112483	6205406	6205372	5.75e-05	55.4
NODE_1_length_391166_cov_103_07972	sequence_1	94.286	35	2	0	133962	133996	6263869	6263903	5.75e-05	55.4
NODE_1_length_391166_cov_103_07972	sequence_1	94.286	35	2	0	133962	133996	6464664	6464698	5.75e-05	55.4
NODE_1_length_391166_cov_103_07972	sequence_1	94.286	35	2	0	133962	133996	6532291	6532325	5.75e-05	55.4
NODE_1_length_391166_cov_103_07972	sequence_1	75	92	17	3	183623	183712	6542280	6542367	5.75e-05	55.4
NODE_1_length_391166_cov_103_07972	sequence_1	94.286	35	2	0	133962	133996	6671575	6671609	5.75e-05	55.4
NODE_1_length_391166_cov_103_07972	sequence_1	94.286	35	2	0	133962	133996	6671690	6671724	5.75e-05	55.4
NODE_1_length_391166_cov_103_07972	sequence_1	94.286	35	2	0	133962	133996	6671804	6671838	5.75e-05	55.4
NODE_1_length_391166_cov_103_07972	sequence_1	94.286	35	2	0	133962	133996	6671919	6671953	5.75e-05	55.4
NODE_1_length_391166_cov_103_07972	sequence_1	80	60	12	0	105441	105500	6772789	6772730	5.75e-05	55.4
NODE_10_length_210914_cov_122_2814	sequence_1	99.399	91410	505	11	2007	93388	3122064	3030671	0	162400
NODE_10_length_210914_cov_122_2814	sequence_1	99.428	36864	197	6	93238	130094	3030605	2993749	0	65514
NODE_10_length_210914_cov_122_2814	sequence_1	99.497	34407	168	3	176511	210914	2849535	2815131	0	61260
NODE_10_length_210914_cov_122_2814	sequence_1	99.632	28008	102	1	148343	176349	2884481	2856474	0	50042
NODE_10_length_210914_cov_122_2814	sequence_1	99.436	18266	102	1	130085	148349	2936453	2918188	0	32473
NODE_10_length_210914_cov_122_2814	sequence_1	99.481	1926	10	0	1	1926	3123964	3122039	0	3429
NODE_10_length_210914_cov_122_2814	sequence_1	78.081	1355	278	14	119677	121023	5566249	5567592	0	1059
NODE_10_length_210914_cov_122_2814	sequence_1	86.23	748	100	2	63520	64267	3307400	3308144	0	879
NODE_10_length_210914_cov_122_2814	sequence_1	88.785	535	55	3	1	533	6710131	6709600	0	686
NODE_10_length_210914_cov_122_2814	sequence_1	71.258	1423	370	26	47024	48431	6433969	6432571	0	641
NODE_10_length_210914_cov_122_2814	sequence_1	77.556	802	169	6	102289	103086	1746444	1747238	1.31e-174	618
NODE_10_length_210914_cov_122_2814	sequence_1	83.153	463	78	0	1	463	4074020	4073558	1.94e-134	484
NODE_10_length_210914_cov_122_2814	sequence_1	69.369	1221	348	13	128464	129672	2595359	2594153	2.37e-133	481
NODE_10_length_210914_cov_122_2814	sequence_1	72.404	1011	239	27	108554	109544	5295930	5296920	2.37e-133	480
NODE_10_length_210914_cov_122_2814	sequence_1	72.435	994	226	28	108570	109539	3402770	3403739	1.01e-131	475
NODE_10_length_210914_cov_122_2814	sequence_1	81.895	475	84	2	117387	117860	219630	219157	6.35e-128	462
NODE_10_length_210914_cov_122_2814	sequence_1	68.045	1233	330	30	121116	122316	1910345	1909145	3.08e-100	370
NODE_10_length_210914_cov_122_2814	sequence_1	67.556	1350	360	38	27543	28853	907016	905706	5.58e-97	360
NODE_10_length_210914_cov_122_2814	sequence_1	72.982	607	149	10	100639	101239	6564265	6564862	4.02e-86	324
NODE_10_length_210914_cov_122_2814	sequence_1	72.831	611	138	16	108581	109177	6036964	6036368	3.09e-81	307
NODE_10_length_210914_cov_122_2814	sequence_1	67.524	1050	285	24	24075	25093	584919	583895	1.6e-78	299
NODE_10_length_210914_cov_122_2814	sequence_1	66.851	1264	356	34	23852	25082	3778721	3779954	1.95e-77	295
NODE_10_length_210914_cov_122_2814	sequence_1	70.559	608	151	10	135762	136355	3668438	3667845	7.76e-70	270
NODE_10_length_210914_cov_122_2814	sequence_1	70.958	637	155	19	108578	109199	6573609	6574230	4.9e-66	257
NODE_10_length_210914_cov_122_2814	sequence_1	69.966	596	159	11	108580	109165	6568914	6569499	4.59e-60	237
NODE_10_length_210914_cov_122_2814	sequence_1	68.543	693	199	11	33445	34126	1052959	1052275	1.6e-59	235
NODE_10_length_210914_cov_122_2814	sequence_1	71.162	482	131	6	108705	109182	187117	186640	1.01e-55	224
NODE_10_length_210914_cov_122_2814	sequence_1	65.543	1068	314	22	24054	25091	2296297	2297340	4.3e-54	217
NODE_10_length_210914_cov_122_2814	sequence_1	91.503	153	11	1	93238	93388	3030714	3030562	1.5e-53	215
NODE_10_length_210914_cov_122_2814	sequence_1	69.613	543	151	8	51680	52215	3071057	3070522	1.83e-52	213
NODE_10_length_210914_cov_122_2814	sequence_1	68.215	689	188	16	33451	34122	3576776	3577450	1.83e-52	212
NODE_10_length_210914_cov_122_2814	sequence_1	71.368	468	117	10	18115	18578	2545474	2545020	6.38e-52	211
NODE_10_length_210914_cov_122_2814	sequence_1	71.31	481	124	11	108705	109178	5006600	5006127	2.23e-51	209
NODE_10_length_210914_cov_122_2814	sequence_1	65.633	1193	351	33	23927	25085	6157626	6158793	2.23e-51	208
NODE_10_length_210914_cov_122_2814	sequence_1	76.364	275	65	0	33442	33716	2215878	2215604	9.46e-50	204
NODE_10_length_210914_cov_122_2814	sequence_1	68.67	549	146	9	52995	53530	3072373	3071838	4.02e-48	198
NODE_10_length_210914_cov_122_2814	sequence_1	73.95	357	83	8	108827	109178	5003728	5003377	4.02e-48	198
NODE_10_length_210914_cov_122_2814	sequence_1	70.435	460	108	11	108720	109165	1838676	1839121	1.71e-46	193
NODE_10_length_210914_cov_122_2814	sequence_1	67.994	628	186	11	33530	34148	2531626	2531005	5.97e-46	191
NODE_10_length_210914_cov_122_2814	sequence_1	68.149	562	167	6	108697	109252	4139534	4140089	5.97e-46	191
NODE_10_length_210914_cov_122_2814	sequence_1	75.735	272	60	2	33442	33710	4074918	4075186	5.97e-46	190
NODE_10_length_210914_cov_122_2814	sequence_1	64.894	1279	366	38	33442	34679	5737480	5738716	7.27e-45	187
NODE_10_length_210914_cov_122_2814	sequence_1	71.149	409	105	7	101746	102149	6565359	6565759	7.27e-45	187
NODE_10_length_210914_cov_122_2814	sequence_1	67.857	644	184	15	37082	37712	3255089	3254456	3.09e-43	182
NODE_10_length_210914_cov_122_2814	sequence_1	69.772	483	123	12	108705	109174	6717708	6718180	1.08e-42	180
NODE_10_length_210914_cov_122_2814	sequence_1	74.126	286	63	3	108899	109177	1973583	1973864	1.08e-42	179
NODE_10_length_210914_cov_122_2814	sequence_1	74.812	266	67	0	33442	33707	4356687	4356952	3.77e-42	178
NODE_10_length_210914_cov_122_2814	sequence_1	66.667	771	217	20	119868	120618	6186542	6185792	3.77e-42	178
NODE_10_length_210914_cov_122_2814	sequence_1	67.376	564	175	5	206005	206562	1768625	1768065	4.59e-41	174
NODE_10_length_210914_cov_122_2814	sequence_1	69.053	475	121	10	108716	109177	3913325	3913786	1.6e-40	173
NODE_10_length_210914_cov_122_2814	sequence_1	68.379	623	167	20	79188	79795	6036350	6036957	1.6e-40	173
NODE_10_length_210914_cov_122_2814	sequence_1	68.134	659	168	24	79179	79816	3913813	3913176	1.6e-40	172
NODE_10_length_210914_cov_122_2814	sequence_1	66.573	709	187	19	201868	202548	3163093	3162407	5.59e-40	170
NODE_10_length_210914_cov_122_2814	sequence_1	69.937	479	124	14	108710	109178	3445274	3445742	5.59e-40	170
NODE_10_length_210914_cov_122_2814	sequence_1	69.499	459	122	10	15466	15915	4721412	4720963	1.95e-39	168
NODE_10_length_210914_cov_122_2814	sequence_1	67.742	589	168	13	53731	54308	3068301	3067724	6.81e-39	168
NODE_10_length_210914_cov_122_2814	sequence_1	66.809	705	205	17	119929	120618	2516757	2516067	6.81e-39	167
NODE_10_length_210914_cov_122_2814	sequence_1	68.357	493	148	6	79182	79670	5003354	5003842	6.81e-39	167
NODE_10_length_210914_cov_122_2814	sequence_1	68.404	614	153	23	108580	109174	5136302	5135711	6.81e-39	167
NODE_10_length_210914_cov_122_2814	sequence_1	66.618	686	208	13	47024	47698	1322707	1322032	2.38e-38	166
NODE_10_length_210914_cov_122_2814	sequence_1	67.572	589	169	13	55751	56328	3070321	3069744	8.3e-38	163
NODE_10_length_210914_cov_122_2814	sequence_1	64.785	1045	338	20	75689	76721	5102212	5101186	8.3e-38	163
NODE_10_length_210914_cov_122_2814	sequence_1	96.907	97	3	0	210818	210914	6753460	6753364	2.9e-37	162
NODE_10_length_210914_cov_122_2814	sequence_1	67.857	504	154	6	79318	79817	4139902	4139403	1.01e-36	159
NODE_10_length_210914_cov_122_2814	sequence_1	69.631	461	123	13	18110	18560	1993648	1994101	3.53e-36	158
NODE_10_length_210914_cov_122_2814	sequence_1	68.798	516	123	19	79188	79684	6574226	6573730	4.3e-35	154
NODE_10_length_210914_cov_122_2814	sequence_1	69.975	393	100	9	79300	79683	186739	187122	1.5e-34	153
NODE_10_length_210914_cov_122_2814	sequence_1	70.882	340	85	6	79326	79658	1839013	1838681	1.5e-34	153
NODE_10_length_210914_cov_122_2814	sequence_1	66.876	637	180	17	63562	64184	5292890	5292271	1.83e-33	150
NODE_10_length_210914_cov_122_2814	sequence_1	64.718	975	288	25	24142	25082	5382644	5381692	2.23e-32	146
NODE_10_length_210914_cov_122_2814	sequence_1	67.849	451	127	7	201748	202186	3152838	3152394	2.23e-32	145
NODE_10_length_210914_cov_122_2814	sequence_1	68.41	478	132	12	108699	109165	6149135	6149604	2.23e-32	145
NODE_10_length_210914_cov_122_2814	sequence_1	70.032	317	95	0	67571	67887	3808546	3808862	7.77e-32	144
NODE_10_length_210914_cov_122_2814	sequence_1	77.596	183	35	3	76541	76720	2709094	2709273	3.31e-30	138
NODE_10_length_210914_cov_122_2814	sequence_1	69.271	384	95	10	79302	79672	6718087	6717714	1.15e-29	137
NODE_10_length_210914_cov_122_2814	sequence_1	65.954	702	189	22	34423	35099	2214894	2214218	4.03e-29	135
NODE_10_length_210914_cov_122_2814	sequence_1	67.936	499	130	16	79188	79671	3403395	3402912	4.03e-29	134
NODE_10_length_210914_cov_122_2814	sequence_1	71.429	273	76	2	108894	109165	5683064	5682793	4.03e-29	134
NODE_10_length_210914_cov_122_2814	sequence_1	81.379	145	25	2	107138	107281	1377802	1377659	1.41e-28	133
NODE_10_length_210914_cov_122_2814	sequence_1	69.067	375	106	7	79302	79671	3014759	3015128	4.91e-28	132
NODE_10_length_210914_cov_122_2814	sequence_1	68.844	398	106	10	79323	79711	3445624	3445236	4.91e-28	131
NODE_10_length_210914_cov_122_2814	sequence_1	69.945	366	84	13	6545	6897	4410060	4410412	1.71e-27	130
NODE_10_length_210914_cov_122_2814	sequence_1	76.364	165	39	0	174145	174309	3642714	3642878	2.54e-25	123
NODE_10_length_210914_cov_122_2814	sequence_1	66.349	630	182	19	79200	79814	5296559	5295945	2.54e-25	123
NODE_10_length_210914_cov_122_2814	sequence_1	67.155	478	139	11	108712	109180	3044394	3044862	2.54e-25	122
NODE_10_length_210914_cov_122_2814	sequence_1	68.281	413	115	11	34421	34825	2530735	2530331	8.87e-25	120
NODE_10_length_210914_cov_122_2814	sequence_1	66.72	625	156	26	79215	79816	6149607	6149012	8.87e-25	120
NODE_10_length_210914_cov_122_2814	sequence_1	67.882	439	119	13	100634	101061	3483305	3483732	3.1e-24	118
NODE_10_length_210914_cov_122_2814	sequence_1	67.961	412	114	11	15512	15914	4254069	4254471	3.77e-23	115
NODE_10_length_210914_cov_122_2814	sequence_1	68.519	378	98	11	83393	83761	4392860	4392495	3.77e-23	115
NODE_10_length_210914_cov_122_2814	sequence_1	66.203	503	154	9	79178	79672	6569539	6569045	3.77e-23	115
NODE_10_length_210914_cov_122_2814	sequence_1	80.488	123	24	0	57088	57210	3066185	3066063	3.77e-23	114
NODE_10_length_210914_cov_122_2814	sequence_1	80.488	123	24	0	57867	57989	3066964	3066842	3.77e-23	114
NODE_10_length_210914_cov_122_2814	sequence_1	65.886	598	173	17	108594	109174	4743090	4742507	4.59e-22	111
NODE_10_length_210914_cov_122_2814	sequence_1	64.774	687	220	13	26621	27296	908039	907364	1.6e-21	110
NODE_10_length_210914_cov_122_2814	sequence_1	72.052	229	56	5	9599	9823	1882483	1882259	1.6e-21	110
NODE_10_length_210914_cov_122_2814	sequence_1	67.206	433	117	12	175130	175552	3643692	3644109	1.6e-21	110
NODE_10_length_210914_cov_122_2814	sequence_1	67.078	486	131	16	108707	109176	6384454	6384926	1.6e-21	110
NODE_10_length_210914_cov_122_2814	sequence_1	74.691	162	41	0	107120	107281	2487405	2487566	5.6e-21	108
NODE_10_length_210914_cov_122_2814	sequence_1	82.143	112	18	2	33445	33555	1626406	1626516	1.95e-20	105
NODE_10_length_210914_cov_122_2814	sequence_1	73.743	179	42	3	38106	38283	3254050	3253876	2.38e-19	103
NODE_10_length_210914_cov_122_2814	sequence_1	67.246	345	95	6	72367	72702	4380302	4379967	2.38e-19	103
NODE_10_length_210914_cov_122_2814	sequence_1	69.565	276	74	7	100799	101072	4089335	4089602	1.01e-17	97.8
NODE_10_length_210914_cov_122_2814	sequence_1	68.129	342	96	9	79326	79662	5135828	5136161	1.01e-17	97.8
NODE_10_length_210914_cov_122_2814	sequence_1	72.449	196	45	5	107111	107303	6187037	6187226	1.01e-17	96.9
NODE_10_length_210914_cov_122_2814	sequence_1	64.815	702	206	21	33445	34124	3257505	3256823	3.53e-17	96
NODE_10_length_210914_cov_122_2814	sequence_1	70.13	231	61	4	128615	128841	4380083	4380309	3.53e-17	96
NODE_10_length_210914_cov_122_2814	sequence_1	73.653	167	36	4	61749	61910	3351461	3351298	1.23e-16	93.3
NODE_10_length_210914_cov_122_2814	sequence_1	72.678	183	45	4	79300	79478	1973770	1973589	4.3e-16	92.4
NODE_10_length_210914_cov_122_2814	sequence_1	73.292	161	39	2	210321	210477	2774923	2774763	4.3e-16	92.4
NODE_10_length_210914_cov_122_2814	sequence_1	72.189	169	44	1	57108	57273	3351476	3351308	4.3e-16	92.4
NODE_10_length_210914_cov_122_2814	sequence_1	85.897	78	11	0	64485	64562	4003437	4003360	4.3e-16	92.4
NODE_10_length_210914_cov_122_2814	sequence_1	66.741	451	122	16	52373	52810	3073302	3072867	4.3e-16	91.5
NODE_10_length_210914_cov_122_2814	sequence_1	66.443	447	131	13	50751	51186	3071680	3071242	1.5e-15	89.7
NODE_10_length_210914_cov_122_2814	sequence_1	74.809	131	33	0	109763	109893	573890	574020	5.24e-15	88.7
NODE_10_length_210914_cov_122_2814	sequence_1	70.718	181	53	0	102661	102841	6563663	6563843	5.24e-15	88.7
NODE_10_length_210914_cov_122_2814	sequence_1	76.991	113	26	0	109762	109874	6879115	6879227	5.24e-15	87.8
NODE_10_length_210914_cov_122_2814	sequence_1	71.176	170	49	0	208879	209048	1648676	1648845	1.83e-14	86.9
NODE_10_length_210914_cov_122_2814	sequence_1	67.636	275	79	4	19361	19630	1994957	1995226	1.83e-14	86.9
NODE_10_length_210914_cov_122_2814	sequence_1	72.393	163	41	2	109363	109523	2022757	2022917	1.83e-14	86.9
NODE_10_length_210914_cov_122_2814	sequence_1	73.333	165	40	4	34421	34583	3577746	3577908	1.83e-14	86
NODE_10_length_210914_cov_122_2814	sequence_1	67.868	333	79	13	82108	82425	4673317	4672998	1.83e-14	86
NODE_10_length_210914_cov_122_2814	sequence_1	69.432	229	60	5	194749	194972	199619	199396	6.39e-14	85.1
NODE_10_length_210914_cov_122_2814	sequence_1	72.289	166	35	4	83595	83754	2523634	2523794	6.39e-14	85.1
NODE_10_length_210914_cov_122_2814	sequence_1	69.697	231	60	6	128615	128840	1498309	1498084	6.39e-14	84.2
NODE_10_length_210914_cov_122_2814	sequence_1	81.395	86	16	0	129872	129957	2049471	2049556	6.39e-14	84.2
NODE_10_length_210914_cov_122_2814	sequence_1	71.264	174	36	4	83684	83850	2530649	2530483	6.39e-14	84.2
NODE_10_length_210914_cov_122_2814	sequence_1	71.676	173	33	5	83600	83767	3577748	3577909	6.39e-14	84.2
NODE_10_length_210914_cov_122_2814	sequence_1	66.063	442	127	13	34424	34853	4075915	4076345	6.39e-14	84.2
NODE_10_length_210914_cov_122_2814	sequence_1	73.188	138	37	0	208893	209030	1927377	1927240	2.23e-13	83.3
NODE_10_length_210914_cov_122_2814	sequence_1	69.915	236	57	8	109798	110026	5297189	5297417	2.23e-13	83.3
NODE_10_length_210914_cov_122_2814	sequence_1	78.571	98	21	0	100912	101009	5302356	5302259	2.23e-13	83.3
NODE_10_length_210914_cov_122_2814	sequence_1	67.845	283	82	6	100785	101061	935133	935412	2.23e-13	82.4
NODE_10_length_210914_cov_122_2814	sequence_1	77.143	105	24	0	109795	109899	5183649	5183753	2.23e-13	82.4
NODE_10_length_210914_cov_122_2814	sequence_1	75.63	119	27	1	100649	100765	6552731	6552849	2.23e-13	82.4
NODE_10_length_210914_cov_122_2814	sequence_1	73.103	145	30	3	209529	209670	625917	626055	7.78e-13	81.5
NODE_10_length_210914_cov_122_2814	sequence_1	70.652	184	48	3	83578	83758	3785269	3785449	7.78e-13	81.5
NODE_10_length_210914_cov_122_2814	sequence_1	68.627	255	72	6	34421	34671	4713361	4713611	7.78e-13	80.6
NODE_10_length_210914_cov_122_2814	sequence_1	67.939	262	76	5	33448	33705	6232067	6231810	2.72e-12	79.7
NODE_10_length_210914_cov_122_2814	sequence_1	73.239	142	36	2	57133	57273	3066501	3066361	2.72e-12	78.8
NODE_10_length_210914_cov_122_2814	sequence_1	73.239	142	36	2	57551	57691	3066919	3066779	2.72e-12	78.8
NODE_10_length_210914_cov_122_2814	sequence_1	71.271	181	43	5	34421	34597	4729624	4729449	2.72e-12	78.8
NODE_10_length_210914_cov_122_2814	sequence_1	67.279	272	67	7	123056	123307	5855416	5855685	2.72e-12	78.8
NODE_10_length_210914_cov_122_2814	sequence_1	76.699	103	24	0	97995	98097	6054095	6053993	2.72e-12	78.8
NODE_10_length_210914_cov_122_2814	sequence_1	73.026	152	35	4	100909	101057	549166	549314	9.48e-12	77.9
NODE_10_length_210914_cov_122_2814	sequence_1	80	85	17	0	97969	98053	3712666	3712750	9.48e-12	77.9
NODE_10_length_210914_cov_122_2814	sequence_1	87.097	62	8	0	79413	79474	1747765	1747826	9.48e-12	77
NODE_10_length_210914_cov_122_2814	sequence_1	72.727	132	36	0	33979	34110	2215338	2215207	9.48e-12	77
NODE_10_length_210914_cov_122_2814	sequence_1	67.532	308	92	8	83552	83855	2467434	2467737	9.48e-12	77
NODE_10_length_210914_cov_122_2814	sequence_1	82.051	78	11	1	61747	61821	3066934	3066857	9.48e-12	77
NODE_10_length_210914_cov_122_2814	sequence_1	64.57	477	139	11	100610	101065	3164261	3164728	9.48e-12	77
NODE_10_length_210914_cov_122_2814	sequence_1	72	150	38	2	83708	83855	4713471	4713618	9.48e-12	77
NODE_10_length_210914_cov_122_2814	sequence_1	66.316	285	92	2	79406	79688	5006328	5006610	9.48e-12	77
NODE_10_length_210914_cov_122_2814	sequence_1	79.07	86	18	0	97977	98062	978383	978468	3.31e-11	75.2
NODE_10_length_210914_cov_122_2814	sequence_1	84.286	70	9	1	97981	98050	1641128	1641195	3.31e-11	75.2
NODE_10_length_210914_cov_122_2814	sequence_1	80.247	81	16	0	123227	123307	1919303	1919383	3.31e-11	75.2
NODE_10_length_210914_cov_122_2814	sequence_1	65.668	367	103	9	119942	120295	2513467	2513823	3.31e-11	75.2
NODE_10_length_210914_cov_122_2814	sequence_1	79.07	86	18	0	61761	61846	3066138	3066053	3.31e-11	75.2
NODE_10_length_210914_cov_122_2814	sequence_1	72.932	133	35	1	204370	204502	3560297	3560428	3.31e-11	75.2
NODE_10_length_210914_cov_122_2814	sequence_1	92.157	51	4	0	98003	98053	4970357	4970307	3.31e-11	75.2
NODE_10_length_210914_cov_122_2814	sequence_1	85.507	69	6	2	122947	123013	6146674	6146608	3.31e-11	75.2
NODE_10_length_210914_cov_122_2814	sequence_1	80.769	78	15	0	97973	98050	1145773	1145850	1.15e-10	74.3
NODE_10_length_210914_cov_122_2814	sequence_1	71.812	149	39	2	57912	58060	3066501	3066356	1.15e-10	74.3
NODE_10_length_210914_cov_122_2814	sequence_1	71.429	196	42	9	109345	109533	5006002	5005814	1.15e-10	74.3
NODE_10_length_210914_cov_122_2814	sequence_1	68.254	315	74	15	34382	34683	5028734	5029035	1.15e-10	74.3
NODE_10_length_210914_cov_122_2814	sequence_1	67.647	306	76	12	75654	75946	2708210	2708505	1.15e-10	73.4
NODE_10_length_210914_cov_122_2814	sequence_1	78.824	85	18	0	57916	58000	3351444	3351360	1.15e-10	73.4
NODE_10_length_210914_cov_122_2814	sequence_1	81.333	75	14	0	34048	34122	6360489	6360415	1.15e-10	73.4
NODE_10_length_210914_cov_122_2814	sequence_1	80.519	77	15	0	64497	64573	1487152	1487228	4.03e-10	72.5
NODE_10_length_210914_cov_122_2814	sequence_1	80.769	78	12	1	57118	57195	3062305	3062231	4.03e-10	72.5
NODE_10_length_210914_cov_122_2814	sequence_1	76.596	94	22	0	100626	100719	1192613	1192520	4.03e-10	71.6
NODE_10_length_210914_cov_122_2814	sequence_1	75.472	106	20	2	34487	34589	3689500	3689602	4.03e-10	71.6
NODE_10_length_210914_cov_122_2814	sequence_1	81.944	72	10	1	65213	65281	170611	170540	1.41e-09	70.7
NODE_10_length_210914_cov_122_2814	sequence_1	64.833	418	116	11	100630	101040	2508836	2508443	1.41e-09	70.7
NODE_10_length_210914_cov_122_2814	sequence_1	77.907	86	19	0	57914	57999	3062291	3062206	1.41e-09	70.7
NODE_10_length_210914_cov_122_2814	sequence_1	66.54	263	72	5	83594	83848	5738454	5738708	1.41e-09	70.7
NODE_10_length_210914_cov_122_2814	sequence_1	67.339	248	70	5	79205	79445	6384928	6384685	1.41e-09	70.7
NODE_10_length_210914_cov_122_2814	sequence_1	76.344	93	22	0	205981	206073	2180103	2180195	1.41e-09	69.8
NODE_10_length_210914_cov_122_2814	sequence_1	71.141	149	40	2	57551	57696	3066140	3065992	1.41e-09	69.8
NODE_10_length_210914_cov_122_2814	sequence_1	75.51	98	24	0	176146	176243	3644205	3644302	1.41e-09	69.8
NODE_10_length_210914_cov_122_2814	sequence_1	68.61	223	56	7	123095	123307	1910910	1911128	4.91e-09	68.9
NODE_10_length_210914_cov_122_2814	sequence_1	78.571	84	16	1	129875	129958	2034789	2034870	4.91e-09	68.9
NODE_10_length_210914_cov_122_2814	sequence_1	65.011	463	118	17	100614	101057	2535212	2535649	4.91e-09	68.9
NODE_10_length_210914_cov_122_2814	sequence_1	71.918	146	33	4	34434	34575	5098674	5098533	4.91e-09	68.9
NODE_10_length_210914_cov_122_2814	sequence_1	73.832	107	28	0	134573	134679	644900	645006	4.91e-09	68
NODE_10_length_210914_cov_122_2814	sequence_1	72.993	137	32	4	36516	36649	3255656	3255522	4.91e-09	68
NODE_10_length_210914_cov_122_2814	sequence_1	78.571	84	17	1	129875	129958	6532373	6532291	4.91e-09	68
NODE_10_length_210914_cov_122_2814	sequence_1	68.545	213	60	5	83546	83754	563058	562849	1.71e-08	67.1
NODE_10_length_210914_cov_122_2814	sequence_1	71.739	138	37	2	100614	100750	954180	954316	1.71e-08	67.1
NODE_10_length_210914_cov_122_2814	sequence_1	69.697	165	42	3	83604	83761	1051977	1051814	1.71e-08	67.1
NODE_10_length_210914_cov_122_2814	sequence_1	84.127	63	8	1	129900	129962	1352175	1352115	1.71e-08	67.1
NODE_10_length_210914_cov_122_2814	sequence_1	69.481	154	47	0	34421	34574	3256529	3256376	1.71e-08	67.1
NODE_10_length_210914_cov_122_2814	sequence_1	79.73	74	15	0	97977	98050	4261158	4261085	1.71e-08	67.1
NODE_10_length_210914_cov_122_2814	sequence_1	73.485	132	31	4	33943	34072	6231581	6231452	1.71e-08	67.1
NODE_10_length_210914_cov_122_2814	sequence_1	71.127	142	38	2	100923	101061	620849	620990	1.71e-08	66.2
NODE_10_length_210914_cov_122_2814	sequence_1	76.768	99	19	3	100914	101010	1136098	1136002	1.71e-08	66.2
NODE_10_length_210914_cov_122_2814	sequence_1	81.818	66	12	0	134611	134676	4072101	4072036	1.71e-08	66.2
NODE_10_length_210914_cov_122_2814	sequence_1	80.282	71	14	0	33635	33705	4730431	4730361	1.71e-08	66.2
NODE_10_length_210914_cov_122_2814	sequence_1	75.269	93	23	0	97971	98063	607652	607744	5.98e-08	65.3
NODE_10_length_210914_cov_122_2814	sequence_1	93.023	43	3	0	100650	100692	2429731	2429689	5.98e-08	65.3
NODE_10_length_210914_cov_122_2814	sequence_1	80.882	68	13	0	12673	12740	2831018	2831085	5.98e-08	65.3
NODE_10_length_210914_cov_122_2814	sequence_1	80.882	68	13	0	194960	195027	3111331	3111398	5.98e-08	65.3
NODE_10_length_210914_cov_122_2814	sequence_1	79.762	84	14	3	129875	129957	3444440	3444521	5.98e-08	65.3
NODE_10_length_210914_cov_122_2814	sequence_1	79.747	79	14	2	79548	79625	4105699	4105776	5.98e-08	64.4
NODE_10_length_210914_cov_122_2814	sequence_1	76.271	118	20	7	33622	33735	47108	46995	2.09e-07	63.5
NODE_10_length_210914_cov_122_2814	sequence_1	70.06	167	40	5	128672	128833	1545771	1545932	2.09e-07	63.5
NODE_10_length_210914_cov_122_2814	sequence_1	66.559	311	92	9	83551	83855	2654107	2653803	2.09e-07	63.5
NODE_10_length_210914_cov_122_2814	sequence_1	75	92	23	0	179719	179810	6236369	6236278	2.09e-07	63.5
NODE_10_length_210914_cov_122_2814	sequence_1	77.381	84	18	1	129875	129958	6532504	6532422	2.09e-07	63.5
NODE_10_length_210914_cov_122_2814	sequence_1	90.909	44	4	0	107594	107637	2487876	2487919	2.09e-07	62.6
NODE_10_length_210914_cov_122_2814	sequence_1	81.818	66	11	1	107871	107935	2488147	2488212	2.09e-07	62.6
NODE_10_length_210914_cov_122_2814	sequence_1	73.874	111	23	3	109786	109893	4323232	4323339	2.09e-07	62.6
NODE_10_length_210914_cov_122_2814	sequence_1	79.71	69	14	0	179736	179804	6238293	6238225	2.09e-07	62.6
NODE_10_length_210914_cov_122_2814	sequence_1	78.873	71	15	0	97983	98053	2693667	2693597	7.29e-07	61.7
NODE_10_length_210914_cov_122_2814	sequence_1	70.714	140	39	2	109756	109894	3404001	3404139	7.29e-07	61.7
NODE_10_length_210914_cov_122_2814	sequence_1	76.471	85	18	1	129875	129957	3767676	3767592	7.29e-07	61.7
NODE_10_length_210914_cov_122_2814	sequence_1	70.229	131	39	0	134755	134885	3918505	3918635	7.29e-07	61.7
NODE_10_length_210914_cov_122_2814	sequence_1	86.275	51	7	0	37163	37213	5388611	5388661	7.29e-07	61.7
NODE_10_length_210914_cov_122_2814	sequence_1	72.868	129	31	4	208901	209027	6800162	6800288	7.29e-07	61.7
NODE_10_length_210914_cov_122_2814	sequence_1	69.872	156	43	3	83601	83754	901583	901430	7.29e-07	60.8
NODE_10_length_210914_cov_122_2814	sequence_1	73.737	99	23	1	45957	46055	1192505	1192600	7.29e-07	60.8
NODE_10_length_210914_cov_122_2814	sequence_1	70.548	146	39	3	18905	19048	1994476	1994619	7.29e-07	60.8
NODE_10_length_210914_cov_122_2814	sequence_1	75.904	83	20	0	129875	129957	2589243	2589161	7.29e-07	60.8
NODE_10_length_210914_cov_122_2814	sequence_1	74.194	93	24	0	130631	130723	2619472	2619564	7.29e-07	60.8
NODE_10_length_210914_cov_122_2814	sequence_1	70.229	131	25	3	2895	3021	2688633	2688513	7.29e-07	60.8
NODE_10_length_210914_cov_122_2814	sequence_1	77.419	93	16	4	45955	46045	2693539	2693628	7.29e-07	60.8
NODE_10_length_210914_cov_122_2814	sequence_1	100	33	0	0	98021	98053	3762105	3762073	7.29e-07	60.8
NODE_10_length_210914_cov_122_2814	sequence_1	68.421	209	58	6	204320	204525	5048374	5048171	7.29e-07	60.8
NODE_10_length_210914_cov_122_2814	sequence_1	91.111	45	3	1	128122	128165	5349114	5349070	7.29e-07	60.8
NODE_10_length_210914_cov_122_2814	sequence_1	84.906	53	8	0	129905	129957	5984943	5984995	7.29e-07	60.8
NODE_10_length_210914_cov_122_2814	sequence_1	77.273	88	15	3	43804	43887	6442344	6442258	7.29e-07	60.8
NODE_10_length_210914_cov_122_2814	sequence_1	74.528	106	24	3	132090	132195	644884	644986	2.54e-06	59.9
NODE_10_length_210914_cov_122_2814	sequence_1	69.182	159	47	2	204351	204508	1927347	1927190	2.54e-06	59.9
NODE_10_length_210914_cov_122_2814	sequence_1	72.381	105	29	0	138524	138628	2404192	2404296	2.54e-06	59.9
NODE_10_length_210914_cov_122_2814	sequence_1	74.49	98	21	2	14321	14416	2628580	2628485	2.54e-06	59.9
NODE_10_length_210914_cov_122_2814	sequence_1	71.311	122	29	2	208872	208990	3259104	3259222	2.54e-06	59.9
NODE_10_length_210914_cov_122_2814	sequence_1	77.333	75	17	0	14896	14970	4253471	4253545	2.54e-06	59.9
NODE_10_length_210914_cov_122_2814	sequence_1	84.211	57	8	1	34532	34588	4392547	4392492	2.54e-06	59.9
NODE_10_length_210914_cov_122_2814	sequence_1	76.829	82	13	2	79412	79490	4742713	4742791	2.54e-06	59.9
NODE_10_length_210914_cov_122_2814	sequence_1	70.455	132	33	2	97964	98092	6545393	6545265	2.54e-06	59.9
NODE_10_length_210914_cov_122_2814	sequence_1	68.293	164	46	2	34511	34671	3040371	3040211	2.54e-06	59
NODE_10_length_210914_cov_122_2814	sequence_1	70.139	144	37	3	45681	45821	5359369	5359229	2.54e-06	59
NODE_10_length_210914_cov_122_2814	sequence_1	94.872	39	1	1	129924	129961	6215487	6215525	2.54e-06	59
NODE_10_length_210914_cov_122_2814	sequence_1	76.923	78	16	1	129877	129954	1715182	1715257	8.88e-06	58.1
NODE_10_length_210914_cov_122_2814	sequence_1	71.56	109	31	0	100959	101067	1754975	1754867	8.88e-06	58.1
NODE_10_length_210914_cov_122_2814	sequence_1	80.952	63	10	1	209379	209441	1933243	1933303	8.88e-06	58.1
NODE_10_length_210914_cov_122_2814	sequence_1	85.714	49	7	0	115933	115981	2996456	2996504	8.88e-06	58.1
NODE_10_length_210914_cov_122_2814	sequence_1	89.13	46	4	1	128121	128165	3444333	3444378	8.88e-06	58.1
NODE_10_length_210914_cov_122_2814	sequence_1	83.333	60	7	2	129901	129957	3767756	3767697	8.88e-06	58.1
NODE_10_length_210914_cov_122_2814	sequence_1	75	84	21	0	100659	100742	4763750	4763833	8.88e-06	58.1
NODE_10_length_210914_cov_122_2814	sequence_1	70.861	151	38	5	34434	34581	6231090	6230943	8.88e-06	58.1
NODE_10_length_210914_cov_122_2814	sequence_1	74.194	93	22	1	129866	129958	6263959	6263869	8.88e-06	58.1
NODE_10_length_210914_cov_122_2814	sequence_1	77.465	71	16	0	100649	100719	548912	548982	8.88e-06	57.2
NODE_10_length_210914_cov_122_2814	sequence_1	90.244	41	4	0	128121	128161	956728	956768	8.88e-06	57.2
NODE_10_length_210914_cov_122_2814	sequence_1	73.333	105	26	2	33622	33725	1626583	1626686	8.88e-06	57.2
NODE_10_length_210914_cov_122_2814	sequence_1	72.917	96	26	0	100962	101057	1969515	1969610	8.88e-06	57.2
NODE_10_length_210914_cov_122_2814	sequence_1	77.465	71	16	0	97983	98053	2535208	2535278	8.88e-06	57.2
NODE_10_length_210914_cov_122_2814	sequence_1	77.465	71	16	0	129877	129947	2589139	2589069	8.88e-06	57.2
NODE_10_length_210914_cov_122_2814	sequence_1	100	31	0	0	54468	54498	3067600	3067570	8.88e-06	57.2
NODE_10_length_210914_cov_122_2814	sequence_1	100	31	0	0	56452	56482	3069584	3069554	8.88e-06	57.2
NODE_10_length_210914_cov_122_2814	sequence_1	76.316	76	18	0	45989	46064	3762048	3762123	8.88e-06	57.2
NODE_10_length_210914_cov_122_2814	sequence_1	66.667	243	50	10	109793	110012	4436555	4436321	8.88e-06	57.2
NODE_10_length_210914_cov_122_2814	sequence_1	77.778	81	14	3	129875	129954	956691	956768	3.1e-05	56.3
NODE_10_length_210914_cov_122_2814	sequence_1	77.215	79	15	2	129875	129953	1332068	1331993	3.1e-05	56.3
NODE_10_length_210914_cov_122_2814	sequence_1	72.034	118	28	3	77637	77750	1709649	1709765	3.1e-05	56.3
NODE_10_length_210914_cov_122_2814	sequence_1	85.417	48	7	0	116775	116822	2997271	2997318	3.1e-05	56.3
NODE_10_length_210914_cov_122_2814	sequence_1	85.417	48	7	0	126525	126572	3007017	3007064	3.1e-05	56.3
NODE_10_length_210914_cov_122_2814	sequence_1	76.712	73	17	0	97987	98059	3023226	3023154	3.1e-05	56.3
NODE_10_length_210914_cov_122_2814	sequence_1	76.712	73	17	0	100614	100686	3025853	3025781	3.1e-05	56.3
NODE_10_length_210914_cov_122_2814	sequence_1	74.528	106	23	4	79341	79444	4105492	4105595	3.1e-05	56.3
NODE_10_length_210914_cov_122_2814	sequence_1	85.417	48	7	0	98006	98053	4971112	4971065	3.1e-05	56.3
NODE_10_length_210914_cov_122_2814	sequence_1	77.143	70	16	0	100657	100726	1128932	1128863	3.1e-05	55.4
NODE_10_length_210914_cov_122_2814	sequence_1	74.419	86	19	1	45947	46029	1385588	1385503	3.1e-05	55.4
NODE_10_length_210914_cov_122_2814	sequence_1	77.215	79	16	2	98279	98356	2058371	2058294	3.1e-05	55.4
NODE_10_length_210914_cov_122_2814	sequence_1	75.61	82	14	2	98277	98355	2178249	2178171	3.1e-05	55.4
NODE_10_length_210914_cov_122_2814	sequence_1	85.714	49	5	1	206832	206880	2338589	2338543	3.1e-05	55.4
NODE_10_length_210914_cov_122_2814	sequence_1	68.889	135	42	0	100923	101057	2637215	2637349	3.1e-05	55.4
NODE_10_length_210914_cov_122_2814	sequence_1	78.462	65	14	0	82144	82208	4187958	4187894	3.1e-05	55.4
NODE_10_length_210914_cov_122_2814	sequence_1	75	84	19	1	129875	129958	6671771	6671690	3.1e-05	55.4
NODE_100_length_2916_cov_123_54002	sequence_1	72.388	134	33	4	1987	2118	825023	825154	9.98e-09	61.7
NODE_100_length_2916_cov_123_54002	sequence_1	75	80	18	2	2030	2108	4482770	4482692	6.3e-05	48.2
NODE_101_length_2690_cov_210_24705	sequence_1	91.823	746	61	0	1	746	4871802	4872547	0	1071
NODE_101_length_2690_cov_210_24705	sequence_1	88.127	598	49	3	630	1227	4874366	4874941	0	765
NODE_101_length_2690_cov_210_24705	sequence_1	86.567	134	18	0	2438	2571	4874807	4874940	3.66e-39	161
NODE_101_length_2690_cov_210_24705	sequence_1	66.488	373	110	11	3	363	468533	468164	1.46e-12	74.3
NODE_101_length_2690_cov_210_24705	sequence_1	65.508	374	112	8	3	363	18240	17871	1.46e-12	73.4
NODE_102_length_2607_cov_158_11559	sequence_1	71.237	372	96	3	1117	1481	399700	399333	3.11e-46	186
NODE_102_length_2607_cov_158_11559	sequence_1	68.992	387	103	5	1105	1481	6903632	6903253	6.41e-36	150
NODE_103_length_2491_cov_197_27463	sequence_1	100	2440	0	0	1	2440	2895537	2897976	0	4401
NODE_103_length_2491_cov_197_27463	sequence_1	100	57	0	0	1	57	39200	39144	7.97e-22	104
NODE_104_length_2480_cov_127_56783	sequence_1	89.358	592	60	3	200	789	4583399	4582809	0	774
NODE_104_length_2480_cov_127_56783	sequence_1	73.967	242	61	2	2167	2407	4581940	4581700	2.59e-34	146
NODE_104_length_2480_cov_127_56783	sequence_1	71.613	310	75	8	2167	2471	6104737	6104436	3.84e-32	139
NODE_104_length_2480_cov_127_56783	sequence_1	100	55	0	0	1	55	6891447	6891501	9.66e-21	100
NODE_105_length_2412_cov_212_87653	sequence_1	90.909	187	17	0	2226	2412	2804629	2804815	4.55e-69	261
NODE_105_length_2412_cov_212_87653	sequence_1	96.203	158	6	0	2255	2412	2798378	2798535	1.59e-68	259
NODE_105_length_2412_cov_212_87653	sequence_1	97.71	131	2	1	1	130	2802178	2802308	1.39e-56	220
NODE_105_length_2412_cov_212_87653	sequence_1	92.969	128	8	1	7	133	1117637	1117510	8.23e-47	187
NODE_105_length_2412_cov_212_87653	sequence_1	85.156	128	17	2	7	132	6731078	6731205	3.74e-32	139
NODE_105_length_2412_cov_212_87653	sequence_1	85.6	125	16	2	11	133	2794473	2794597	3.74e-32	138
NODE_105_length_2412_cov_212_87653	sequence_1	85.6	125	16	2	11	133	2801613	2801737	3.74e-32	138
NODE_105_length_2412_cov_212_87653	sequence_1	84.496	129	18	2	7	133	6732873	6733001	1.31e-31	136
NODE_105_length_2412_cov_212_87653	sequence_1	86.555	119	14	2	17	133	6734312	6734430	1.31e-31	136
NODE_105_length_2412_cov_212_87653	sequence_1	84.8	125	17	2	11	133	2796031	2796155	1.59e-30	133
NODE_105_length_2412_cov_212_87653	sequence_1	83.471	121	19	1	11	130	2792779	2792899	2.36e-28	125
NODE_105_length_2412_cov_212_87653	sequence_1	74.157	178	44	2	2236	2412	6736591	6736767	6.33e-23	107
NODE_105_length_2412_cov_212_87653	sequence_1	80.159	126	21	3	9	133	2793277	2793399	2.21e-22	105
NODE_105_length_2412_cov_212_87653	sequence_1	81.132	106	19	1	27	132	6731968	6732072	3.28e-20	98.7
NODE_105_length_2412_cov_212_87653	sequence_1	77.419	124	26	2	10	132	6730155	6730277	4.87e-18	91.5
NODE_105_length_2412_cov_212_87653	sequence_1	66.568	338	102	5	1677	2010	2804152	2804482	5.93e-17	88.7
NODE_105_length_2412_cov_212_87653	sequence_1	94.595	37	1	1	98	133	2794069	2794105	3.51e-07	55.4
NODE_105_length_2412_cov_212_87653	sequence_1	91.176	34	3	0	97	130	6730088	6730055	5.2e-05	49.1
NODE_105_length_2412_cov_212_87653	sequence_1	91.176	34	3	0	97	130	6731884	6731851	5.2e-05	49.1
NODE_105_length_2412_cov_212_87653	sequence_1	93.548	31	2	0	100	130	2800971	2800941	5.2e-05	48.2
NODE_107_length_2358_cov_159_27529	sequence_1	65.771	1303	393	20	1087	2356	3686246	3684964	6.17e-80	297
NODE_108_length_2330_cov_244_51736	sequence_1	98.412	2330	37	0	1	2330	5926637	5928966	0	4036
NODE_11_length_210151_cov_107_4781	sequence_1	99.263	126518	847	30	1	126505	1653057	1779501	0	223900
NODE_11_length_210151_cov_107_4781	sequence_1	99.376	61173	373	7	148984	210151	1779501	1840669	0	108600
NODE_11_length_210151_cov_107_4781	sequence_1	75.888	2140	466	30	44595	46709	4744147	4746261	0	1443
NODE_11_length_210151_cov_107_4781	sequence_1	73.642	2246	507	26	81323	83554	1174991	1177165	0	1342
NODE_11_length_210151_cov_107_4781	sequence_1	70.706	1502	377	21	95572	97031	3167088	3165608	0	688
NODE_11_length_210151_cov_107_4781	sequence_1	76.57	892	204	4	48454	49344	4746526	4747413	0	654
NODE_11_length_210151_cov_107_4781	sequence_1	81.614	669	121	2	83922	84589	1177422	1178089	0	645
NODE_11_length_210151_cov_107_4781	sequence_1	97.82	367	8	0	130757	131123	275456	275090	2.51e-177	627
NODE_11_length_210151_cov_107_4781	sequence_1	77.307	802	171	6	93440	94234	3021551	3020754	6.75e-172	609
NODE_11_length_210151_cov_107_4781	sequence_1	71.674	1165	293	20	86761	87905	6859405	6858258	3.73e-156	557
NODE_11_length_210151_cov_107_4781	sequence_1	70.83	1241	313	22	81405	82621	799337	800552	1.59e-154	552
NODE_11_length_210151_cov_107_4781	sequence_1	68.603	1653	420	43	69171	70784	731953	733545	3.5e-150	537
NODE_11_length_210151_cov_107_4781	sequence_1	67.395	1877	524	38	95698	97533	3263092	3261263	1.22e-149	535
NODE_11_length_210151_cov_107_4781	sequence_1	74.235	850	196	12	49639	50475	6470598	6471437	3.99e-143	513
NODE_11_length_210151_cov_107_4781	sequence_1	75.385	715	170	2	14849	15560	4760959	4760248	3.74e-137	493
NODE_11_length_210151_cov_107_4781	sequence_1	94.932	296	15	0	130466	130761	276097	275802	5.2e-129	467
NODE_11_length_210151_cov_107_4781	sequence_1	65.277	2111	564	53	54448	56433	996216	994150	8.24e-114	416
NODE_11_length_210151_cov_107_4781	sequence_1	70.289	1003	263	21	18609	19594	5495639	5494655	5.2e-110	403
NODE_11_length_210151_cov_107_4781	sequence_1	74.802	631	140	9	208035	208651	1973275	1973900	2.21e-108	398
NODE_11_length_210151_cov_107_4781	sequence_1	67.8	1000	277	17	117516	118485	2369999	2369015	5.94e-84	316
NODE_11_length_210151_cov_107_4781	sequence_1	67.476	1153	299	33	110297	111408	746244	747361	8.81e-82	309
NODE_11_length_210151_cov_107_4781	sequence_1	70.711	717	189	14	94473	95177	6574292	6573585	1.31e-79	303
NODE_11_length_210151_cov_107_4781	sequence_1	70.078	645	164	15	94548	95177	6569518	6568888	2.07e-64	252
NODE_11_length_210151_cov_107_4781	sequence_1	65.818	1179	341	26	86749	87893	6143245	6144395	2.53e-63	249
NODE_11_length_210151_cov_107_4781	sequence_1	66.128	1361	374	47	52566	53884	5993866	5992551	1.07e-61	243
NODE_11_length_210151_cov_107_4781	sequence_1	66.542	1070	293	31	81552	82586	2422089	2423128	1.6e-59	235
NODE_11_length_210151_cov_107_4781	sequence_1	66.514	872	272	9	48473	49337	2664523	2663665	5.57e-59	234
NODE_11_length_210151_cov_107_4781	sequence_1	71.313	495	103	15	208157	208630	6717722	6718198	3.51e-55	221
NODE_11_length_210151_cov_107_4781	sequence_1	66.88	939	265	26	181605	182523	5087728	5088640	1.49e-53	216
NODE_11_length_210151_cov_107_4781	sequence_1	71.645	462	113	10	208160	208612	187100	186648	5.21e-53	214
NODE_11_length_210151_cov_107_4781	sequence_1	73.087	379	93	5	189270	189645	4274453	4274825	6.35e-52	210
NODE_11_length_210151_cov_107_4781	sequence_1	71.875	416	109	6	208203	208614	5683193	5682782	9.43e-50	204
NODE_11_length_210151_cov_107_4781	sequence_1	71.744	407	93	8	208158	208553	3015120	3014725	1.15e-48	200
NODE_11_length_210151_cov_107_4781	sequence_1	70.168	476	126	9	208158	208625	6036825	6036358	1.7e-46	193
NODE_11_length_210151_cov_107_4781	sequence_1	70.499	461	112	11	208164	208612	3913335	3913783	5.95e-46	191
NODE_11_length_210151_cov_107_4781	sequence_1	68.786	519	148	7	76742	77250	83976	84490	7.25e-45	187
NODE_11_length_210151_cov_107_4781	sequence_1	85.465	172	20	4	62120	62287	1715040	1715210	2.53e-44	185
NODE_11_length_210151_cov_107_4781	sequence_1	75.084	297	64	6	208335	208626	6149336	6149627	2.53e-44	185
NODE_11_length_210151_cov_107_4781	sequence_1	64.639	1414	399	45	52558	53895	6759734	6758346	2.53e-44	185
NODE_11_length_210151_cov_107_4781	sequence_1	84.024	169	27	0	78291	78459	1172380	1172548	8.83e-44	184
NODE_11_length_210151_cov_107_4781	sequence_1	70.167	419	117	4	208200	208614	3445326	3445740	3.08e-43	182
NODE_11_length_210151_cov_107_4781	sequence_1	69.409	474	124	9	208163	208624	4742959	4742495	1.08e-42	180
NODE_11_length_210151_cov_107_4781	sequence_1	69.723	469	114	13	208159	208613	6573752	6574206	1.6e-40	173
NODE_11_length_210151_cov_107_4781	sequence_1	67.199	564	176	5	115070	115630	2819483	2820040	1.94e-39	169
NODE_11_length_210151_cov_107_4781	sequence_1	69.028	494	132	12	208141	208625	5136179	5135698	6.79e-39	167
NODE_11_length_210151_cov_107_4781	sequence_1	68.507	489	109	14	77772	78227	85012	85488	2.37e-38	166
NODE_11_length_210151_cov_107_4781	sequence_1	68.031	513	157	6	109078	109586	1761467	1761976	2.37e-38	166
NODE_11_length_210151_cov_107_4781	sequence_1	68.031	513	157	6	108472	108981	1762073	1762581	2.37e-38	166
NODE_11_length_210151_cov_107_4781	sequence_1	68.724	486	134	10	3068	3538	2478726	2479208	8.27e-38	163
NODE_11_length_210151_cov_107_4781	sequence_1	71.39	374	95	9	208164	208531	5003829	5003462	8.27e-38	163
NODE_11_length_210151_cov_107_4781	sequence_1	82.456	171	24	4	61994	62161	1715170	1715337	2.89e-37	161
NODE_11_length_210151_cov_107_4781	sequence_1	69.359	421	113	7	52586	52998	6199219	6199631	2.89e-37	161
NODE_11_length_210151_cov_107_4781	sequence_1	67.772	543	154	11	76811	77341	1476588	1477121	1.01e-36	160
NODE_11_length_210151_cov_107_4781	sequence_1	71.176	340	84	6	208163	208495	3044407	3044739	3.52e-36	158
NODE_11_length_210151_cov_107_4781	sequence_1	69.634	382	104	5	208158	208533	4139557	4139932	4.28e-35	155
NODE_11_length_210151_cov_107_4781	sequence_1	72.131	305	78	5	208252	208551	6384561	6384863	5.22e-34	151
NODE_11_length_210151_cov_107_4781	sequence_1	92.233	103	8	0	210049	210151	6126194	6126296	5.22e-34	150
NODE_11_length_210151_cov_107_4781	sequence_1	70.27	333	90	3	43513	43839	1040311	1040640	1.82e-33	150
NODE_11_length_210151_cov_107_4781	sequence_1	67.949	468	128	9	208158	208614	3402920	3403376	6.36e-33	148
NODE_11_length_210151_cov_107_4781	sequence_1	65.554	659	199	10	11079	11726	2369293	2369934	2.22e-32	146
NODE_11_length_210151_cov_107_4781	sequence_1	68.269	416	124	4	208203	208614	5006540	5006129	2.22e-32	145
NODE_11_length_210151_cov_107_4781	sequence_1	76.126	222	41	7	77777	77995	67694	67482	2.7e-31	141
NODE_11_length_210151_cov_107_4781	sequence_1	66.077	622	192	11	115071	115684	748693	748083	3.29e-30	139
NODE_11_length_210151_cov_107_4781	sequence_1	69.211	393	107	9	208164	208548	6569060	6569446	1.15e-29	136
NODE_11_length_210151_cov_107_4781	sequence_1	67.672	464	136	9	208158	208614	5296096	5296552	1.4e-28	133
NODE_11_length_210151_cov_107_4781	sequence_1	66.485	549	156	12	118033	118570	1222109	1222640	1.4e-28	132
NODE_11_length_210151_cov_107_4781	sequence_1	67.11	526	135	16	118016	118528	534474	534974	4.89e-28	132
NODE_11_length_210151_cov_107_4781	sequence_1	70.476	315	75	8	162492	162797	518888	518583	1.71e-27	130
NODE_11_length_210151_cov_107_4781	sequence_1	66.929	508	142	12	133205	133692	485485	485986	1.71e-27	129
NODE_11_length_210151_cov_107_4781	sequence_1	70.909	275	78	2	59177	59450	4687779	4687506	1.71e-27	129
NODE_11_length_210151_cov_107_4781	sequence_1	67.396	457	133	9	101734	102182	2637497	2637049	5.95e-27	127
NODE_11_length_210151_cov_107_4781	sequence_1	69.496	377	96	12	77678	78043	1477458	1477826	2.08e-26	125
NODE_11_length_210151_cov_107_4781	sequence_1	69.333	375	92	12	94555	94916	3913788	3913424	2.08e-26	125
NODE_11_length_210151_cov_107_4781	sequence_1	77.564	156	35	0	117550	117705	1221620	1221775	7.25e-26	124
NODE_11_length_210151_cov_107_4781	sequence_1	68.563	334	103	2	83921	84253	801855	802187	2.53e-25	123
NODE_11_length_210151_cov_107_4781	sequence_1	68.343	338	105	2	43536	43872	6692058	6692394	8.84e-25	121
NODE_11_length_210151_cov_107_4781	sequence_1	78.767	146	27	2	59183	59326	5676401	5676544	3.08e-24	119
NODE_11_length_210151_cov_107_4781	sequence_1	67.599	429	97	15	101879	102274	2535652	2535233	3.08e-24	118
NODE_11_length_210151_cov_107_4781	sequence_1	69.799	298	81	5	94549	94841	5003372	5003665	3.08e-24	118
NODE_11_length_210151_cov_107_4781	sequence_1	68.317	404	107	12	94553	94944	6036364	6036758	1.08e-23	117
NODE_11_length_210151_cov_107_4781	sequence_1	69.381	307	82	6	94550	94847	1973871	1973568	3.76e-23	114
NODE_11_length_210151_cov_107_4781	sequence_1	68.852	305	81	5	99826	100123	6524118	6524415	1.31e-22	113
NODE_11_length_210151_cov_107_4781	sequence_1	80.469	128	23	2	99851	99977	2624846	2624972	4.58e-22	112
NODE_11_length_210151_cov_107_4781	sequence_1	72.811	217	35	8	62000	62211	4202215	4202018	4.58e-22	112
NODE_11_length_210151_cov_107_4781	sequence_1	68.365	373	102	10	79531	79895	1173557	1173921	4.58e-22	111
NODE_11_length_210151_cov_107_4781	sequence_1	68.196	327	96	4	42538	42860	3164626	3164948	4.58e-22	111
NODE_11_length_210151_cov_107_4781	sequence_1	73.148	216	34	9	62000	62210	4202327	4202131	1.6e-21	110
NODE_11_length_210151_cov_107_4781	sequence_1	70.968	217	22	8	62003	62210	2589244	2589060	1.6e-21	109
NODE_11_length_210151_cov_107_4781	sequence_1	82.243	107	19	0	101870	101976	1192215	1192321	5.58e-21	108
NODE_11_length_210151_cov_107_4781	sequence_1	67.838	370	101	9	94560	94917	6384924	6384561	5.58e-21	107
NODE_11_length_210151_cov_107_4781	sequence_1	65.523	612	168	19	87342	87927	2596142	2595548	1.95e-20	106
NODE_11_length_210151_cov_107_4781	sequence_1	71.93	228	54	6	117581	117803	534039	534261	1.95e-20	105
NODE_11_length_210151_cov_107_4781	sequence_1	74.869	191	29	9	62002	62189	956689	956863	1.95e-20	105
NODE_11_length_210151_cov_107_4781	sequence_1	67.467	375	111	7	94557	94924	3403377	3403007	1.95e-20	105
NODE_11_length_210151_cov_107_4781	sequence_1	72.523	222	44	8	62003	62213	6532505	6532290	1.95e-20	105
NODE_11_length_210151_cov_107_4781	sequence_1	72.038	211	41	6	62003	62210	6672001	6671806	6.79e-20	104
NODE_11_length_210151_cov_107_4781	sequence_1	78.689	122	26	0	101856	101977	3164746	3164625	6.79e-20	104
NODE_11_length_210151_cov_107_4781	sequence_1	65.925	584	154	21	76782	77341	68698	68136	2.37e-19	103
NODE_11_length_210151_cov_107_4781	sequence_1	74.251	167	34	3	94754	94917	1838930	1838770	2.37e-19	103
NODE_11_length_210151_cov_107_4781	sequence_1	66.194	423	126	7	43480	43892	5170455	5170040	2.37e-19	103
NODE_11_length_210151_cov_107_4781	sequence_1	70.763	236	59	5	101786	102016	3483824	3483594	2.37e-19	102
NODE_11_length_210151_cov_107_4781	sequence_1	79.646	113	23	0	111296	111408	1931252	1931364	8.28e-19	101
NODE_11_length_210151_cov_107_4781	sequence_1	70.507	217	22	9	62003	62210	2589345	2589162	8.28e-19	101
NODE_11_length_210151_cov_107_4781	sequence_1	71.296	216	39	7	62000	62210	4202440	4202243	8.28e-19	100
NODE_11_length_210151_cov_107_4781	sequence_1	71.689	219	40	8	62003	62216	6671772	6671571	8.28e-19	100
NODE_11_length_210151_cov_107_4781	sequence_1	74.375	160	32	3	208252	208405	1747921	1747765	2.89e-18	99.6
NODE_11_length_210151_cov_107_4781	sequence_1	72.928	181	47	2	85141	85320	2027026	2026847	2.89e-18	99.6
NODE_11_length_210151_cov_107_4781	sequence_1	69.753	324	67	16	94514	94820	4742464	4742773	2.89e-18	99.6
NODE_11_length_210151_cov_107_4781	sequence_1	71.564	211	43	6	62000	62207	6263954	6263758	2.89e-18	99.6
NODE_11_length_210151_cov_107_4781	sequence_1	67.536	345	99	7	77800	78139	5164	4828	2.89e-18	98.7
NODE_11_length_210151_cov_107_4781	sequence_1	64.412	680	190	19	11080	11736	1771217	1770567	1.01e-17	97.8
NODE_11_length_210151_cov_107_4781	sequence_1	64.749	678	189	21	117572	118221	1664791	1664136	1.01e-17	96.9
NODE_11_length_210151_cov_107_4781	sequence_1	71.287	202	56	2	101782	101982	6544845	6545045	1.01e-17	96.9
NODE_11_length_210151_cov_107_4781	sequence_1	71.028	214	39	7	62002	62210	6671887	6671692	1.01e-17	96.9
NODE_11_length_210151_cov_107_4781	sequence_1	88.312	77	8	1	62135	62210	2034792	2034868	3.52e-17	96
NODE_11_length_210151_cov_107_4781	sequence_1	75.912	137	28	2	83674	83805	1177225	1177361	3.52e-17	95.1
NODE_11_length_210151_cov_107_4781	sequence_1	66.499	397	118	8	94557	94944	3445741	3445351	3.52e-17	95.1
NODE_11_length_210151_cov_107_4781	sequence_1	68.571	280	79	5	89314	89590	4654630	4654903	3.52e-17	95.1
NODE_11_length_210151_cov_107_4781	sequence_1	76.087	138	31	2	11600	11736	1221777	1221641	1.23e-16	94.2
NODE_11_length_210151_cov_107_4781	sequence_1	72.316	177	45	2	77819	77993	5545464	5545290	1.23e-16	94.2
NODE_11_length_210151_cov_107_4781	sequence_1	91.429	70	4	2	62142	62210	956702	956770	1.23e-16	93.3
NODE_11_length_210151_cov_107_4781	sequence_1	78.378	111	24	0	101866	101976	1695697	1695587	1.23e-16	93.3
NODE_11_length_210151_cov_107_4781	sequence_1	73.41	173	35	5	76100	76268	1728929	1729094	1.23e-16	93.3
NODE_11_length_210151_cov_107_4781	sequence_1	73.41	173	35	5	75902	76067	1729127	1729295	1.23e-16	93.3
NODE_11_length_210151_cov_107_4781	sequence_1	77.953	127	20	4	11159	11284	2335998	2336117	1.23e-16	93.3
NODE_11_length_210151_cov_107_4781	sequence_1	71.667	240	41	13	61994	62210	3444430	3444665	1.23e-16	93.3
NODE_11_length_210151_cov_107_4781	sequence_1	72.897	214	40	11	62003	62210	5751205	5751406	4.29e-16	92.4
NODE_11_length_210151_cov_107_4781	sequence_1	69.058	223	69	0	93791	94013	6563645	6563867	4.29e-16	92.4
NODE_11_length_210151_cov_107_4781	sequence_1	78.182	110	24	0	42538	42647	1754971	1754862	4.29e-16	91.5
NODE_11_length_210151_cov_107_4781	sequence_1	84.884	86	5	3	62003	62081	3767677	3767593	4.29e-16	91.5
NODE_11_length_210151_cov_107_4781	sequence_1	74.096	166	36	5	87658	87820	635788	635627	1.5e-15	90.6
NODE_11_length_210151_cov_107_4781	sequence_1	84.524	84	12	1	62128	62210	6263954	6263871	1.5e-15	90.6
NODE_11_length_210151_cov_107_4781	sequence_1	69.231	234	52	6	167092	167312	2698118	2698344	1.5e-15	89.7
NODE_11_length_210151_cov_107_4781	sequence_1	64.879	578	161	17	76782	77341	5546456	5545903	1.5e-15	89.7
NODE_11_length_210151_cov_107_4781	sequence_1	71.053	190	53	2	117517	117705	2336620	2336432	5.22e-15	88.7
NODE_11_length_210151_cov_107_4781	sequence_1	84.706	85	11	2	62128	62210	4202440	4202356	5.22e-15	88.7
NODE_11_length_210151_cov_107_4781	sequence_1	71.123	187	52	2	101881	102066	2508425	2508610	5.22e-15	87.8
NODE_11_length_210151_cov_107_4781	sequence_1	73.171	164	41	3	3130	3292	4514702	4514863	5.22e-15	87.8
NODE_11_length_210151_cov_107_4781	sequence_1	73.913	138	36	0	101878	102015	5302207	5302344	5.22e-15	87.8
NODE_11_length_210151_cov_107_4781	sequence_1	64.599	661	206	17	76824	77463	6149	5496	1.82e-14	86.9
NODE_11_length_210151_cov_107_4781	sequence_1	71.981	207	42	9	11094	11295	1222283	1222088	1.82e-14	86.9
NODE_11_length_210151_cov_107_4781	sequence_1	85.714	77	10	1	62135	62210	1352197	1352121	1.82e-14	86.9
NODE_11_length_210151_cov_107_4781	sequence_1	66.23	305	103	0	41704	42008	1693165	1693469	1.82e-14	86.9
NODE_11_length_210151_cov_107_4781	sequence_1	83.696	92	9	4	62001	62087	2049471	2049561	1.82e-14	86.9
NODE_11_length_210151_cov_107_4781	sequence_1	78.899	109	21	2	101836	101943	6522473	6522580	1.82e-14	86.9
NODE_11_length_210151_cov_107_4781	sequence_1	85.714	77	10	1	62135	62210	6671997	6671921	1.82e-14	86.9
NODE_11_length_210151_cov_107_4781	sequence_1	78.641	103	19	1	83696	83795	801564	801666	1.82e-14	86
NODE_11_length_210151_cov_107_4781	sequence_1	84.524	84	7	3	62002	62081	1352202	1352121	1.82e-14	86
NODE_11_length_210151_cov_107_4781	sequence_1	85.185	81	10	2	62003	62081	2034788	2034868	1.82e-14	86
NODE_11_length_210151_cov_107_4781	sequence_1	67.524	311	69	11	94531	94822	6718209	6717912	1.82e-14	86
NODE_11_length_210151_cov_107_4781	sequence_1	65.972	432	127	11	110972	111393	6893199	6893620	1.82e-14	86
NODE_11_length_210151_cov_107_4781	sequence_1	64.096	752	211	24	14847	15564	618958	618232	6.36e-14	85.1
NODE_11_length_210151_cov_107_4781	sequence_1	71.667	180	43	4	46384	46559	1043014	1043189	6.36e-14	85.1
NODE_11_length_210151_cov_107_4781	sequence_1	83.529	85	11	2	62129	62210	2049471	2049555	6.36e-14	85.1
NODE_11_length_210151_cov_107_4781	sequence_1	77.679	112	21	2	42527	42636	5302316	5302207	6.36e-14	85.1
NODE_11_length_210151_cov_107_4781	sequence_1	77.049	122	19	4	90088	90209	5751360	5751248	6.36e-14	85.1
NODE_11_length_210151_cov_107_4781	sequence_1	71.795	156	44	0	76042	76197	83234	83389	6.36e-14	84.2
NODE_11_length_210151_cov_107_4781	sequence_1	73.171	164	40	4	101859	102020	978841	978680	6.36e-14	84.2
NODE_11_length_210151_cov_107_4781	sequence_1	70.286	175	20	6	62040	62210	3767739	3767593	6.36e-14	84.2
NODE_11_length_210151_cov_107_4781	sequence_1	66.327	392	114	10	94553	94932	6149620	6149235	6.36e-14	84.2
NODE_11_length_210151_cov_107_4781	sequence_1	64.846	421	114	9	42229	42632	2535246	2535649	2.22e-13	83.3
NODE_11_length_210151_cov_107_4781	sequence_1	67.704	257	81	2	42525	42780	3483621	3483876	2.22e-13	83.3
NODE_11_length_210151_cov_107_4781	sequence_1	77.67	103	23	0	77913	78015	3806567	3806669	2.22e-13	83.3
NODE_11_length_210151_cov_107_4781	sequence_1	84.524	84	10	3	62001	62081	4202102	4202019	2.22e-13	83.3
NODE_11_length_210151_cov_107_4781	sequence_1	81.928	83	15	0	77901	77983	5639365	5639447	2.22e-13	83.3
NODE_11_length_210151_cov_107_4781	sequence_1	70.69	232	36	13	62005	62217	6464747	6464529	2.22e-13	83.3
NODE_11_length_210151_cov_107_4781	sequence_1	79.412	102	19	2	8616	8716	6863538	6863638	2.22e-13	83.3
NODE_11_length_210151_cov_107_4781	sequence_1	65.902	305	104	0	40107	40411	1694753	1695057	2.22e-13	82.4
NODE_11_length_210151_cov_107_4781	sequence_1	67.692	260	79	3	15307	15565	3417836	3418091	2.22e-13	82.4
NODE_11_length_210151_cov_107_4781	sequence_1	82.022	89	14	2	62125	62211	4394680	4394768	2.22e-13	82.4
NODE_11_length_210151_cov_107_4781	sequence_1	67.293	266	75	4	101880	102145	1303735	1303482	7.75e-13	81.5
NODE_11_length_210151_cov_107_4781	sequence_1	85.897	78	8	3	62003	62078	1332069	1331993	7.75e-13	81.5
NODE_11_length_210151_cov_107_4781	sequence_1	83.133	83	11	2	62131	62210	2589345	2589263	7.75e-13	81.5
NODE_11_length_210151_cov_107_4781	sequence_1	82.955	88	12	3	61997	62081	4394680	4394767	7.75e-13	81.5
NODE_11_length_210151_cov_107_4781	sequence_1	82.143	84	14	1	62129	62211	6836976	6836893	7.75e-13	81.5
NODE_11_length_210151_cov_107_4781	sequence_1	73.643	129	34	0	49231	49359	531941	532069	7.75e-13	80.6
NODE_11_length_210151_cov_107_4781	sequence_1	77.778	99	22	0	42523	42621	1303624	1303722	7.75e-13	80.6
NODE_11_length_210151_cov_107_4781	sequence_1	69.652	201	40	6	118327	118524	2335810	2335628	7.75e-13	80.6
NODE_11_length_210151_cov_107_4781	sequence_1	73.913	138	34	2	3201	3337	4516589	4516725	7.75e-13	80.6
NODE_11_length_210151_cov_107_4781	sequence_1	69.948	193	56	2	89806	89997	5601757	5601948	7.75e-13	80.6
NODE_11_length_210151_cov_107_4781	sequence_1	67	300	86	6	94569	94860	5682793	5683087	7.75e-13	80.6
NODE_11_length_210151_cov_107_4781	sequence_1	77.778	99	22	0	77171	77269	6698785	6698687	7.75e-13	80.6
NODE_11_length_210151_cov_107_4781	sequence_1	69.565	207	60	3	8526	8731	1035773	1035977	2.71e-12	79.7
NODE_11_length_210151_cov_107_4781	sequence_1	74.419	129	29	2	101872	101998	1272947	1273073	2.71e-12	79.7
NODE_11_length_210151_cov_107_4781	sequence_1	77.358	106	20	2	42533	42636	620887	620990	2.71e-12	78.8
NODE_11_length_210151_cov_107_4781	sequence_1	67.66	235	70	2	42525	42756	2637242	2637473	2.71e-12	78.8
NODE_11_length_210151_cov_107_4781	sequence_1	76.991	113	21	3	42169	42279	3330442	3330551	2.71e-12	78.8
NODE_11_length_210151_cov_107_4781	sequence_1	82.143	84	7	3	62135	62213	6532501	6532421	2.71e-12	78.8
NODE_11_length_210151_cov_107_4781	sequence_1	83.133	83	10	3	62003	62081	1187424	1187342	9.44e-12	77.9
NODE_11_length_210151_cov_107_4781	sequence_1	85.135	74	9	2	62135	62207	1332065	1331993	9.44e-12	77.9
NODE_11_length_210151_cov_107_4781	sequence_1	77.064	109	23	2	101879	101986	2056568	2056675	9.44e-12	77.9
NODE_11_length_210151_cov_107_4781	sequence_1	68.354	237	64	5	42528	42759	2178259	2178029	9.44e-12	77.9
NODE_11_length_210151_cov_107_4781	sequence_1	83.133	83	10	3	62003	62081	2589142	2589060	9.44e-12	77.9
NODE_11_length_210151_cov_107_4781	sequence_1	81.319	91	14	3	61994	62081	3444575	3444665	9.44e-12	77.9
NODE_11_length_210151_cov_107_4781	sequence_1	77.895	95	21	0	207183	207277	4308508	4308414	9.44e-12	77.9
NODE_11_length_210151_cov_107_4781	sequence_1	74.797	123	27	2	77887	78005	5417402	5417524	9.44e-12	77.9
NODE_11_length_210151_cov_107_4781	sequence_1	77.32	97	22	0	42522	42618	978708	978804	9.44e-12	77
NODE_11_length_210151_cov_107_4781	sequence_1	100	42	0	0	62221	62262	1715312	1715271	9.44e-12	77
NODE_11_length_210151_cov_107_4781	sequence_1	70.796	226	49	11	203259	203477	1833641	1833856	9.44e-12	77
NODE_11_length_210151_cov_107_4781	sequence_1	87.097	62	8	0	94761	94822	3044652	3044591	9.44e-12	77
NODE_11_length_210151_cov_107_4781	sequence_1	71.354	192	30	10	62040	62210	3444333	3444520	9.44e-12	77
NODE_11_length_210151_cov_107_4781	sequence_1	79.31	87	18	0	111298	111384	5614749	5614835	9.44e-12	77
NODE_11_length_210151_cov_107_4781	sequence_1	70.44	159	47	0	44074	44232	1040875	1041033	3.3e-11	76.1
NODE_11_length_210151_cov_107_4781	sequence_1	71.765	170	40	5	101748	101913	1196738	1196903	3.3e-11	76.1
NODE_11_length_210151_cov_107_4781	sequence_1	78.652	89	19	0	189361	189449	1812524	1812436	3.3e-11	76.1
NODE_11_length_210151_cov_107_4781	sequence_1	78.652	89	19	0	181921	182009	1819966	1819878	3.3e-11	76.1
NODE_11_length_210151_cov_107_4781	sequence_1	79.57	93	17	2	209139	209230	1974340	1974431	3.3e-11	76.1
NODE_11_length_210151_cov_107_4781	sequence_1	81.915	94	7	6	62002	62086	3859950	3860042	3.3e-11	76.1
NODE_11_length_210151_cov_107_4781	sequence_1	68.837	215	49	6	62000	62211	6671574	6671773	3.3e-11	76.1
NODE_11_length_210151_cov_107_4781	sequence_1	73.759	141	31	4	44085	44222	6692694	6692831	3.3e-11	76.1
NODE_11_length_210151_cov_107_4781	sequence_1	81.928	83	13	2	62001	62081	6836976	6836894	3.3e-11	76.1
NODE_11_length_210151_cov_107_4781	sequence_1	74.4	125	30	2	201150	201273	1185386	1185509	3.3e-11	75.2
NODE_11_length_210151_cov_107_4781	sequence_1	75.61	123	19	5	90089	90210	2328802	2328914	3.3e-11	75.2
NODE_11_length_210151_cov_107_4781	sequence_1	72.519	131	36	0	11598	11728	2336428	2336558	3.3e-11	75.2
NODE_11_length_210151_cov_107_4781	sequence_1	64.871	427	137	7	79957	80372	5771424	5771000	3.3e-11	75.2
NODE_11_length_210151_cov_107_4781	sequence_1	76.667	120	21	5	90089	90205	6532341	6532456	3.3e-11	75.2
NODE_11_length_210151_cov_107_4781	sequence_1	69.626	214	46	8	62000	62210	6671689	6671886	3.3e-11	75.2
NODE_11_length_210151_cov_107_4781	sequence_1	69.948	193	47	5	77850	78035	6698130	6697942	3.3e-11	75.2
NODE_11_length_210151_cov_107_4781	sequence_1	76.636	107	23	2	114230	114335	2215279	2215174	1.15e-10	74.3
NODE_11_length_210151_cov_107_4781	sequence_1	81.707	82	13	2	62002	62081	6671658	6671577	1.15e-10	74.3
NODE_11_length_210151_cov_107_4781	sequence_1	73.333	120	32	0	11608	11727	534157	534038	1.15e-10	73.4
NODE_11_length_210151_cov_107_4781	sequence_1	78.824	85	18	0	176183	176267	1635728	1635812	1.15e-10	73.4
NODE_11_length_210151_cov_107_4781	sequence_1	76.364	110	21	3	14866	14974	3417416	3417521	1.15e-10	73.4
NODE_11_length_210151_cov_107_4781	sequence_1	92	50	4	0	182648	182697	4394782	4394831	1.15e-10	73.4
NODE_11_length_210151_cov_107_4781	sequence_1	71.687	166	34	6	62049	62210	6205301	6205457	1.15e-10	73.4
NODE_11_length_210151_cov_107_4781	sequence_1	80.645	93	9	5	62002	62088	6464620	6464531	1.15e-10	73.4
NODE_11_length_210151_cov_107_4781	sequence_1	80.952	84	9	3	62003	62081	6532374	6532293	1.15e-10	73.4
NODE_11_length_210151_cov_107_4781	sequence_1	75.49	102	25	0	101896	101997	720720	720821	4.02e-10	72.5
NODE_11_length_210151_cov_107_4781	sequence_1	70.354	226	50	11	203124	203339	1833776	1833994	4.02e-10	72.5
NODE_11_length_210151_cov_107_4781	sequence_1	70.283	212	48	9	162488	162690	1929829	1930034	4.02e-10	72.5
NODE_11_length_210151_cov_107_4781	sequence_1	76.238	101	22	1	101888	101986	2483439	2483339	4.02e-10	72.5
NODE_11_length_210151_cov_107_4781	sequence_1	81.481	81	13	2	62003	62081	5751326	5751406	4.02e-10	72.5
NODE_11_length_210151_cov_107_4781	sequence_1	71.918	146	39	2	183774	183918	5890040	5889896	4.02e-10	72.5
NODE_11_length_210151_cov_107_4781	sequence_1	82.5	80	11	3	62135	62211	1187420	1187341	4.02e-10	71.6
NODE_11_length_210151_cov_107_4781	sequence_1	70.175	171	35	5	87669	87828	1366538	1366373	4.02e-10	71.6
NODE_11_length_210151_cov_107_4781	sequence_1	72.028	143	33	3	42490	42627	2508571	2508431	4.02e-10	71.6
NODE_11_length_210151_cov_107_4781	sequence_1	78.571	84	18	0	181925	182008	4274625	4274542	4.02e-10	71.6
NODE_11_length_210151_cov_107_4781	sequence_1	88.889	54	6	0	94550	94603	5135701	5135754	4.02e-10	71.6
NODE_11_length_210151_cov_107_4781	sequence_1	75.455	110	25	2	110700	110808	1216737	1216629	1.4e-09	70.7
NODE_11_length_210151_cov_107_4781	sequence_1	81.395	86	11	4	62003	62084	2328835	2328751	1.4e-09	70.7
NODE_11_length_210151_cov_107_4781	sequence_1	81.928	83	9	4	62003	62081	2348744	2348664	1.4e-09	70.7
NODE_11_length_210151_cov_107_4781	sequence_1	76.923	91	21	0	101881	101971	4764179	4764089	1.4e-09	70.7
NODE_11_length_210151_cov_107_4781	sequence_1	85.714	63	8	1	62149	62210	5349135	5349073	1.4e-09	70.7
NODE_11_length_210151_cov_107_4781	sequence_1	91.667	48	4	0	76088	76135	83079	83126	1.4e-09	69.8
NODE_11_length_210151_cov_107_4781	sequence_1	95.349	43	2	0	182662	182704	2049472	2049514	1.4e-09	69.8
NODE_11_length_210151_cov_107_4781	sequence_1	81.928	83	10	4	62003	62081	2348849	2348768	1.4e-09	69.8
NODE_11_length_210151_cov_107_4781	sequence_1	80.46	87	10	4	62000	62081	2348957	2348873	1.4e-09	69.8
NODE_11_length_210151_cov_107_4781	sequence_1	74.757	103	26	0	50169	50271	4042352	4042250	1.4e-09	69.8
NODE_11_length_210151_cov_107_4781	sequence_1	67.766	273	78	8	101878	102145	4089594	4089327	1.4e-09	69.8
NODE_11_length_210151_cov_107_4781	sequence_1	80.822	73	14	0	189029	189101	4274224	4274296	1.4e-09	69.8
NODE_11_length_210151_cov_107_4781	sequence_1	79.07	86	9	3	62003	62081	6205374	6205457	1.4e-09	69.8
NODE_11_length_210151_cov_107_4781	sequence_1	68.018	222	49	7	62000	62216	6671803	6672007	1.4e-09	69.8
NODE_11_length_210151_cov_107_4781	sequence_1	67.117	222	67	2	53374	53592	248354	248136	4.89e-09	68.9
NODE_11_length_210151_cov_107_4781	sequence_1	83.077	65	11	0	111304	111368	517575	517511	4.89e-09	68.9
NODE_11_length_210151_cov_107_4781	sequence_1	75	100	25	0	134509	134608	1136049	1135950	4.89e-09	68.9
NODE_11_length_210151_cov_107_4781	sequence_1	82.609	69	10	1	62142	62208	2993957	2993889	4.89e-09	68.9
NODE_11_length_210151_cov_107_4781	sequence_1	93.333	45	3	0	110974	111018	4802566	4802610	4.89e-09	68.9
NODE_11_length_210151_cov_107_4781	sequence_1	72.65	117	32	0	123678	123794	586214	586098	4.89e-09	68
NODE_11_length_210151_cov_107_4781	sequence_1	66.013	306	92	6	136154	136453	1134175	1133876	4.89e-09	68
NODE_11_length_210151_cov_107_4781	sequence_1	91.489	47	4	0	62001	62047	2453378	2453424	4.89e-09	68
NODE_11_length_210151_cov_107_4781	sequence_1	76.923	91	19	1	101888	101976	3185284	3185194	4.89e-09	68
NODE_11_length_210151_cov_107_4781	sequence_1	77.647	85	5	3	62135	62210	6464745	6464666	4.89e-09	68
NODE_11_length_210151_cov_107_4781	sequence_1	87.037	54	7	0	10807	10860	534931	534878	1.71e-08	67.1
NODE_11_length_210151_cov_107_4781	sequence_1	68.852	183	55	2	100852	101033	1192844	1193025	1.71e-08	67.1
NODE_11_length_210151_cov_107_4781	sequence_1	89.796	49	5	0	182656	182704	2049624	2049672	1.71e-08	67.1
NODE_11_length_210151_cov_107_4781	sequence_1	80.769	78	13	2	62135	62210	2328831	2328754	1.71e-08	67.1
NODE_11_length_210151_cov_107_4781	sequence_1	65.238	420	118	13	47076	47484	3412623	3413025	1.71e-08	67.1
NODE_11_length_210151_cov_107_4781	sequence_1	89.796	49	5	0	182649	182697	3750546	3750498	1.71e-08	67.1
NODE_11_length_210151_cov_107_4781	sequence_1	80.682	88	10	5	62001	62082	6542331	6542417	1.71e-08	67.1
NODE_11_length_210151_cov_107_4781	sequence_1	75	96	24	0	42169	42264	1385426	1385521	1.71e-08	66.2
NODE_11_length_210151_cov_107_4781	sequence_1	74.257	101	26	0	101879	101979	1385880	1385780	1.71e-08	66.2
NODE_11_length_210151_cov_107_4781	sequence_1	67.273	220	70	2	52562	52780	2316361	2316579	1.71e-08	66.2
NODE_11_length_210151_cov_107_4781	sequence_1	64.535	344	118	2	94685	95026	3014794	3015135	1.71e-08	66.2
NODE_11_length_210151_cov_107_4781	sequence_1	81.818	66	12	0	172513	172578	3188730	3188665	1.71e-08	66.2
NODE_11_length_210151_cov_107_4781	sequence_1	66.436	289	88	6	94557	94839	5296553	5296268	1.71e-08	66.2
NODE_11_length_210151_cov_107_4781	sequence_1	80.723	83	5	5	62006	62081	5322656	5322578	1.71e-08	66.2
NODE_11_length_210151_cov_107_4781	sequence_1	81.013	79	12	3	62003	62078	1187524	1187446	5.96e-08	65.3
NODE_11_length_210151_cov_107_4781	sequence_1	79.452	73	15	0	115581	115653	2180176	2180104	5.96e-08	65.3
NODE_11_length_210151_cov_107_4781	sequence_1	70.714	140	35	2	118007	118143	2336133	2335997	5.96e-08	65.3
NODE_11_length_210151_cov_107_4781	sequence_1	80	85	11	4	62003	62081	6772758	6772674	5.96e-08	65.3
NODE_11_length_210151_cov_107_4781	sequence_1	70.37	189	44	8	203549	203731	1833586	1833768	5.96e-08	64.4
NODE_11_length_210151_cov_107_4781	sequence_1	67.925	212	47	7	10768	10979	2335628	2335818	5.96e-08	64.4
NODE_11_length_210151_cov_107_4781	sequence_1	71.2	125	36	0	57454	57578	4623197	4623321	5.96e-08	64.4
NODE_11_length_210151_cov_107_4781	sequence_1	81.818	66	9	1	105117	105179	5827794	5827859	5.96e-08	64.4
NODE_11_length_210151_cov_107_4781	sequence_1	67.633	207	61	3	101881	102081	6213856	6213650	5.96e-08	64.4
NODE_11_length_210151_cov_107_4781	sequence_1	67.188	256	66	8	52701	52947	6257147	6257393	5.96e-08	64.4
NODE_11_length_210151_cov_107_4781	sequence_1	72.727	121	31	2	101861	101980	549335	549216	2.08e-07	63.5
NODE_11_length_210151_cov_107_4781	sequence_1	69.886	176	46	5	8552	8725	2027013	2026843	2.08e-07	63.5
NODE_11_length_210151_cov_107_4781	sequence_1	84.746	59	8	1	62151	62208	2029195	2029253	2.08e-07	63.5
NODE_11_length_210151_cov_107_4781	sequence_1	80.233	86	10	5	62002	62082	2348872	2348955	2.08e-07	63.5
NODE_11_length_210151_cov_107_4781	sequence_1	92.857	42	3	0	62169	62210	3767739	3767698	2.08e-07	63.5
NODE_11_length_210151_cov_107_4781	sequence_1	65.509	403	121	12	46219	46612	5228435	5228042	2.08e-07	63.5
NODE_11_length_210151_cov_107_4781	sequence_1	97.297	37	1	0	90171	90207	5751407	5751371	2.08e-07	63.5
NODE_11_length_210151_cov_107_4781	sequence_1	66.221	299	85	8	46323	46613	6694919	6695209	2.08e-07	63.5
NODE_11_length_210151_cov_107_4781	sequence_1	77.215	79	18	0	111298	111376	1216139	1216061	2.08e-07	62.6
NODE_11_length_210151_cov_107_4781	sequence_1	80	90	10	6	61997	62081	1352115	1352201	2.08e-07	62.6
NODE_11_length_210151_cov_107_4781	sequence_1	74.757	103	24	2	101896	101997	1987291	1987392	2.08e-07	62.6
NODE_11_length_210151_cov_107_4781	sequence_1	79.487	78	14	2	62135	62210	2348845	2348768	2.08e-07	62.6
NODE_11_length_210151_cov_107_4781	sequence_1	79.487	78	14	2	62135	62210	2348950	2348873	2.08e-07	62.6
NODE_11_length_210151_cov_107_4781	sequence_1	100	34	0	0	62049	62082	4636604	4636637	2.08e-07	62.6
NODE_11_length_210151_cov_107_4781	sequence_1	75.49	102	21	3	101877	101976	5213241	5213340	2.08e-07	62.6
NODE_11_length_210151_cov_107_4781	sequence_1	79.487	78	14	2	62135	62210	5322655	5322578	2.08e-07	62.6
NODE_11_length_210151_cov_107_4781	sequence_1	84.127	63	8	2	62021	62081	5349135	5349073	2.08e-07	62.6
NODE_11_length_210151_cov_107_4781	sequence_1	77.381	84	14	2	62002	62082	5609404	5609323	2.08e-07	62.6
NODE_11_length_210151_cov_107_4781	sequence_1	72.566	113	29	1	42516	42626	6213739	6213851	2.08e-07	62.6
NODE_11_length_210151_cov_107_4781	sequence_1	78.409	88	12	4	62001	62082	6542227	6542313	2.08e-07	62.6
NODE_11_length_210151_cov_107_4781	sequence_1	78.409	88	12	4	62001	62082	6542435	6542521	2.08e-07	62.6
NODE_11_length_210151_cov_107_4781	sequence_1	68.545	213	55	7	42523	42729	6545054	6544848	2.08e-07	62.6
NODE_11_length_210151_cov_107_4781	sequence_1	78.495	93	13	5	62000	62088	6671918	6672007	2.08e-07	62.6
NODE_11_length_210151_cov_107_4781	sequence_1	92.683	41	3	0	62170	62210	1191496	1191536	7.26e-07	61.7
NODE_11_length_210151_cov_107_4781	sequence_1	76.344	93	16	3	123677	123766	1688049	1687960	7.26e-07	61.7
NODE_11_length_210151_cov_107_4781	sequence_1	76.344	93	16	3	34903	34992	1776762	1776673	7.26e-07	61.7
NODE_11_length_210151_cov_107_4781	sequence_1	93.023	43	2	1	62176	62218	2281896	2281937	7.26e-07	61.7
NODE_11_length_210151_cov_107_4781	sequence_1	93.023	43	2	1	62176	62218	2282153	2282194	7.26e-07	61.7
NODE_11_length_210151_cov_107_4781	sequence_1	72.072	111	31	0	101872	101982	3022773	3022883	7.26e-07	61.7
NODE_11_length_210151_cov_107_4781	sequence_1	82.258	62	8	1	110950	111008	3190129	3190190	7.26e-07	61.7
NODE_11_length_210151_cov_107_4781	sequence_1	72.222	144	26	7	22820	22956	3824565	3824429	7.26e-07	61.7
NODE_11_length_210151_cov_107_4781	sequence_1	70.968	124	27	2	87419	87536	3848227	3848347	7.26e-07	61.7
NODE_11_length_210151_cov_107_4781	sequence_1	97.222	36	1	0	90088	90123	6205532	6205497	7.26e-07	61.7
NODE_11_length_210151_cov_107_4781	sequence_1	75	116	14	7	90090	90205	6263803	6263903	7.26e-07	61.7
NODE_11_length_210151_cov_107_4781	sequence_1	67.822	202	62	3	85125	85325	6391104	6390905	7.26e-07	61.7
NODE_11_length_210151_cov_107_4781	sequence_1	91.111	45	2	1	182662	182706	6464620	6464578	7.26e-07	61.7
NODE_11_length_210151_cov_107_4781	sequence_1	78.652	89	10	5	62001	62082	6542538	6542624	7.26e-07	61.7
NODE_11_length_210151_cov_107_4781	sequence_1	79.381	97	7	8	62000	62086	6772671	6772764	7.26e-07	61.7
NODE_11_length_210151_cov_107_4781	sequence_1	70.06	167	43	5	8637	8798	1033985	1034149	7.26e-07	60.8
NODE_11_length_210151_cov_107_4781	sequence_1	69.565	161	45	3	100838	100996	1197445	1197603	7.26e-07	60.8
NODE_11_length_210151_cov_107_4781	sequence_1	80	85	11	5	62002	62082	2348663	2348745	7.26e-07	60.8
NODE_11_length_210151_cov_107_4781	sequence_1	90.698	43	4	0	90171	90213	2348872	2348914	7.26e-07	60.8
NODE_11_length_210151_cov_107_4781	sequence_1	88	50	5	1	182653	182701	2348965	2348916	7.26e-07	60.8
NODE_11_length_210151_cov_107_4781	sequence_1	79.412	68	14	0	58847	58914	3439764	3439697	7.26e-07	60.8
NODE_11_length_210151_cov_107_4781	sequence_1	82.759	58	10	0	102236	102293	3508401	3508344	7.26e-07	60.8
NODE_11_length_210151_cov_107_4781	sequence_1	82.759	58	10	0	58846	58903	5349070	5349127	7.26e-07	60.8
NODE_11_length_210151_cov_107_4781	sequence_1	94.737	38	2	0	182662	182699	6263952	6263915	7.26e-07	60.8
NODE_11_length_210151_cov_107_4781	sequence_1	76.667	90	10	4	62001	62082	6542124	6542210	7.26e-07	60.8
NODE_11_length_210151_cov_107_4781	sequence_1	88.889	45	5	0	47142	47186	530793	530749	2.53e-06	59.9
NODE_11_length_210151_cov_107_4781	sequence_1	73.684	95	25	0	101882	101976	620986	620892	2.53e-06	59.9
NODE_11_length_210151_cov_107_4781	sequence_1	73	100	27	0	101878	101977	935412	935313	2.53e-06	59.9
NODE_11_length_210151_cov_107_4781	sequence_1	78.481	79	15	2	62135	62211	1187520	1187442	2.53e-06	59.9
NODE_11_length_210151_cov_107_4781	sequence_1	86	50	7	0	48851	48900	1409797	1409846	2.53e-06	59.9
NODE_11_length_210151_cov_107_4781	sequence_1	97.297	37	0	1	62001	62036	1866769	1866805	2.53e-06	59.9
NODE_11_length_210151_cov_107_4781	sequence_1	90.909	44	2	1	62047	62090	2281896	2281937	2.53e-06	59.9
NODE_11_length_210151_cov_107_4781	sequence_1	90.909	44	2	1	62047	62090	2282153	2282194	2.53e-06	59.9
NODE_11_length_210151_cov_107_4781	sequence_1	97.143	35	1	0	90171	90205	2348663	2348697	2.53e-06	59.9
NODE_11_length_210151_cov_107_4781	sequence_1	86.538	52	6	1	62160	62210	3444324	3444375	2.53e-06	59.9
NODE_11_length_210151_cov_107_4781	sequence_1	71.212	132	22	5	90089	90205	3444617	3444487	2.53e-06	59.9
NODE_11_length_210151_cov_107_4781	sequence_1	78.049	82	12	3	62135	62210	3859955	3860036	2.53e-06	59.9
NODE_11_length_210151_cov_107_4781	sequence_1	88.889	45	5	0	163923	163967	4306448	4306404	2.53e-06	59.9
NODE_11_length_210151_cov_107_4781	sequence_1	73.529	102	21	2	101878	101976	5022598	5022500	2.53e-06	59.9
NODE_11_length_210151_cov_107_4781	sequence_1	97.143	35	1	0	90171	90205	5349072	5349106	2.53e-06	59.9
NODE_11_length_210151_cov_107_4781	sequence_1	65.667	300	83	8	29657	29943	5800209	5800501	2.53e-06	59.9
NODE_11_length_210151_cov_107_4781	sequence_1	97.143	35	1	0	182662	182696	6146181	6146147	2.53e-06	59.9
NODE_11_length_210151_cov_107_4781	sequence_1	77.381	84	17	2	62000	62081	6263868	6263951	2.53e-06	59.9
NODE_11_length_210151_cov_107_4781	sequence_1	68.571	175	45	4	8552	8721	6391078	6390909	2.53e-06	59.9
NODE_11_length_210151_cov_107_4781	sequence_1	76.667	90	16	3	62001	62086	6532422	6532510	2.53e-06	59.9
NODE_11_length_210151_cov_107_4781	sequence_1	90.476	42	4	0	123677	123718	853112	853071	2.53e-06	59
NODE_11_length_210151_cov_107_4781	sequence_1	80.645	62	12	0	123651	123712	1008505	1008566	2.53e-06	59
NODE_11_length_210151_cov_107_4781	sequence_1	77.778	81	16	2	101897	101976	1157777	1157856	2.53e-06	59
NODE_11_length_210151_cov_107_4781	sequence_1	94.595	37	2	0	90087	90123	1187389	1187425	2.53e-06	59
NODE_11_length_210151_cov_107_4781	sequence_1	94.595	37	2	0	90087	90123	1187489	1187525	2.53e-06	59
NODE_11_length_210151_cov_107_4781	sequence_1	90.476	42	4	0	62041	62082	1191496	1191537	2.53e-06	59
NODE_11_length_210151_cov_107_4781	sequence_1	85.185	54	7	1	184629	184681	1202457	1202404	2.53e-06	59
NODE_11_length_210151_cov_107_4781	sequence_1	72.8	125	30	4	87439	87561	1203778	1203656	2.53e-06	59
NODE_11_length_210151_cov_107_4781	sequence_1	66.279	258	79	5	160702	160955	1371883	1372136	2.53e-06	59
NODE_11_length_210151_cov_107_4781	sequence_1	94.595	37	2	0	182663	182699	2034788	2034824	2.53e-06	59
NODE_11_length_210151_cov_107_4781	sequence_1	90.476	42	4	0	42229	42270	2178547	2178506	2.53e-06	59
NODE_11_length_210151_cov_107_4781	sequence_1	79.487	78	13	3	62135	62210	2348740	2348664	2.53e-06	59
NODE_11_length_210151_cov_107_4781	sequence_1	79.07	86	11	5	62002	62082	2348767	2348850	2.53e-06	59
NODE_11_length_210151_cov_107_4781	sequence_1	70.149	134	34	2	167186	167313	3233821	3233688	2.53e-06	59
NODE_11_length_210151_cov_107_4781	sequence_1	78.947	76	14	2	62135	62208	3439685	3439760	2.53e-06	59
NODE_11_length_210151_cov_107_4781	sequence_1	90.476	42	4	0	182662	182703	3849058	3849017	2.53e-06	59
NODE_11_length_210151_cov_107_4781	sequence_1	72.174	115	23	3	162626	162734	4326909	4327020	2.53e-06	59
NODE_11_length_210151_cov_107_4781	sequence_1	94.595	37	2	0	62178	62214	4636604	4636640	2.53e-06	59
NODE_11_length_210151_cov_107_4781	sequence_1	75.581	86	19	1	42543	42626	4764089	4764174	2.53e-06	59
NODE_11_length_210151_cov_107_4781	sequence_1	75.824	91	20	2	101897	101986	5200758	5200669	2.53e-06	59
NODE_11_length_210151_cov_107_4781	sequence_1	77.778	72	16	0	62137	62208	5609397	5609326	2.53e-06	59
NODE_11_length_210151_cov_107_4781	sequence_1	76.471	85	16	2	110309	110391	5613766	5613848	2.53e-06	59
NODE_11_length_210151_cov_107_4781	sequence_1	100	32	0	0	62179	62210	5984963	5984994	2.53e-06	59
NODE_11_length_210151_cov_107_4781	sequence_1	65.769	260	85	3	76790	77047	6699142	6698885	2.53e-06	59
NODE_11_length_210151_cov_107_4781	sequence_1	94.595	37	2	0	44085	44121	6781935	6781899	2.53e-06	59
NODE_11_length_210151_cov_107_4781	sequence_1	70.588	119	35	0	11083	11201	534676	534558	8.85e-06	58.1
NODE_11_length_210151_cov_107_4781	sequence_1	68.75	144	45	0	101839	101982	684773	684916	8.85e-06	58.1
NODE_11_length_210151_cov_107_4781	sequence_1	80.882	68	11	2	62023	62088	2029195	2029262	8.85e-06	58.1
NODE_11_length_210151_cov_107_4781	sequence_1	78.495	93	13	6	61993	62081	2034877	2034788	8.85e-06	58.1
NODE_11_length_210151_cov_107_4781	sequence_1	97.222	36	0	1	62001	62035	2049629	2049664	8.85e-06	58.1
NODE_11_length_210151_cov_107_4781	sequence_1	92.308	39	3	0	182663	182701	2348744	2348706	8.85e-06	58.1
NODE_11_length_210151_cov_107_4781	sequence_1	92.683	41	2	1	62170	62210	2453320	2453359	8.85e-06	58.1
NODE_11_length_210151_cov_107_4781	sequence_1	75	84	21	0	111323	111406	3623716	3623633	8.85e-06	58.1
NODE_11_length_210151_cov_107_4781	sequence_1	86.275	51	6	1	61993	62042	3767581	3767531	8.85e-06	58.1
NODE_11_length_210151_cov_107_4781	sequence_1	74.157	89	23	0	42538	42626	5022500	5022588	8.85e-06	58.1
NODE_11_length_210151_cov_107_4781	sequence_1	72.093	129	32	4	162953	163079	518088	517962	8.85e-06	57.2
NODE_11_length_210151_cov_107_4781	sequence_1	78.788	66	14	0	42525	42590	549207	549272	8.85e-06	57.2
NODE_11_length_210151_cov_107_4781	sequence_1	69.128	149	42	2	73609	73755	564652	564798	8.85e-06	57.2
NODE_11_length_210151_cov_107_4781	sequence_1	84.314	51	8	0	113867	113917	1052729	1052679	8.85e-06	57.2
NODE_11_length_210151_cov_107_4781	sequence_1	71.698	106	30	0	162622	162727	1097272	1097377	8.85e-06	57.2
NODE_11_length_210151_cov_107_4781	sequence_1	73.148	108	23	3	42541	42645	1196963	1196859	8.85e-06	57.2
NODE_11_length_210151_cov_107_4781	sequence_1	94.444	36	2	0	90088	90123	1332035	1332070	8.85e-06	57.2
NODE_11_length_210151_cov_107_4781	sequence_1	94.444	36	2	0	184628	184663	1352155	1352120	8.85e-06	57.2
NODE_11_length_210151_cov_107_4781	sequence_1	75.269	93	17	3	42538	42626	1385783	1385873	8.85e-06	57.2
NODE_11_length_210151_cov_107_4781	sequence_1	75.309	81	20	0	42538	42618	1987371	1987291	8.85e-06	57.2
NODE_11_length_210151_cov_107_4781	sequence_1	94.444	36	2	0	90088	90123	2591425	2591460	8.85e-06	57.2
NODE_11_length_210151_cov_107_4781	sequence_1	83.051	59	6	2	62043	62099	3750595	3750539	8.85e-06	57.2
NODE_11_length_210151_cov_107_4781	sequence_1	71.724	145	29	7	89695	89833	5017043	5017181	8.85e-06	57.2
NODE_11_length_210151_cov_107_4781	sequence_1	68.333	180	45	5	189274	189447	5088219	5088046	8.85e-06	57.2
NODE_11_length_210151_cov_107_4781	sequence_1	67.157	204	53	5	46325	46521	5170919	5170723	8.85e-06	57.2
NODE_11_length_210151_cov_107_4781	sequence_1	94.444	36	2	0	90088	90123	6205408	6205373	8.85e-06	57.2
NODE_11_length_210151_cov_107_4781	sequence_1	72.277	101	28	0	101880	101980	6213059	6212959	8.85e-06	57.2
NODE_11_length_210151_cov_107_4781	sequence_1	75.556	90	10	4	62129	62210	6542227	6542312	8.85e-06	57.2
NODE_11_length_210151_cov_107_4781	sequence_1	75.556	90	10	4	62129	62210	6542331	6542416	8.85e-06	57.2
NODE_11_length_210151_cov_107_4781	sequence_1	94.737	38	1	1	62173	62210	6697010	6697046	8.85e-06	57.2
NODE_11_length_210151_cov_107_4781	sequence_1	78.205	78	12	3	42512	42585	911377	911301	3.09e-05	56.3
NODE_11_length_210151_cov_107_4781	sequence_1	81.667	60	10	1	62002	62060	956804	956863	3.09e-05	56.3
NODE_11_length_210151_cov_107_4781	sequence_1	75	92	21	2	101872	101962	1146207	1146117	3.09e-05	56.3
NODE_11_length_210151_cov_107_4781	sequence_1	96.97	33	1	0	62178	62210	1217992	1217960	3.09e-05	56.3
NODE_11_length_210151_cov_107_4781	sequence_1	96.97	33	1	0	62178	62210	1815145	1815177	3.09e-05	56.3
NODE_11_length_210151_cov_107_4781	sequence_1	88.372	43	5	0	182662	182704	1866770	1866812	3.09e-05	56.3
NODE_11_length_210151_cov_107_4781	sequence_1	88.372	43	5	0	182663	182705	2328835	2328793	3.09e-05	56.3
NODE_11_length_210151_cov_107_4781	sequence_1	88.372	43	5	0	90171	90213	2348767	2348809	3.09e-05	56.3
NODE_11_length_210151_cov_107_4781	sequence_1	92.105	38	3	0	182663	182700	2348849	2348812	3.09e-05	56.3
NODE_11_length_210151_cov_107_4781	sequence_1	87.234	47	4	1	184619	184663	2589105	2589059	3.09e-05	56.3
NODE_11_length_210151_cov_107_4781	sequence_1	83.636	55	8	1	183877	183931	2664385	2664332	3.09e-05	56.3
NODE_11_length_210151_cov_107_4781	sequence_1	72.034	118	28	3	56600	56716	3046415	3046302	3.09e-05	56.3
NODE_11_length_210151_cov_107_4781	sequence_1	70.796	113	33	0	154132	154244	4206336	4206224	3.09e-05	56.3
NODE_11_length_210151_cov_107_4781	sequence_1	92.105	38	3	0	123676	123713	5459016	5458979	3.09e-05	56.3
NODE_11_length_210151_cov_107_4781	sequence_1	75	84	18	1	48589	48672	5752267	5752187	3.09e-05	56.3
NODE_11_length_210151_cov_107_4781	sequence_1	92.105	38	3	0	62050	62087	5984963	5985000	3.09e-05	56.3
NODE_11_length_210151_cov_107_4781	sequence_1	79.31	87	11	6	62001	62081	6464534	6464619	3.09e-05	56.3
NODE_11_length_210151_cov_107_4781	sequence_1	71.845	103	29	0	42525	42627	6522626	6522524	3.09e-05	56.3
NODE_11_length_210151_cov_107_4781	sequence_1	74.725	91	9	4	62129	62210	6542124	6542209	3.09e-05	56.3
NODE_11_length_210151_cov_107_4781	sequence_1	74.725	91	9	4	62129	62210	6542538	6542623	3.09e-05	56.3
NODE_11_length_210151_cov_107_4781	sequence_1	69.63	135	40	1	101900	102033	6564662	6564528	3.09e-05	56.3
NODE_11_length_210151_cov_107_4781	sequence_1	92.105	38	3	0	182663	182700	6772758	6772721	3.09e-05	56.3
NODE_11_length_210151_cov_107_4781	sequence_1	79.104	67	8	2	88251	88314	597586	597649	3.09e-05	55.4
NODE_11_length_210151_cov_107_4781	sequence_1	86.667	45	6	0	182663	182707	1202386	1202342	3.09e-05	55.4
NODE_11_length_210151_cov_107_4781	sequence_1	78.462	65	14	0	201145	201209	1629636	1629700	3.09e-05	55.4
NODE_11_length_210151_cov_107_4781	sequence_1	69.312	189	46	8	203069	203251	1834066	1834248	3.09e-05	55.4
NODE_11_length_210151_cov_107_4781	sequence_1	94.286	35	2	0	184629	184663	2034835	2034869	3.09e-05	55.4
NODE_11_length_210151_cov_107_4781	sequence_1	94.286	35	2	0	62176	62210	2282023	2282057	3.09e-05	55.4
NODE_11_length_210151_cov_107_4781	sequence_1	77.647	85	14	4	62002	62082	2328753	2328836	3.09e-05	55.4
NODE_11_length_210151_cov_107_4781	sequence_1	90.476	42	3	1	62041	62082	2453320	2453360	3.09e-05	55.4
NODE_11_length_210151_cov_107_4781	sequence_1	71.429	105	30	0	140292	140396	2907738	2907634	3.09e-05	55.4
NODE_11_length_210151_cov_107_4781	sequence_1	94.286	35	2	0	90171	90205	3444376	3444342	3.09e-05	55.4
NODE_11_length_210151_cov_107_4781	sequence_1	77.647	85	14	4	62002	62082	3444521	3444438	3.09e-05	55.4
NODE_11_length_210151_cov_107_4781	sequence_1	84.314	51	5	1	62172	62219	3750595	3750545	3.09e-05	55.4
NODE_11_length_210151_cov_107_4781	sequence_1	88.636	44	3	1	182662	182703	4394685	4394728	3.09e-05	55.4
NODE_11_length_210151_cov_107_4781	sequence_1	81.818	55	10	0	169908	169962	4786930	4786876	3.09e-05	55.4
NODE_11_length_210151_cov_107_4781	sequence_1	84	50	8	0	32296	32345	6120585	6120536	3.09e-05	55.4
NODE_11_length_210151_cov_107_4781	sequence_1	90	40	4	0	123674	123713	6146758	6146797	3.09e-05	55.4
NODE_11_length_210151_cov_107_4781	sequence_1	75.862	87	15	3	62129	62210	6542435	6542520	3.09e-05	55.4
NODE_11_length_210151_cov_107_4781	sequence_1	94.286	35	2	0	90088	90122	6697097	6697063	3.09e-05	55.4
NODE_11_length_210151_cov_107_4781	sequence_1	86.667	45	6	0	90088	90132	6772724	6772768	3.09e-05	55.4
NODE_110_length_2301_cov_37_411398	sequence_1	98.539	2191	32	0	56	2246	6519778	6517588	0	3808
NODE_110_length_2301_cov_37_411398	sequence_1	70.221	497	117	15	1020	1493	6627590	6627102	6.44e-48	190
NODE_110_length_2301_cov_37_411398	sequence_1	76.349	241	51	2	1022	1256	6682778	6682538	4.95e-43	175
NODE_110_length_2301_cov_37_411398	sequence_1	66.348	627	172	14	882	1493	6630878	6630276	1.62e-36	152
NODE_110_length_2301_cov_37_411398	sequence_1	71.617	303	81	3	959	1257	1074022	1074323	5.65e-36	150
NODE_110_length_2301_cov_37_411398	sequence_1	71.956	271	67	3	1004	1268	6675002	6674735	2.93e-33	141
NODE_110_length_2301_cov_37_411398	sequence_1	72.587	259	65	3	1016	1268	6679592	6679334	1.02e-32	140
NODE_110_length_2301_cov_37_411398	sequence_1	65.71	627	176	13	882	1493	6651017	6650415	3.57e-32	139
NODE_110_length_2301_cov_37_411398	sequence_1	74.107	224	47	4	1040	1256	6512253	6512034	4.34e-31	135
NODE_110_length_2301_cov_37_411398	sequence_1	72.541	244	57	6	1022	1257	6646416	6646175	9.57e-27	121
NODE_110_length_2301_cov_37_411398	sequence_1	70.28	286	64	9	1025	1295	6641838	6641559	4.96e-24	112
NODE_110_length_2301_cov_37_411398	sequence_1	70	250	67	3	1026	1268	6638474	6638226	6.04e-23	107
NODE_110_length_2301_cov_37_411398	sequence_1	100	55	0	0	1	55	2994498	2994552	8.96e-21	100
NODE_110_length_2301_cov_37_411398	sequence_1	100	55	0	0	2247	2301	5776566	5776512	8.96e-21	100
NODE_110_length_2301_cov_37_411398	sequence_1	69.737	228	66	1	1019	1243	1071007	1071234	3.13e-20	99.6
NODE_110_length_2301_cov_37_411398	sequence_1	69.637	303	74	11	237	527	6642674	6642378	3.13e-20	99.6
NODE_110_length_2301_cov_37_411398	sequence_1	70.507	217	58	4	1039	1252	1894322	1894535	4.64e-18	91.5
NODE_110_length_2301_cov_37_411398	sequence_1	66.947	357	97	9	179	523	6628458	6628111	4.64e-18	91.5
NODE_110_length_2301_cov_37_411398	sequence_1	68.321	262	78	3	993	1253	2063727	2063470	1.62e-17	90.6
NODE_110_length_2301_cov_37_411398	sequence_1	69.231	260	70	7	76	329	6683744	6683489	1.97e-16	86.9
NODE_110_length_2301_cov_37_411398	sequence_1	66.801	497	131	23	57	536	1070012	1070491	8.39e-15	80.6
NODE_110_length_2301_cov_37_411398	sequence_1	68.571	315	81	13	237	536	6680407	6680096	8.39e-15	80.6
NODE_110_length_2301_cov_37_411398	sequence_1	75	112	28	0	1146	1257	6635138	6635027	1.02e-13	77
NODE_110_length_2301_cov_37_411398	sequence_1	67.586	290	82	8	237	517	6636098	6635812	3.57e-13	75.2
NODE_110_length_2301_cov_37_411398	sequence_1	68.037	219	64	3	1035	1253	2067890	2067678	4.35e-12	72.5
NODE_110_length_2301_cov_37_411398	sequence_1	81.013	79	13	2	443	520	2064307	2064230	5.3e-11	68.9
NODE_110_length_2301_cov_37_411398	sequence_1	85	60	8	1	462	520	6675578	6675519	6.45e-10	65.3
NODE_110_length_2301_cov_37_411398	sequence_1	75.269	93	20	1	261	353	6631523	6631434	2.25e-09	63.5
NODE_110_length_2301_cov_37_411398	sequence_1	66.899	287	86	8	57	338	6639452	6639170	2.25e-09	62.6
NODE_110_length_2301_cov_37_411398	sequence_1	79.71	69	14	0	261	329	6651662	6651594	2.25e-09	62.6
NODE_110_length_2301_cov_37_411398	sequence_1	78.947	95	12	6	1403	1493	6674555	6674465	2.25e-09	62.6
NODE_110_length_2301_cov_37_411398	sequence_1	68.359	256	55	14	57	299	6676006	6675764	9.58e-08	58.1
NODE_110_length_2301_cov_37_411398	sequence_1	88.372	43	5	0	1449	1491	1894750	1894792	3.34e-07	56.3
NODE_110_length_2301_cov_37_411398	sequence_1	73.864	88	23	0	1407	1494	6638057	6637970	3.34e-07	56.3
NODE_110_length_2301_cov_37_411398	sequence_1	81.818	55	10	0	469	523	6646993	6646939	3.34e-07	55.4
NODE_110_length_2301_cov_37_411398	sequence_1	77.465	71	14	1	193	261	1338213	1338143	1.17e-06	54.5
NODE_110_length_2301_cov_37_411398	sequence_1	72.816	103	26	2	1145	1246	5160819	5160718	1.17e-06	53.6
NODE_110_length_2301_cov_37_411398	sequence_1	100	28	0	0	1463	1490	2062099	2062072	4.07e-06	51.8
NODE_110_length_2301_cov_37_411398	sequence_1	79.31	58	12	0	463	520	6686661	6686604	4.07e-06	51.8
NODE_110_length_2301_cov_37_411398	sequence_1	93.548	31	2	0	1463	1493	6641361	6641331	4.96e-05	48.2
NODE_111_length_2290_cov_182_16957	sequence_1	89.691	97	9	1	48	144	4880056	4879961	6.42e-29	127
NODE_111_length_2290_cov_182_16957	sequence_1	72.269	119	33	0	1	119	451094	451212	1.84e-10	67.1
NODE_112_length_2270_cov_192_48893	sequence_1	72.756	312	73	5	1645	1950	458382	458077	2.08e-41	168
NODE_112_length_2270_cov_192_48893	sequence_1	70	140	40	2	2132	2270	457892	457754	9.45e-08	57.2
NODE_113_length_2268_cov_188_34478	sequence_1	98.942	2268	24	0	1	2268	5503951	5501684	0	3983
NODE_113_length_2268_cov_188_34478	sequence_1	98.677	2268	30	0	1	2268	2553218	2555485	0	3956
NODE_113_length_2268_cov_188_34478	sequence_1	71.821	291	74	6	1115	1401	2736913	2736627	1.23e-31	136
NODE_113_length_2268_cov_188_34478	sequence_1	71.478	291	75	6	1115	1401	208795	208509	5.22e-30	132
NODE_113_length_2268_cov_188_34478	sequence_1	71.233	292	76	6	1114	1401	2731599	2731312	1.82e-29	129
NODE_113_length_2268_cov_188_34478	sequence_1	68.831	385	105	9	1102	1477	3286848	3287226	6.35e-29	127
NODE_113_length_2268_cov_188_34478	sequence_1	68.831	385	105	9	1102	1477	5669851	5669473	6.35e-29	127
NODE_113_length_2268_cov_188_34478	sequence_1	66.851	362	111	6	1121	1476	1025680	1025322	1.31e-18	94.2
NODE_113_length_2268_cov_188_34478	sequence_1	67.033	364	107	8	1121	1476	1244670	1245028	4.58e-18	92.4
NODE_113_length_2268_cov_188_34478	sequence_1	66.667	369	104	10	1121	1478	6592577	6592937	6.79e-16	84.2
NODE_113_length_2268_cov_188_34478	sequence_1	65.957	329	99	6	1157	1477	3488924	3489247	1.23e-12	74.3
NODE_113_length_2268_cov_188_34478	sequence_1	87.5	40	5	0	426	465	6591936	6591975	1.4e-05	50.9
NODE_114_length_2232_cov_167_99127	sequence_1	99.955	2233	0	1	1	2232	5924075	5926307	0	4020
NODE_115_length_2208_cov_249_21272	sequence_1	89.474	38	4	0	1254	1291	4665984	4665947	3.91e-06	51.8
NODE_116_length_2204_cov_158_99953	sequence_1	90.331	393	38	0	630	1022	2856297	2855905	1.04e-152	538
NODE_116_length_2204_cov_158_99953	sequence_1	85.891	404	44	4	620	1022	4877336	4876945	5.39e-131	466
NODE_116_length_2204_cov_158_99953	sequence_1	96	75	3	0	2130	2204	2083131	2083057	2.62e-27	123
NODE_116_length_2204_cov_158_99953	sequence_1	68.249	337	101	5	1083	1415	485366	485700	1.66e-23	109
NODE_116_length_2204_cov_158_99953	sequence_1	87.931	58	6	1	630	686	4852207	4852264	1.45e-11	70.7
NODE_119_length_2069_cov_212_65441	sequence_1	69.015	2072	561	38	7	2033	2148430	2146395	0	745
NODE_12_length_192982_cov_105_7841	sequence_1	99.386	104266	588	16	1	104224	4851758	4747503	0	185100
NODE_12_length_192982_cov_105_7841	sequence_1	99.499	57872	271	8	104331	162185	4747508	4689639	0	103000
NODE_12_length_192982_cov_105_7841	sequence_1	85.127	2945	433	3	168192	171131	292105	295049	0	3328
NODE_12_length_192982_cov_105_7841	sequence_1	80.821	2899	498	14	94216	97103	3399347	3402198	0	2711
NODE_12_length_192982_cov_105_7841	sequence_1	85.047	1371	205	0	115133	116503	697335	698705	0	1549
NODE_12_length_192982_cov_105_7841	sequence_1	75.993	2141	462	32	105578	107692	1699758	1697644	0	1447
NODE_12_length_192982_cov_105_7841	sequence_1	74.223	1866	438	21	92106	93954	3903839	3905678	0	1141
NODE_12_length_192982_cov_105_7841	sequence_1	83.908	957	151	3	190621	191576	285322	286276	0	1021
NODE_12_length_192982_cov_105_7841	sequence_1	70.06	2181	531	42	43241	45339	214560	212420	0	911
NODE_12_length_192982_cov_105_7841	sequence_1	77.68	905	185	9	134900	135794	131104	130207	0	697
NODE_12_length_192982_cov_105_7841	sequence_1	76.345	892	206	4	104426	105313	1702393	1701503	0	645
NODE_12_length_192982_cov_105_7841	sequence_1	75.105	715	172	2	90768	91479	1667905	1668616	1.78e-134	484
NODE_12_length_192982_cov_105_7841	sequence_1	73.813	779	187	9	87330	88098	621205	620434	2.03e-127	461
NODE_12_length_192982_cov_105_7841	sequence_1	66.269	1930	558	42	45715	47602	212208	210330	1.9e-121	441
NODE_12_length_192982_cov_105_7841	sequence_1	72.4	750	197	6	87338	88082	3418174	3418918	1.67e-109	402
NODE_12_length_192982_cov_105_7841	sequence_1	75.717	593	137	6	135970	136557	1292275	1292865	5.82e-109	400
NODE_12_length_192982_cov_105_7841	sequence_1	72.572	762	187	13	96353	97103	4061650	4060900	2.47e-107	394
NODE_12_length_192982_cov_105_7841	sequence_1	72.041	676	155	14	108695	109353	6717555	6718213	2.03e-89	335
NODE_12_length_192982_cov_105_7841	sequence_1	75.311	482	100	10	154672	155142	2328088	2328561	9.86e-81	306
NODE_12_length_192982_cov_105_7841	sequence_1	70.301	697	194	9	1	692	24652	25340	1.78e-77	296
NODE_12_length_192982_cov_105_7841	sequence_1	67.749	862	244	15	104433	105280	2663665	2664506	3.02e-68	265
NODE_12_length_192982_cov_105_7841	sequence_1	66.794	1310	347	48	129597	130871	4253223	4254479	3.02e-68	265
NODE_12_length_192982_cov_105_7841	sequence_1	69.415	667	193	7	30	692	474987	475646	1.05e-67	262
NODE_12_length_192982_cov_105_7841	sequence_1	70.451	599	155	10	36584	37171	4203287	4202700	4.48e-66	258
NODE_12_length_192982_cov_105_7841	sequence_1	71.667	480	136	0	171271	171750	297627	298106	5.46e-65	253
NODE_12_length_192982_cov_105_7841	sequence_1	71.783	443	101	9	87398	87828	5302060	5302490	3.93e-54	217
NODE_12_length_192982_cov_105_7841	sequence_1	66.345	1037	279	33	116829	117824	89380	88373	1.67e-52	212
NODE_12_length_192982_cov_105_7841	sequence_1	65.208	960	271	17	115511	116449	4653086	4652169	7.11e-51	206
NODE_12_length_192982_cov_105_7841	sequence_1	72.959	392	90	9	87428	87811	3508900	3508517	8.66e-50	204
NODE_12_length_192982_cov_105_7841	sequence_1	69.625	586	151	17	142391	142963	1060739	1060168	8.66e-50	203
NODE_12_length_192982_cov_105_7841	sequence_1	76.015	271	65	0	87368	87638	5213065	5213335	1.28e-47	196
NODE_12_length_192982_cov_105_7841	sequence_1	70.042	474	121	9	108868	109332	1838681	1839142	4.48e-47	194
NODE_12_length_192982_cov_105_7841	sequence_1	68.235	510	126	10	143151	143627	1060046	1059540	3.45e-42	178
NODE_12_length_192982_cov_105_7841	sequence_1	67.477	658	186	16	48796	49439	1931328	1930685	1.2e-41	176
NODE_12_length_192982_cov_105_7841	sequence_1	67.402	635	189	12	86364	86989	3159074	3159699	4.2e-41	175
NODE_12_length_192982_cov_105_7841	sequence_1	64.358	982	284	18	115511	116465	3480733	3479791	1.47e-40	172
NODE_12_length_192982_cov_105_7841	sequence_1	69.358	483	121	13	108871	109341	3913337	3913804	5.12e-40	170
NODE_12_length_192982_cov_105_7841	sequence_1	69.499	459	122	10	130415	130864	3108605	3108156	1.79e-39	168
NODE_12_length_192982_cov_105_7841	sequence_1	68.636	440	127	4	71424	71856	2169918	2170353	7.59e-38	164
NODE_12_length_192982_cov_105_7841	sequence_1	70.509	373	106	4	89393	89763	3416107	3416477	7.59e-38	163
NODE_12_length_192982_cov_105_7841	sequence_1	66.667	597	164	11	89254	89831	620402	619822	2.65e-37	162
NODE_12_length_192982_cov_105_7841	sequence_1	67.892	517	147	9	108835	109343	6036853	6036348	2.65e-37	161
NODE_12_length_192982_cov_105_7841	sequence_1	67.297	529	162	7	172242	172768	295408	295927	1.37e-34	153
NODE_12_length_192982_cov_105_7841	sequence_1	69.133	392	107	5	90084	90471	619574	619193	1.37e-34	152
NODE_12_length_192982_cov_105_7841	sequence_1	67.647	510	148	10	108825	109327	1973369	1973868	5.84e-33	147
NODE_12_length_192982_cov_105_7841	sequence_1	97.674	86	2	0	3237	3322	4148555	4148470	5.84e-33	147
NODE_12_length_192982_cov_105_7841	sequence_1	100	81	0	0	72157	72237	4779758	4779678	5.84e-33	147
NODE_12_length_192982_cov_105_7841	sequence_1	100	80	0	0	71970	72049	4779569	4779490	2.04e-32	145
NODE_12_length_192982_cov_105_7841	sequence_1	65.503	716	207	17	90771	91478	3417402	3418085	3.02e-30	138
NODE_12_length_192982_cov_105_7841	sequence_1	68.534	464	125	14	108868	109322	3402925	3403376	3.68e-29	135
NODE_12_length_192982_cov_105_7841	sequence_1	97.468	79	2	0	55894	55972	3889119	3889197	3.68e-29	134
NODE_12_length_192982_cov_105_7841	sequence_1	74.163	209	48	2	18450	18655	2662622	2662417	4.49e-28	131
NODE_12_length_192982_cov_105_7841	sequence_1	67.331	502	139	13	108832	109322	3445253	3445740	4.49e-28	131
NODE_12_length_192982_cov_105_7841	sequence_1	72.83	265	59	8	112069	112325	865978	866237	1.57e-27	130
NODE_12_length_192982_cov_105_7841	sequence_1	73.504	234	56	5	149628	149858	519642	519872	1.91e-26	126
NODE_12_length_192982_cov_105_7841	sequence_1	66.393	610	170	19	108718	109311	4139412	4140002	2.33e-25	123
NODE_12_length_192982_cov_105_7841	sequence_1	68.035	463	125	15	108868	109320	187097	186648	2.33e-25	122
NODE_12_length_192982_cov_105_7841	sequence_1	66.398	497	152	8	108832	109322	5296065	5296552	2.33e-25	122
NODE_12_length_192982_cov_105_7841	sequence_1	73.43	207	51	2	91257	91461	618467	618263	8.12e-25	121
NODE_12_length_192982_cov_105_7841	sequence_1	65.705	624	154	21	148056	148640	4368924	4369526	8.12e-25	121
NODE_12_length_192982_cov_105_7841	sequence_1	73.936	188	49	0	16750	16937	5074342	5074529	2.83e-24	119
NODE_12_length_192982_cov_105_7841	sequence_1	75.449	167	41	0	19303	19469	226778	226944	9.89e-24	117
NODE_12_length_192982_cov_105_7841	sequence_1	68.328	341	86	7	123906	124235	3606646	3606317	9.89e-24	117
NODE_12_length_192982_cov_105_7841	sequence_1	66.667	513	153	12	108829	109332	6149122	6149625	9.89e-24	117
NODE_12_length_192982_cov_105_7841	sequence_1	67.539	382	120	4	71418	71797	4552337	4551958	9.89e-24	116
NODE_12_length_192982_cov_105_7841	sequence_1	69.663	267	67	3	122204	122463	5098685	5098426	9.89e-24	116
NODE_12_length_192982_cov_105_7841	sequence_1	70.99	293	69	10	109037	109324	6569228	6569509	3.45e-23	115
NODE_12_length_192982_cov_105_7841	sequence_1	73.711	194	38	4	18497	18679	740318	740509	3.45e-23	114
NODE_12_length_192982_cov_105_7841	sequence_1	76.111	180	27	7	18481	18652	6270630	6270459	3.45e-23	114
NODE_12_length_192982_cov_105_7841	sequence_1	65.816	588	172	15	108737	109311	3015246	3014675	1.2e-22	113
NODE_12_length_192982_cov_105_7841	sequence_1	66.854	534	141	19	108807	109325	6573695	6574207	1.2e-22	113
NODE_12_length_192982_cov_105_7841	sequence_1	75	164	41	0	93477	93640	1343886	1344049	4.2e-22	112
NODE_12_length_192982_cov_105_7841	sequence_1	66.807	476	123	15	108863	109322	5003835	5003379	4.2e-22	111
NODE_12_length_192982_cov_105_7841	sequence_1	71.493	221	53	3	148014	148229	5294716	5294931	4.2e-22	111
NODE_12_length_192982_cov_105_7841	sequence_1	70.85	247	58	6	122204	122443	4075914	4076153	5.12e-21	107
NODE_12_length_192982_cov_105_7841	sequence_1	72.989	174	38	1	19230	19403	2631285	2631449	1.79e-20	106
NODE_12_length_192982_cov_105_7841	sequence_1	84.946	93	14	0	87546	87638	3185291	3185199	1.79e-20	105
NODE_12_length_192982_cov_105_7841	sequence_1	98.333	60	1	0	192923	192982	5339523	5339464	6.24e-20	104
NODE_12_length_192982_cov_105_7841	sequence_1	100	57	0	0	192926	192982	6417142	6417198	6.24e-20	104
NODE_12_length_192982_cov_105_7841	sequence_1	100	56	0	0	192927	192982	361615	361560	2.18e-19	102
NODE_12_length_192982_cov_105_7841	sequence_1	100	55	0	0	192928	192982	1352279	1352333	7.6e-19	100
NODE_12_length_192982_cov_105_7841	sequence_1	100	55	0	0	192928	192982	4883893	4883839	7.6e-19	100
NODE_12_length_192982_cov_105_7841	sequence_1	67.834	314	84	6	109007	109313	5683094	5682791	7.6e-19	100
NODE_12_length_192982_cov_105_7841	sequence_1	71.078	204	53	2	135297	135497	2688117	2688317	2.65e-18	99.6
NODE_12_length_192982_cov_105_7841	sequence_1	70.33	273	65	10	122198	122462	2530739	2530475	9.26e-18	97.8
NODE_12_length_192982_cov_105_7841	sequence_1	66.881	311	103	0	90031	90341	3416722	3417032	9.26e-18	97.8
NODE_12_length_192982_cov_105_7841	sequence_1	67.674	430	107	18	105644	106057	5228011	5228424	9.26e-18	97.8
NODE_12_length_192982_cov_105_7841	sequence_1	71.22	205	48	4	148330	148533	5295092	5295286	9.26e-18	96.9
NODE_12_length_192982_cov_105_7841	sequence_1	69.444	324	68	16	109054	109363	1747824	1747518	3.23e-17	95.1
NODE_12_length_192982_cov_105_7841	sequence_1	73.099	171	34	4	122205	122369	2214893	2214729	3.23e-17	95.1
NODE_12_length_192982_cov_105_7841	sequence_1	82.609	92	16	0	87547	87638	5831166	5831257	3.23e-17	95.1
NODE_12_length_192982_cov_105_7841	sequence_1	82.609	92	16	0	87547	87638	6213857	6213766	3.23e-17	95.1
NODE_12_length_192982_cov_105_7841	sequence_1	73.077	182	45	4	92364	92543	1342770	1342949	1.13e-16	94.2
NODE_12_length_192982_cov_105_7841	sequence_1	69.804	255	69	6	138215	138465	3089391	3089641	1.13e-16	94.2
NODE_12_length_192982_cov_105_7841	sequence_1	74.026	154	36	2	122213	122364	1051972	1051821	1.13e-16	93.3
NODE_12_length_192982_cov_105_7841	sequence_1	66.837	392	97	13	19313	19689	6795858	6795485	1.13e-16	93.3
NODE_12_length_192982_cov_105_7841	sequence_1	70.175	228	58	5	39188	39410	3211114	3211336	3.94e-16	92.4
NODE_12_length_192982_cov_105_7841	sequence_1	69.318	264	73	6	48763	49022	5614856	5614597	3.94e-16	92.4
NODE_12_length_192982_cov_105_7841	sequence_1	65.101	447	130	8	19001	19428	327485	327924	3.94e-16	91.5
NODE_12_length_192982_cov_105_7841	sequence_1	65.599	593	176	19	48805	49383	1216074	1216652	1.37e-15	90.6
NODE_12_length_192982_cov_105_7841	sequence_1	67.359	337	85	10	92943	93265	1343355	1343680	1.37e-15	90.6
NODE_12_length_192982_cov_105_7841	sequence_1	79.798	99	20	0	19366	19464	741187	741285	1.37e-15	89.7
NODE_12_length_192982_cov_105_7841	sequence_1	65.699	379	125	3	138215	138592	1051733	1052107	1.37e-15	89.7
NODE_12_length_192982_cov_105_7841	sequence_1	80	105	8	4	112812	112910	1187586	1187489	1.37e-15	89.7
NODE_12_length_192982_cov_105_7841	sequence_1	66.223	376	102	9	19319	19677	2661747	2661380	4.8e-15	88.7
NODE_12_length_192982_cov_105_7841	sequence_1	73.548	155	39	2	51332	51485	4042387	4042234	4.8e-15	88.7
NODE_12_length_192982_cov_105_7841	sequence_1	82.558	86	15	0	9233	9318	4503325	4503240	4.8e-15	88.7
NODE_12_length_192982_cov_105_7841	sequence_1	74.15	147	36	2	148018	148163	243358	243503	4.8e-15	87.8
NODE_12_length_192982_cov_105_7841	sequence_1	74.286	140	30	2	104412	104548	532068	531932	4.8e-15	87.8
NODE_12_length_192982_cov_105_7841	sequence_1	72.515	171	39	4	122202	122368	3089641	3089475	1.67e-14	86.9
NODE_12_length_192982_cov_105_7841	sequence_1	68.077	260	75	4	48792	49047	3769361	3769106	5.84e-14	85.1
NODE_12_length_192982_cov_105_7841	sequence_1	68.326	221	70	0	148009	148229	627559	627339	5.84e-14	84.2
NODE_12_length_192982_cov_105_7841	sequence_1	69.388	196	60	0	171416	171611	3229740	3229935	5.84e-14	84.2
NODE_12_length_192982_cov_105_7841	sequence_1	66.89	299	75	7	105678	105964	6695205	6694919	5.84e-14	84.2
NODE_12_length_192982_cov_105_7841	sequence_1	68.487	238	65	4	47377	47606	793920	793685	2.04e-13	83.3
NODE_12_length_192982_cov_105_7841	sequence_1	68.981	216	63	2	148005	148218	3142183	3142396	2.04e-13	83.3
NODE_12_length_192982_cov_105_7841	sequence_1	72.611	157	41	2	87548	87703	6522518	6522673	2.04e-13	83.3
NODE_12_length_192982_cov_105_7841	sequence_1	63.448	580	182	8	48805	49378	517516	518071	2.04e-13	82.4
NODE_12_length_192982_cov_105_7841	sequence_1	67.941	340	79	15	51146	51467	6470901	6471228	2.04e-13	82.4
NODE_12_length_192982_cov_105_7841	sequence_1	68.235	255	77	4	105651	105903	1043266	1043014	7.12e-13	81.5
NODE_12_length_192982_cov_105_7841	sequence_1	80.682	88	9	2	112822	112908	1866724	1866804	7.12e-13	81.5
NODE_12_length_192982_cov_105_7841	sequence_1	71.795	156	42	1	138298	138451	2214727	2214882	7.12e-13	81.5
NODE_12_length_192982_cov_105_7841	sequence_1	70.455	176	46	2	138303	138475	5738620	5738448	7.12e-13	80.6
NODE_12_length_192982_cov_105_7841	sequence_1	70.93	172	48	2	105101	105271	1409615	1409445	2.48e-12	78.8
NODE_12_length_192982_cov_105_7841	sequence_1	75.926	108	26	0	18545	18652	4611448	4611341	2.48e-12	78.8
NODE_12_length_192982_cov_105_7841	sequence_1	80.46	87	16	1	104214	104299	2328838	2328752	8.67e-12	77.9
NODE_12_length_192982_cov_105_7841	sequence_1	81.707	82	14	1	104217	104297	4394686	4394767	8.67e-12	77.9
NODE_12_length_192982_cov_105_7841	sequence_1	81.395	86	14	2	104214	104298	2034785	2034869	8.67e-12	77
NODE_12_length_192982_cov_105_7841	sequence_1	78.261	92	20	0	87564	87655	2178171	2178262	8.67e-12	77
NODE_12_length_192982_cov_105_7841	sequence_1	77.32	97	22	0	124449	124545	2637019	2636923	8.67e-12	77
NODE_12_length_192982_cov_105_7841	sequence_1	69.588	194	53	3	171435	171625	2940374	2940564	8.67e-12	77
NODE_12_length_192982_cov_105_7841	sequence_1	72	150	38	2	138208	138355	3040204	3040351	8.67e-12	77
NODE_12_length_192982_cov_105_7841	sequence_1	69.027	226	58	6	40012	40231	3211935	3212154	8.67e-12	77
NODE_12_length_192982_cov_105_7841	sequence_1	67.857	252	66	6	122204	122449	4392656	4392414	8.67e-12	77
NODE_12_length_192982_cov_105_7841	sequence_1	69.082	207	49	5	18462	18656	6373220	6373423	8.67e-12	77
NODE_12_length_192982_cov_105_7841	sequence_1	73.95	119	31	0	87543	87661	6564686	6564568	3.03e-11	76.1
NODE_12_length_192982_cov_105_7841	sequence_1	73.016	126	34	0	42179	42304	235837	235712	3.03e-11	75.2
NODE_12_length_192982_cov_105_7841	sequence_1	66.494	385	113	12	94958	95334	1584104	1583728	1.06e-10	74.3
NODE_12_length_192982_cov_105_7841	sequence_1	77.419	93	21	0	87543	87635	1880570	1880478	1.06e-10	74.3
NODE_12_length_192982_cov_105_7841	sequence_1	81.319	91	13	4	112820	112909	2589297	2589210	1.06e-10	74.3
NODE_12_length_192982_cov_105_7841	sequence_1	74.336	113	29	0	124079	124191	5022610	5022498	1.06e-10	74.3
NODE_12_length_192982_cov_105_7841	sequence_1	67.509	277	68	9	138199	138464	5029039	5028774	1.06e-10	74.3
NODE_12_length_192982_cov_105_7841	sequence_1	76.19	105	24	1	46291	46394	5073373	5073269	1.06e-10	74.3
NODE_12_length_192982_cov_105_7841	sequence_1	81.25	80	14	1	104220	104298	5322656	5322577	1.06e-10	74.3
NODE_12_length_192982_cov_105_7841	sequence_1	66.667	243	81	0	109078	109320	6384682	6384924	1.06e-10	74.3
NODE_12_length_192982_cov_105_7841	sequence_1	80.46	87	15	2	104213	104298	6672005	6671920	1.06e-10	74.3
NODE_12_length_192982_cov_105_7841	sequence_1	77.586	116	18	6	112809	112919	1187388	1187276	1.06e-10	73.4
NODE_12_length_192982_cov_105_7841	sequence_1	78	100	17	3	112813	112910	1187485	1187389	1.06e-10	73.4
NODE_12_length_192982_cov_105_7841	sequence_1	64.073	604	205	11	86364	86961	3150784	3151381	1.06e-10	73.4
NODE_12_length_192982_cov_105_7841	sequence_1	77.778	90	20	0	124449	124538	5954689	5954600	1.06e-10	73.4
NODE_12_length_192982_cov_105_7841	sequence_1	83.582	67	11	0	190623	190689	282909	282975	3.69e-10	72.5
NODE_12_length_192982_cov_105_7841	sequence_1	74.107	112	29	0	1231	1342	476125	476236	3.69e-10	72.5
NODE_12_length_192982_cov_105_7841	sequence_1	77.57	107	19	4	112823	112924	1332125	1332019	3.69e-10	72.5
NODE_12_length_192982_cov_105_7841	sequence_1	81.481	81	13	2	104217	104297	1715051	1715129	3.69e-10	72.5
NODE_12_length_192982_cov_105_7841	sequence_1	67.073	246	64	5	49147	49385	1764013	1763778	3.69e-10	72.5
NODE_12_length_192982_cov_105_7841	sequence_1	69.822	169	45	2	39530	39695	3211453	3211618	3.69e-10	72.5
NODE_12_length_192982_cov_105_7841	sequence_1	80.723	83	13	2	104218	104298	3439682	3439763	3.69e-10	72.5
NODE_12_length_192982_cov_105_7841	sequence_1	81.081	74	14	0	122282	122355	1488418	1488491	3.69e-10	71.6
NODE_12_length_192982_cov_105_7841	sequence_1	69.048	210	57	5	42699	42904	2407792	2407997	3.69e-10	71.6
NODE_12_length_192982_cov_105_7841	sequence_1	66.496	391	100	16	81500	81870	3725693	3725314	3.69e-10	71.6
NODE_12_length_192982_cov_105_7841	sequence_1	70.33	182	45	5	116261	116436	4040585	4040763	3.69e-10	71.6
NODE_12_length_192982_cov_105_7841	sequence_1	79.747	79	16	0	87560	87638	5022583	5022505	3.69e-10	71.6
NODE_12_length_192982_cov_105_7841	sequence_1	71.324	136	39	0	46286	46421	929959	929824	1.29e-09	70.7
NODE_12_length_192982_cov_105_7841	sequence_1	76.042	96	23	0	87543	87638	1135949	1136044	1.29e-09	70.7
NODE_12_length_192982_cov_105_7841	sequence_1	76.923	91	21	0	87548	87638	1754876	1754966	1.29e-09	70.7
NODE_12_length_192982_cov_105_7841	sequence_1	70.69	174	47	4	124366	124537	1969336	1969165	1.29e-09	70.7
NODE_12_length_192982_cov_105_7841	sequence_1	69.663	178	48	3	101868	102042	2285650	2285824	1.29e-09	70.7
NODE_12_length_192982_cov_105_7841	sequence_1	69.006	171	53	0	105101	105271	2640526	2640356	1.29e-09	70.7
NODE_12_length_192982_cov_105_7841	sequence_1	76.042	96	23	0	87543	87638	3606463	3606368	1.29e-09	70.7
NODE_12_length_192982_cov_105_7841	sequence_1	71.93	171	38	7	138297	138462	4076080	4075915	1.29e-09	70.7
NODE_12_length_192982_cov_105_7841	sequence_1	79.545	88	12	3	112823	112909	6697015	6697097	1.29e-09	70.7
NODE_12_length_192982_cov_105_7841	sequence_1	77.228	101	19	3	42703	42801	235265	235167	1.29e-09	69.8
NODE_12_length_192982_cov_105_7841	sequence_1	79.31	87	16	2	3259	3344	866776	866691	1.29e-09	69.8
NODE_12_length_192982_cov_105_7841	sequence_1	78.125	96	17	3	104206	104298	2049462	2049556	1.29e-09	69.8
NODE_12_length_192982_cov_105_7841	sequence_1	78.313	83	18	0	8971	9053	2618188	2618270	1.29e-09	69.8
NODE_12_length_192982_cov_105_7841	sequence_1	65.862	290	88	4	109037	109322	5006411	5006129	1.29e-09	69.8
NODE_12_length_192982_cov_105_7841	sequence_1	75	100	25	0	87539	87638	1385887	1385788	4.49e-09	68.9
NODE_12_length_192982_cov_105_7841	sequence_1	76.667	90	21	0	87546	87635	2762549	2762460	4.49e-09	68.9
NODE_12_length_192982_cov_105_7841	sequence_1	81.429	70	13	0	48805	48874	3623676	3623745	4.49e-09	68.9
NODE_12_length_192982_cov_105_7841	sequence_1	71.622	148	38	3	124093	124238	5200775	5200630	4.49e-09	68.9
NODE_12_length_192982_cov_105_7841	sequence_1	66.535	254	78	3	115818	116069	6240884	6241132	4.49e-09	68.9
NODE_12_length_192982_cov_105_7841	sequence_1	68.584	226	53	8	101837	102053	6855317	6855533	4.49e-09	68.9
NODE_12_length_192982_cov_105_7841	sequence_1	70.681	191	39	9	50072	50258	518711	518888	4.49e-09	68
NODE_12_length_192982_cov_105_7841	sequence_1	69.231	195	51	5	105108	105298	570522	570711	4.49e-09	68
NODE_12_length_192982_cov_105_7841	sequence_1	69.892	186	44	6	148336	148516	627190	627012	4.49e-09	68
NODE_12_length_192982_cov_105_7841	sequence_1	72.519	131	34	2	19908	20037	1914161	1914290	4.49e-09	68
NODE_12_length_192982_cov_105_7841	sequence_1	80	90	14	4	112823	112909	2282156	2282244	4.49e-09	68
NODE_12_length_192982_cov_105_7841	sequence_1	79.545	88	15	3	112823	112909	2453328	2453413	4.49e-09	68
NODE_12_length_192982_cov_105_7841	sequence_1	80.556	72	14	0	18584	18655	2582389	2582460	4.49e-09	68
NODE_12_length_192982_cov_105_7841	sequence_1	69.88	166	38	4	81649	81808	6126853	6126694	4.49e-09	68
NODE_12_length_192982_cov_105_7841	sequence_1	78.481	79	17	0	87560	87638	549303	549225	1.57e-08	67.1
NODE_12_length_192982_cov_105_7841	sequence_1	66.92	263	75	6	138206	138462	901327	901583	1.57e-08	67.1
NODE_12_length_192982_cov_105_7841	sequence_1	75	100	17	2	121382	121477	3257328	3257233	1.57e-08	67.1
NODE_12_length_192982_cov_105_7841	sequence_1	68.519	216	57	6	101831	102042	4285198	4284990	1.57e-08	67.1
NODE_12_length_192982_cov_105_7841	sequence_1	93.182	44	3	0	116393	116436	6241456	6241499	1.57e-08	67.1
NODE_12_length_192982_cov_105_7841	sequence_1	78.409	88	17	2	104214	104300	6836977	6836891	1.57e-08	67.1
NODE_12_length_192982_cov_105_7841	sequence_1	78.947	76	16	0	87563	87638	911268	911343	1.57e-08	66.2
NODE_12_length_192982_cov_105_7841	sequence_1	75.824	91	22	0	108147	108237	1165149	1165059	1.57e-08	66.2
NODE_12_length_192982_cov_105_7841	sequence_1	71.212	132	35	1	98936	99064	1370679	1370810	1.57e-08	66.2
NODE_12_length_192982_cov_105_7841	sequence_1	69.697	165	38	4	81649	81807	1841226	1841068	1.57e-08	66.2
NODE_12_length_192982_cov_105_7841	sequence_1	80.282	71	14	0	121395	121465	3090427	3090357	1.57e-08	66.2
NODE_12_length_192982_cov_105_7841	sequence_1	88.235	51	6	0	109277	109327	5135754	5135704	1.57e-08	66.2
NODE_12_length_192982_cov_105_7841	sequence_1	71.242	153	38	4	138311	138460	6230949	6231098	1.57e-08	66.2
NODE_12_length_192982_cov_105_7841	sequence_1	95.122	41	2	0	93212	93252	6683294	6683334	1.57e-08	66.2
NODE_12_length_192982_cov_105_7841	sequence_1	66.803	244	73	4	18584	18823	2630624	2630863	5.47e-08	65.3
NODE_12_length_192982_cov_105_7841	sequence_1	97.368	38	1	0	93212	93249	6680111	6680148	5.47e-08	65.3
NODE_12_length_192982_cov_105_7841	sequence_1	73.333	105	28	0	18551	18655	2522614	2522510	5.47e-08	64.4
NODE_12_length_192982_cov_105_7841	sequence_1	71.429	126	18	4	87546	87656	3935767	3935645	5.47e-08	64.4
NODE_12_length_192982_cov_105_7841	sequence_1	80	90	13	5	112822	112908	4738918	4739005	5.47e-08	64.4
NODE_12_length_192982_cov_105_7841	sequence_1	68.862	167	46	2	85047	85210	6661588	6661751	5.47e-08	64.4
NODE_12_length_192982_cov_105_7841	sequence_1	80.597	67	13	0	157108	157174	230087	230153	1.91e-07	63.5
NODE_12_length_192982_cov_105_7841	sequence_1	68.28	186	57	2	18446	18630	326945	327129	1.91e-07	63.5
NODE_12_length_192982_cov_105_7841	sequence_1	74.747	99	19	2	124094	124189	954639	954544	1.91e-07	63.5
NODE_12_length_192982_cov_105_7841	sequence_1	92.857	42	3	0	93208	93249	2064225	2064266	1.91e-07	63.5
NODE_12_length_192982_cov_105_7841	sequence_1	77.778	90	16	3	112823	112909	2282026	2282114	1.91e-07	63.5
NODE_12_length_192982_cov_105_7841	sequence_1	79.167	72	15	0	72157	72228	2551277	2551206	1.91e-07	63.5
NODE_12_length_192982_cov_105_7841	sequence_1	79.167	72	15	0	124466	124537	2693594	2693665	1.91e-07	63.5
NODE_12_length_192982_cov_105_7841	sequence_1	69.182	159	43	2	122202	122357	3256529	3256374	1.91e-07	63.5
NODE_12_length_192982_cov_105_7841	sequence_1	68.122	229	57	8	116009	116229	3625820	3625600	1.91e-07	63.5
NODE_12_length_192982_cov_105_7841	sequence_1	74.227	97	25	0	124093	124189	4208530	4208626	1.91e-07	63.5
NODE_12_length_192982_cov_105_7841	sequence_1	70.866	127	37	0	44906	45032	6005973	6005847	1.91e-07	63.5
NODE_12_length_192982_cov_105_7841	sequence_1	97.297	37	1	0	112872	112908	6464622	6464586	1.91e-07	63.5
NODE_12_length_192982_cov_105_7841	sequence_1	74.468	94	24	0	16754	16847	2335189	2335096	1.91e-07	62.6
NODE_12_length_192982_cov_105_7841	sequence_1	81.25	64	12	0	99179	99242	2347513	2347450	1.91e-07	62.6
NODE_12_length_192982_cov_105_7841	sequence_1	78.022	91	14	4	112823	112908	3750588	3750499	1.91e-07	62.6
NODE_12_length_192982_cov_105_7841	sequence_1	74.468	94	24	0	87544	87637	4727737	4727644	1.91e-07	62.6
NODE_12_length_192982_cov_105_7841	sequence_1	94.872	39	2	0	93214	93252	6631262	6631300	1.91e-07	62.6
NODE_12_length_192982_cov_105_7841	sequence_1	97.222	36	1	0	112874	112909	1352202	1352167	6.67e-07	61.7
NODE_12_length_192982_cov_105_7841	sequence_1	78.873	71	15	0	121395	121465	2215685	2215615	6.67e-07	61.7
NODE_12_length_192982_cov_105_7841	sequence_1	77.108	83	18	1	104217	104298	2348849	2348767	6.67e-07	61.7
NODE_12_length_192982_cov_105_7841	sequence_1	78.873	71	15	0	71970	72040	2551276	2551206	6.67e-07	61.7
NODE_12_length_192982_cov_105_7841	sequence_1	83.929	56	9	0	138311	138366	3785443	3785388	6.67e-07	61.7
NODE_12_length_192982_cov_105_7841	sequence_1	74.725	91	23	0	87548	87638	4207554	4207644	6.67e-07	61.7
NODE_12_length_192982_cov_105_7841	sequence_1	78.873	71	15	0	72158	72228	5816274	5816204	6.67e-07	61.7
NODE_12_length_192982_cov_105_7841	sequence_1	78.873	71	15	0	71970	72040	5816274	5816204	6.67e-07	61.7
NODE_12_length_192982_cov_105_7841	sequence_1	93.023	43	2	1	112873	112914	6146182	6146140	6.67e-07	61.7
NODE_12_length_192982_cov_105_7841	sequence_1	78.161	87	16	3	112822	112907	6542384	6542468	6.67e-07	61.7
NODE_12_length_192982_cov_105_7841	sequence_1	68.391	174	51	2	105101	105272	6715253	6715424	6.67e-07	61.7
NODE_12_length_192982_cov_105_7841	sequence_1	68.649	185	52	4	157594	157775	230576	230757	6.67e-07	60.8
NODE_12_length_192982_cov_105_7841	sequence_1	75	96	20	2	87545	87638	2535653	2535560	6.67e-07	60.8
NODE_12_length_192982_cov_105_7841	sequence_1	73.469	98	26	0	124094	124191	3185289	3185192	6.67e-07	60.8
NODE_12_length_192982_cov_105_7841	sequence_1	72.414	116	28	2	87548	87661	4208531	4208644	6.67e-07	60.8
NODE_12_length_192982_cov_105_7841	sequence_1	65.625	320	94	8	121727	122038	5099162	5098851	6.67e-07	60.8
NODE_12_length_192982_cov_105_7841	sequence_1	71.681	113	32	0	138409	138521	5880779	5880891	6.67e-07	60.8
NODE_12_length_192982_cov_105_7841	sequence_1	87.5	48	6	0	84624	84671	6618555	6618508	6.67e-07	60.8
NODE_12_length_192982_cov_105_7841	sequence_1	94.737	38	2	0	93212	93249	6646941	6646978	6.67e-07	60.8
NODE_12_length_192982_cov_105_7841	sequence_1	77.333	75	17	0	47388	47462	917244	917318	2.33e-06	59.9
NODE_12_length_192982_cov_105_7841	sequence_1	74.444	90	23	0	87951	88040	1197220	1197309	2.33e-06	59.9
NODE_12_length_192982_cov_105_7841	sequence_1	78.571	70	15	0	138297	138366	2523806	2523737	2.33e-06	59.9
NODE_12_length_192982_cov_105_7841	sequence_1	76.923	91	18	3	112820	112909	2589196	2589108	2.33e-06	59.9
NODE_12_length_192982_cov_105_7841	sequence_1	66.981	212	64	3	9230	9438	2618486	2618694	2.33e-06	59.9
NODE_12_length_192982_cov_105_7841	sequence_1	78.571	70	15	0	115988	116057	2701361	2701292	2.33e-06	59.9
NODE_12_length_192982_cov_105_7841	sequence_1	76.829	82	13	2	109036	109114	3044575	3044653	2.33e-06	59.9
NODE_12_length_192982_cov_105_7841	sequence_1	71.795	156	31	8	81664	81811	3168702	3168552	2.33e-06	59.9
NODE_12_length_192982_cov_105_7841	sequence_1	76.25	80	19	0	101886	101965	3628263	3628184	2.33e-06	59.9
NODE_12_length_192982_cov_105_7841	sequence_1	73.684	95	25	0	115751	115845	4040072	4040166	2.33e-06	59.9
NODE_12_length_192982_cov_105_7841	sequence_1	92.5	40	3	0	19330	19369	6670191	6670230	2.33e-06	59.9
NODE_12_length_192982_cov_105_7841	sequence_1	74.038	104	10	5	112821	112909	6671839	6671738	2.33e-06	59.9
NODE_12_length_192982_cov_105_7841	sequence_1	75.904	83	12	2	87560	87638	684827	684905	2.33e-06	59
NODE_12_length_192982_cov_105_7841	sequence_1	74.757	103	18	4	92129	92230	1342538	1342633	2.33e-06	59
NODE_12_length_192982_cov_105_7841	sequence_1	75.581	86	19	1	87553	87638	1695675	1695592	2.33e-06	59
NODE_12_length_192982_cov_105_7841	sequence_1	90.909	44	3	1	112812	112854	3444332	3444375	2.33e-06	59
NODE_12_length_192982_cov_105_7841	sequence_1	69.343	137	42	0	47388	47524	4612209	4612073	2.33e-06	59
NODE_12_length_192982_cov_105_7841	sequence_1	73.737	99	20	2	124094	124189	5302210	5302305	2.33e-06	59
NODE_12_length_192982_cov_105_7841	sequence_1	94.595	37	2	0	112874	112910	6836975	6836939	2.33e-06	59
NODE_12_length_192982_cov_105_7841	sequence_1	77.027	74	17	0	144041	144114	1059207	1059134	8.12e-06	58.1
NODE_12_length_192982_cov_105_7841	sequence_1	75.51	98	17	4	112819	112912	1209254	1209160	8.12e-06	58.1
NODE_12_length_192982_cov_105_7841	sequence_1	75.949	79	19	0	87560	87638	1987288	1987366	8.12e-06	58.1
NODE_12_length_192982_cov_105_7841	sequence_1	73.404	94	25	0	124090	124183	4764183	4764090	8.12e-06	58.1
NODE_12_length_192982_cov_105_7841	sequence_1	69.853	136	35	2	87933	88065	5213597	5213729	8.12e-06	58.1
NODE_12_length_192982_cov_105_7841	sequence_1	74.757	103	9	6	112821	112907	6263904	6263803	8.12e-06	58.1
NODE_12_length_192982_cov_105_7841	sequence_1	78.161	87	15	4	112822	112907	6542591	6542674	8.12e-06	58.1
NODE_12_length_192982_cov_105_7841	sequence_1	97.059	34	1	0	112875	112908	6672001	6671968	8.12e-06	58.1
NODE_12_length_192982_cov_105_7841	sequence_1	78.788	66	14	0	124445	124510	1192535	1192600	8.12e-06	57.2
NODE_12_length_192982_cov_105_7841	sequence_1	68.018	222	58	8	81599	81812	1263850	1264066	8.12e-06	57.2
NODE_12_length_192982_cov_105_7841	sequence_1	73.626	91	24	0	13551	13641	1485190	1485280	8.12e-06	57.2
NODE_12_length_192982_cov_105_7841	sequence_1	94.444	36	2	0	112874	112909	6263952	6263917	8.12e-06	57.2
NODE_12_length_192982_cov_105_7841	sequence_1	78.409	88	13	5	112822	112907	6542177	6542260	8.12e-06	57.2
NODE_12_length_192982_cov_105_7841	sequence_1	77.011	87	17	3	112822	112907	6542280	6542364	8.12e-06	57.2
NODE_12_length_192982_cov_105_7841	sequence_1	90.244	41	4	0	93209	93249	6638976	6639016	8.12e-06	57.2
NODE_12_length_192982_cov_105_7841	sequence_1	90.244	41	4	0	93209	93249	6675515	6675555	8.12e-06	57.2
NODE_12_length_192982_cov_105_7841	sequence_1	69.118	136	42	0	105055	105190	6851123	6850988	8.12e-06	57.2
NODE_12_length_192982_cov_105_7841	sequence_1	82.812	64	3	4	101870	101929	582334	582275	2.84e-05	56.3
NODE_12_length_192982_cov_105_7841	sequence_1	73.118	93	25	0	124445	124537	954270	954178	2.84e-05	56.3
NODE_12_length_192982_cov_105_7841	sequence_1	73.864	88	23	0	16754	16841	991845	991932	2.84e-05	56.3
NODE_12_length_192982_cov_105_7841	sequence_1	92.105	38	3	0	104261	104298	1558847	1558884	2.84e-05	56.3
NODE_12_length_192982_cov_105_7841	sequence_1	92.105	38	3	0	112871	112908	2049627	2049664	2.84e-05	56.3
NODE_12_length_192982_cov_105_7841	sequence_1	71.166	163	32	9	124082	124236	2056558	2056713	2.84e-05	56.3
NODE_12_length_192982_cov_105_7841	sequence_1	73.118	93	25	0	87546	87638	2058277	2058369	2.84e-05	56.3
NODE_12_length_192982_cov_105_7841	sequence_1	76.667	90	15	4	112823	112909	2281899	2281985	2.84e-05	56.3
NODE_12_length_192982_cov_105_7841	sequence_1	73.118	93	25	0	87546	87638	3164723	3164631	2.84e-05	56.3
NODE_12_length_192982_cov_105_7841	sequence_1	80	65	12	1	47552	47616	3624581	3624518	2.84e-05	56.3
NODE_12_length_192982_cov_105_7841	sequence_1	77.941	68	15	0	150200	150267	4129447	4129380	2.84e-05	56.3
NODE_12_length_192982_cov_105_7841	sequence_1	69.173	133	41	0	19321	19453	4610690	4610558	2.84e-05	56.3
NODE_12_length_192982_cov_105_7841	sequence_1	75	84	18	1	149116	149199	6356655	6356575	2.84e-05	56.3
NODE_12_length_192982_cov_105_7841	sequence_1	81.818	55	10	0	64827	64881	1800424	1800478	2.84e-05	55.4
NODE_12_length_192982_cov_105_7841	sequence_1	81.818	55	10	0	85635	85689	2548715	2548769	2.84e-05	55.4
NODE_12_length_192982_cov_105_7841	sequence_1	76	75	18	0	47388	47462	3366408	3366334	2.84e-05	55.4
NODE_12_length_192982_cov_105_7841	sequence_1	74.227	97	19	3	124093	124186	4207553	4207646	2.84e-05	55.4
NODE_12_length_192982_cov_105_7841	sequence_1	68.889	135	42	0	19330	19464	4923654	4923788	2.84e-05	55.4
NODE_12_length_192982_cov_105_7841	sequence_1	66.845	187	61	1	121283	121468	5099598	5099412	2.84e-05	55.4
NODE_12_length_192982_cov_105_7841	sequence_1	94.286	35	2	0	108721	108755	5136304	5136270	2.84e-05	55.4
NODE_12_length_192982_cov_105_7841	sequence_1	90.476	42	3	1	112814	112854	5349114	5349073	2.84e-05	55.4
NODE_12_length_192982_cov_105_7841	sequence_1	94.286	35	2	0	112875	112909	5751326	5751360	2.84e-05	55.4
NODE_12_length_192982_cov_105_7841	sequence_1	77.612	67	15	0	19521	19587	327978	328044	9.9e-05	54.5
NODE_12_length_192982_cov_105_7841	sequence_1	97.059	34	0	1	112822	112854	2328909	2328876	9.9e-05	54.5
NODE_12_length_192982_cov_105_7841	sequence_1	81.034	58	8	1	117427	117481	2578954	2579011	9.9e-05	54.5
NODE_12_length_192982_cov_105_7841	sequence_1	76.471	85	16	3	104217	104298	2589345	2589262	9.9e-05	54.5
NODE_12_length_192982_cov_105_7841	sequence_1	73.786	103	19	4	124092	124190	4089593	4089495	9.9e-05	54.5
NODE_12_length_192982_cov_105_7841	sequence_1	88.095	42	5	0	109088	109129	6033341	6033382	9.9e-05	54.5
NODE_12_length_192982_cov_105_7841	sequence_1	68.79	157	40	4	122215	122368	562992	562842	9.9e-05	53.6
NODE_12_length_192982_cov_105_7841	sequence_1	78.125	64	14	0	49131	49194	746987	746924	9.9e-05	53.6
NODE_12_length_192982_cov_105_7841	sequence_1	94.118	34	2	0	155350	155383	2286387	2286420	9.9e-05	53.6
NODE_12_length_192982_cov_105_7841	sequence_1	94.444	36	1	1	112820	112854	2348699	2348664	9.9e-05	53.6
NODE_12_length_192982_cov_105_7841	sequence_1	75.309	81	14	2	49312	49392	3367998	3368072	9.9e-05	53.6
NODE_12_length_192982_cov_105_7841	sequence_1	94.118	34	2	0	112875	112908	3444584	3444617	9.9e-05	53.6
NODE_12_length_192982_cov_105_7841	sequence_1	73.034	89	24	0	115578	115666	3626233	3626145	9.9e-05	53.6
NODE_12_length_192982_cov_105_7841	sequence_1	94.118	34	2	0	104265	104298	5322747	5322714	9.9e-05	53.6
NODE_12_length_192982_cov_105_7841	sequence_1	77.011	87	16	4	112822	112907	6542488	6542571	9.9e-05	53.6
NODE_12_length_192982_cov_105_7841	sequence_1	89.744	39	4	0	93214	93252	6651401	6651439	9.9e-05	53.6
NODE_120_length_2024_cov_118_33621	sequence_1	66.667	258	65	7	519	767	452525	452770	1.62e-10	66.2
NODE_120_length_2024_cov_118_33621	sequence_1	67.442	258	63	10	519	767	6923170	6923415	6.9e-09	61.7
NODE_121_length_2012_cov_116_83188	sequence_1	64.201	338	98	7	519	846	452525	452849	1.02e-06	54.5
NODE_123_length_1960_cov_137_03937	sequence_1	100	1960	0	0	1	1960	3959151	3957192	0	3535
NODE_123_length_1960_cov_137_03937	sequence_1	88.908	1136	126	0	1	1136	6381621	6380486	0	1481
NODE_123_length_1960_cov_137_03937	sequence_1	98.113	53	1	0	1908	1960	3179191	3179139	3.95e-18	92.4
NODE_123_length_1960_cov_137_03937	sequence_1	98.113	53	1	0	1908	1960	4464732	4464680	3.95e-18	92.4
NODE_123_length_1960_cov_137_03937	sequence_1	96.364	55	2	0	1906	1960	2117956	2118010	3.95e-18	91.5
NODE_123_length_1960_cov_137_03937	sequence_1	94.118	34	2	0	1925	1958	3957194	3957227	9.92e-07	53.6
NODE_123_length_1960_cov_137_03937	sequence_1	91.176	34	3	0	1925	1958	3179141	3179174	4.22e-05	49.1
NODE_123_length_1960_cov_137_03937	sequence_1	91.176	34	3	0	1925	1958	4464682	4464715	4.22e-05	49.1
NODE_124_length_1902_cov_129_52950	sequence_1	77.203	522	119	0	1	522	456629	456108	1.33e-112	406
NODE_124_length_1902_cov_129_52950	sequence_1	75.577	520	127	0	1	520	2919	2400	1.17e-100	366
NODE_124_length_1902_cov_129_52950	sequence_1	73.134	469	118	6	623	1087	456088	455624	1.25e-68	259
NODE_124_length_1902_cov_129_52950	sequence_1	71.957	460	129	0	622	1081	2379	1920	2.26e-65	249
NODE_124_length_1902_cov_129_52950	sequence_1	82.353	68	12	0	1557	1624	1722	1655	1.25e-11	69.8
NODE_124_length_1902_cov_129_52950	sequence_1	80.882	68	13	0	1557	1624	455432	455365	5.32e-10	65.3
NODE_125_length_1901_cov_134_39111	sequence_1	76.82	522	121	0	1380	1901	456108	456629	6.89e-110	397
NODE_125_length_1901_cov_134_39111	sequence_1	75.769	520	126	0	1382	1901	2400	2919	2.74e-102	370
NODE_125_length_1901_cov_134_39111	sequence_1	72.489	458	126	0	821	1278	1920	2377	1.25e-68	259
NODE_125_length_1901_cov_134_39111	sequence_1	71.613	465	130	2	815	1278	455624	456087	4.08e-62	237
NODE_126_length_1887_cov_48_939956	sequence_1	99.345	1832	12	0	56	1887	599078	597247	0	3250
NODE_126_length_1887_cov_48_939956	sequence_1	98.182	55	1	0	1	55	1159520	1159466	3.12e-19	96
NODE_126_length_1887_cov_48_939956	sequence_1	80.597	67	7	2	1485	1548	1741341	1741278	2.24e-08	59.9
NODE_127_length_1866_cov_174_73495	sequence_1	90.417	647	56	2	1223	1866	1653195	1652552	0	884
NODE_128_length_1801_cov_196_02978	sequence_1	99.112	1801	16	0	1	1801	6383367	6381567	0	3177
NODE_128_length_1801_cov_196_02978	sequence_1	98.667	1801	24	0	1	1801	3960897	3959097	0	3140
NODE_128_length_1801_cov_196_02978	sequence_1	66.519	451	131	10	799	1239	3959385	3958945	1.64e-22	106
NODE_128_length_1801_cov_196_02978	sequence_1	67.333	300	85	7	76	370	3959394	3959103	6.55e-15	80.6
NODE_128_length_1801_cov_196_02978	sequence_1	65.121	453	136	10	798	1239	6381856	6381415	6.55e-15	80.6
NODE_128_length_1801_cov_196_02978	sequence_1	71.622	148	42	0	1512	1659	3960100	3959953	2.29e-14	78.8
NODE_128_length_1801_cov_196_02978	sequence_1	68.122	229	59	5	1512	1733	6382570	6382349	2.78e-13	75.2
NODE_128_length_1801_cov_196_02978	sequence_1	69.048	210	55	6	1591	1795	6383202	6382998	4.13e-11	68.9
NODE_128_length_1801_cov_196_02978	sequence_1	75.556	90	22	0	1706	1795	3960617	3960528	5.03e-10	64.4
NODE_128_length_1801_cov_196_02978	sequence_1	75.556	90	22	0	281	370	6381662	6381573	5.03e-10	64.4
NODE_129_length_1783_cov_152_24942	sequence_1	97.625	1137	27	0	647	1783	3993549	3992413	0	1929
NODE_129_length_1783_cov_152_24942	sequence_1	94.149	188	11	0	1594	1781	4541248	4541061	6.9e-78	290
NODE_129_length_1783_cov_152_24942	sequence_1	90.909	198	18	0	1584	1781	4530598	4530401	4.36e-74	277
NODE_129_length_1783_cov_152_24942	sequence_1	90.909	198	18	0	1584	1781	5119374	5119177	4.36e-74	277
NODE_129_length_1783_cov_152_24942	sequence_1	90.909	198	18	0	1584	1781	5130040	5129843	4.36e-74	277
NODE_129_length_1783_cov_152_24942	sequence_1	97.414	116	3	0	1	116	3994172	3994057	1.17e-49	196
NODE_129_length_1783_cov_152_24942	sequence_1	89.32	103	11	0	1	103	3979213	3979111	9.61e-32	137
NODE_129_length_1783_cov_152_24942	sequence_1	73.874	111	17	1	621	731	3978358	3978260	7.9e-14	77
NODE_13_length_189299_cov_117_3182	sequence_1	99.336	82725	514	7	84943	167632	4047764	4130488	0	146700
NODE_13_length_189299_cov_117_3182	sequence_1	99.187	52632	382	14	33259	85869	3994395	4047001	0	92964
NODE_13_length_189299_cov_117_3182	sequence_1	99.26	10539	64	2	175167	185691	4138017	4148555	0	18658
NODE_13_length_189299_cov_117_3182	sequence_1	99.953	2132	0	1	6485	8616	433687	435817	0	3837
NODE_13_length_189299_cov_117_3182	sequence_1	86.93	2961	381	4	186341	189299	4849188	4852144	0	3583
NODE_13_length_189299_cov_117_3182	sequence_1	100	1513	0	0	6199	7711	32306	30794	0	2729
NODE_13_length_189299_cov_117_3182	sequence_1	100	1513	0	0	6199	7711	2899480	2900992	0	2729
NODE_13_length_189299_cov_117_3182	sequence_1	85.665	1158	159	4	110704	111856	3123502	3124657	0	1329
NODE_13_length_189299_cov_117_3182	sequence_1	84.095	1226	182	5	110639	111856	6709604	6710824	0	1322
NODE_13_length_189299_cov_117_3182	sequence_1	99.485	582	3	0	1041	1622	34091	33510	0	1037
NODE_13_length_189299_cov_117_3182	sequence_1	99.485	582	3	0	1041	1622	38546	37965	0	1037
NODE_13_length_189299_cov_117_3182	sequence_1	83.878	949	141	4	84943	85882	4047278	4048223	0	1015
NODE_13_length_189299_cov_117_3182	sequence_1	82.419	984	161	4	84908	85882	4046517	4047497	0	988
NODE_13_length_189299_cov_117_3182	sequence_1	67.996	3109	859	63	118422	121465	6167468	6164431	0	960
NODE_13_length_189299_cov_117_3182	sequence_1	79.331	987	186	6	84908	85882	4046760	4047740	0	850
NODE_13_length_189299_cov_117_3182	sequence_1	78.389	981	203	3	84908	85882	4047003	4047980	0	809
NODE_13_length_189299_cov_117_3182	sequence_1	77.823	974	204	4	84918	85882	4046284	4047254	0	776
NODE_13_length_189299_cov_117_3182	sequence_1	76.829	984	213	5	84908	85882	4047486	4048463	0	738
NODE_13_length_189299_cov_117_3182	sequence_1	98.596	356	5	0	2652	3007	422140	421785	3.36e-175	620
NODE_13_length_189299_cov_117_3182	sequence_1	98.596	356	5	0	2652	3007	425358	425003	3.36e-175	620
NODE_13_length_189299_cov_117_3182	sequence_1	95.198	354	17	0	2654	3007	415005	414652	7.91e-158	563
NODE_13_length_189299_cov_117_3182	sequence_1	69.329	1490	401	29	65151	66609	1202240	1200776	1.74e-153	547
NODE_13_length_189299_cov_117_3182	sequence_1	76.851	743	148	9	183117	183844	2331675	2330942	6.08e-153	546
NODE_13_length_189299_cov_117_3182	sequence_1	91.573	356	30	0	2652	3007	429000	428645	1.53e-141	508
NODE_13_length_189299_cov_117_3182	sequence_1	68.147	1441	380	32	168648	170032	4131491	4132908	2.42e-126	457
NODE_13_length_189299_cov_117_3182	sequence_1	73.842	734	177	5	85158	85882	4046044	4046771	3.6e-124	450
NODE_13_length_189299_cov_117_3182	sequence_1	74.221	706	170	4	84943	85642	4048004	4048703	4.38e-123	446
NODE_13_length_189299_cov_117_3182	sequence_1	71.555	907	226	16	98070	98960	3402204	3401314	3.37e-118	430
NODE_13_length_189299_cov_117_3182	sequence_1	70.811	925	251	11	188223	189139	25340	24427	6.09e-115	419
NODE_13_length_189299_cov_117_3182	sequence_1	71.198	868	239	8	120590	121452	2373332	2372471	9.04e-113	413
NODE_13_length_189299_cov_117_3182	sequence_1	97.908	239	5	0	1621	1859	413705	413467	1.1e-111	409
NODE_13_length_189299_cov_117_3182	sequence_1	68.672	1047	326	2	72451	73496	177675	176630	4.68e-110	403
NODE_13_length_189299_cov_117_3182	sequence_1	80.562	427	46	6	185606	186030	4848440	4848831	4.68e-110	403
NODE_13_length_189299_cov_117_3182	sequence_1	97.468	237	6	0	1621	1857	427698	427462	1.64e-109	401
NODE_13_length_189299_cov_117_3182	sequence_1	98.268	231	4	0	1627	1857	424047	423817	5.71e-109	399
NODE_13_length_189299_cov_117_3182	sequence_1	72.142	761	192	11	98076	98826	4754624	4755374	1.26e-104	386
NODE_13_length_189299_cov_117_3182	sequence_1	69.372	924	270	9	188223	189141	475646	474731	1.43e-97	362
NODE_13_length_189299_cov_117_3182	sequence_1	66.553	1462	434	27	112051	113491	2215891	2214464	5.01e-97	361
NODE_13_length_189299_cov_117_3182	sequence_1	70.985	741	189	9	184235	184953	2330734	2329998	2.59e-94	351
NODE_13_length_189299_cov_117_3182	sequence_1	74.812	532	118	7	119445	119965	2374492	2373966	1.64e-90	339
NODE_13_length_189299_cov_117_3182	sequence_1	72.846	615	147	12	183222	183826	134667	134063	4.39e-85	321
NODE_13_length_189299_cov_117_3182	sequence_1	65.317	1704	508	38	112073	113747	2531705	2530056	6.52e-83	313
NODE_13_length_189299_cov_117_3182	sequence_1	67.326	1163	325	31	112067	113209	3576770	3577897	1.75e-77	295
NODE_13_length_189299_cov_117_3182	sequence_1	70.606	660	186	7	183166	183821	6588610	6589265	2.13e-76	292
NODE_13_length_189299_cov_117_3182	sequence_1	66.406	1277	381	27	112056	113316	5737472	5738716	2.13e-76	291
NODE_13_length_189299_cov_117_3182	sequence_1	70.58	690	179	15	72504	73186	172215	172887	3.16e-74	284
NODE_13_length_189299_cov_117_3182	sequence_1	69.739	727	197	14	72473	73187	3509601	3510316	4.69e-72	278
NODE_13_length_189299_cov_117_3182	sequence_1	70.561	659	166	15	183159	183803	2740148	2739504	2e-70	272
NODE_13_length_189299_cov_117_3182	sequence_1	68.544	728	201	9	173156	173872	4136025	4136735	8.48e-69	266
NODE_13_length_189299_cov_117_3182	sequence_1	70.014	717	179	21	72488	73186	5206292	5206990	1.03e-67	262
NODE_13_length_189299_cov_117_3182	sequence_1	71.287	505	142	1	84898	85402	4048202	4048703	1.53e-65	256
NODE_13_length_189299_cov_117_3182	sequence_1	69.048	672	196	7	183156	183821	5680022	5680687	5.35e-65	254
NODE_13_length_189299_cov_117_3182	sequence_1	71.593	521	135	7	153460	153972	6474753	6474238	5.35e-65	253
NODE_13_length_189299_cov_117_3182	sequence_1	71.573	496	136	3	85391	85882	4046034	4046528	6.52e-64	251
NODE_13_length_189299_cov_117_3182	sequence_1	72.788	452	110	6	184344	184793	133899	133459	7.95e-63	246
NODE_13_length_189299_cov_117_3182	sequence_1	65.16	1283	334	35	171557	172771	4134409	4135646	9.68e-62	243
NODE_13_length_189299_cov_117_3182	sequence_1	70.536	560	151	9	176681	177233	6036848	6036296	1.18e-60	239
NODE_13_length_189299_cov_117_3182	sequence_1	69.267	641	181	11	72553	73185	4190959	4190327	5.01e-59	233
NODE_13_length_189299_cov_117_3182	sequence_1	71.789	475	106	10	176689	177149	5003850	5003390	5.01e-59	233
NODE_13_length_189299_cov_117_3182	sequence_1	71.73	474	108	11	176689	177149	6569039	6569499	2.6e-56	225
NODE_13_length_189299_cov_117_3182	sequence_1	72.059	476	115	12	176683	177149	6573730	6574196	3.16e-55	222
NODE_13_length_189299_cov_117_3182	sequence_1	71.622	444	115	5	145967	146403	4069285	4068846	3.16e-55	221
NODE_13_length_189299_cov_117_3182	sequence_1	71.622	444	115	5	105993	106432	4109258	4108822	3.16e-55	221
NODE_13_length_189299_cov_117_3182	sequence_1	69.273	550	160	4	119366	119912	6783868	6784411	3.16e-55	221
NODE_13_length_189299_cov_117_3182	sequence_1	68.55	655	170	15	72562	73198	5558570	5559206	3.86e-54	218
NODE_13_length_189299_cov_117_3182	sequence_1	64.36	1734	511	51	112064	113751	3090620	3088948	2e-51	208
NODE_13_length_189299_cov_117_3182	sequence_1	71.905	420	104	7	72579	72991	560460	560048	6.97e-51	207
NODE_13_length_189299_cov_117_3182	sequence_1	68.893	569	162	9	123059	123618	4079362	4079924	2.96e-49	202
NODE_13_length_189299_cov_117_3182	sequence_1	68.893	569	162	9	116508	117070	4085913	4086472	2.96e-49	202
NODE_13_length_189299_cov_117_3182	sequence_1	66.452	933	242	30	101130	102016	6307833	6308740	2.96e-49	201
NODE_13_length_189299_cov_117_3182	sequence_1	68.491	603	147	16	120854	121433	1283470	1282888	3.61e-48	198
NODE_13_length_189299_cov_117_3182	sequence_1	67.976	662	192	13	72539	73190	5653004	5652353	3.61e-48	198
NODE_13_length_189299_cov_117_3182	sequence_1	76.587	252	45	2	88524	88763	3744261	3744012	1.54e-46	193
NODE_13_length_189299_cov_117_3182	sequence_1	65.75	1127	323	35	121755	122851	2372162	2371069	1.54e-46	192
NODE_13_length_189299_cov_117_3182	sequence_1	68.288	555	164	6	176688	177236	3015136	3014588	1.54e-46	192
NODE_13_length_189299_cov_117_3182	sequence_1	67.021	658	163	15	72551	73181	6869382	6868752	5.36e-46	190
NODE_13_length_189299_cov_117_3182	sequence_1	80.455	220	39	4	72726	72943	5408973	5409190	1.87e-45	189
NODE_13_length_189299_cov_117_3182	sequence_1	77.729	229	39	2	1627	1855	420829	420613	2.28e-44	186
NODE_13_length_189299_cov_117_3182	sequence_1	71.429	392	98	7	72563	72947	351048	351432	7.95e-44	184
NODE_13_length_189299_cov_117_3182	sequence_1	74.085	328	74	8	93814	94134	6474196	6474519	7.95e-44	183
NODE_13_length_189299_cov_117_3182	sequence_1	71.503	386	92	8	72591	72967	4420130	4420506	2.78e-43	181
NODE_13_length_189299_cov_117_3182	sequence_1	71.907	388	87	11	72591	72967	4416247	4416623	9.69e-43	179
NODE_13_length_189299_cov_117_3182	sequence_1	69.583	480	130	10	176684	177155	187122	186651	3.38e-42	178
NODE_13_length_189299_cov_117_3182	sequence_1	70.408	490	120	17	122380	122856	61672	61195	1.18e-41	177
NODE_13_length_189299_cov_117_3182	sequence_1	69.763	549	134	21	126285	126820	548869	549398	1.18e-41	177
NODE_13_length_189299_cov_117_3182	sequence_1	70.766	431	104	12	72572	72991	614263	614682	1.18e-41	176
NODE_13_length_189299_cov_117_3182	sequence_1	69.737	456	122	9	184350	184797	5681238	5681685	4.12e-41	175
NODE_13_length_189299_cov_117_3182	sequence_1	70.649	385	97	6	72591	72967	4414121	4414497	1.44e-40	173
NODE_13_length_189299_cov_117_3182	sequence_1	67.47	581	161	11	120891	121457	6785435	6786001	1.44e-40	172
NODE_13_length_189299_cov_117_3182	sequence_1	71.537	397	89	13	72560	72944	5610062	5610446	5.02e-40	170
NODE_13_length_189299_cov_117_3182	sequence_1	64.739	1055	316	24	170329	171364	4133196	4134213	1.75e-39	168
NODE_13_length_189299_cov_117_3182	sequence_1	67.21	552	170	5	119367	119914	64796	64252	6.11e-39	168
NODE_13_length_189299_cov_117_3182	sequence_1	69.081	566	139	22	176689	177236	3402905	3403452	2.13e-38	166
NODE_13_length_189299_cov_117_3182	sequence_1	70.157	382	102	5	176704	177079	1838676	1839051	7.45e-38	164
[truncated: 12,144 more rows]
