# Supplementary material for: Companion Animals as Reservoirs of Multidrug Resistance—A Rare Case of an XDR, NDM-1-Producing Pseudomonas aeruginosa Strain of Feline Origin in Greece
Source: Vet Sci. 2025 Jun 12;12(6):576. doi: 10.3390/vetsci12060576 (PMC12197500; doi:10.3390/vetsci12060576)
Supplement: Supplementary file 1 [file vetsci-12-00576-s001.zip › Supplementary data/Table S3.xlsx]

## Sheet: PROKKA annotations
locus_tag	ftype	length_bp	gene	EC_number	COG	product
JEMPHHDA_00001	CDS	609	msrQ		COG2717	Protein-methionine-sulfoxide reductase heme-binding subunit MsrQ
JEMPHHDA_00002	CDS	1014	msrP	1.8.5.-	COG2041	Protein-methionine-sulfoxide reductase catalytic subunit MsrP
JEMPHHDA_00003	CDS	816				hypothetical protein
JEMPHHDA_00004	CDS	1017	ilvC	1.1.1.86	COG0059	Ketol-acid reductoisomerase (NADP(+))
JEMPHHDA_00005	CDS	492	ilvH	2.2.1.6	COG0440	Acetolactate synthase isozyme 3 small subunit
JEMPHHDA_00006	CDS	1725	ilvI	2.2.1.6	COG0028	Acetolactate synthase isozyme 3 large subunit
JEMPHHDA_00007	CDS	453				hypothetical protein
JEMPHHDA_00008	CDS	330	yqcC		COG3098	putative protein YqcC
JEMPHHDA_00009	CDS	780				hypothetical protein
JEMPHHDA_00010	CDS	2325	mrcB		COG0744	Penicillin-binding protein 1B
JEMPHHDA_00011	CDS	1563			COG0645	putative protein
JEMPHHDA_00012	CDS	348				hypothetical protein
JEMPHHDA_00013	CDS	273				hypothetical protein
JEMPHHDA_00014	CDS	798				hypothetical protein
JEMPHHDA_00015	CDS	888				hypothetical protein
JEMPHHDA_00016	CDS	768	hmuV	3.6.3.-	COG4559	Hemin import ATP-binding protein HmuV
JEMPHHDA_00017	CDS	984	hmuU_1		COG0609	Hemin transport system permease protein HmuU
JEMPHHDA_00018	CDS	894	hmuT		COG4558	Hemin-binding periplasmic protein HmuT
JEMPHHDA_00019	CDS	1065	hemS		COG3720	Hemin transport protein HemS
JEMPHHDA_00020	CDS	2295	hemR		COG1629	Hemin receptor
JEMPHHDA_00021	CDS	324				hypothetical protein
JEMPHHDA_00022	CDS	513				hypothetical protein
JEMPHHDA_00023	CDS	450				hypothetical protein
JEMPHHDA_00024	CDS	450				hypothetical protein
JEMPHHDA_00025	CDS	1236	alaC	2.6.1.2	COG0436	Glutamate-pyruvate aminotransferase AlaC
JEMPHHDA_00026	CDS	855	phzF_1	5.3.3.17		Trans-2,3-dihydro-3-hydroxyanthranilate isomerase
JEMPHHDA_00027	CDS	894				hypothetical protein
JEMPHHDA_00028	CDS	477	secD_1			Protein translocase subunit SecD
JEMPHHDA_00029	CDS	1296	adeP_1		COG2252	Adenine permease AdeP
JEMPHHDA_00030	CDS	1092	trmA	2.1.1.-	COG2265	tRNA/tmRNA (uracil-C(5))-methyltransferase
JEMPHHDA_00031	CDS	708	sfsA		COG1489	Sugar fermentation stimulation protein A
JEMPHHDA_00032	CDS	1173	aspC_1	2.6.1.1	COG0436	Aspartate aminotransferase
JEMPHHDA_00033	CDS	447	dksA_1		COG1734	RNA polymerase-binding transcription factor DksA
JEMPHHDA_00034	CDS	882	gluQ	6.1.1.-	COG0008	Glutamyl-Q tRNA(Asp) synthetase
JEMPHHDA_00035	CDS	177				hypothetical protein
JEMPHHDA_00036	CDS	2952	sasA_1	2.7.-.-		Adaptive-response sensory-kinase SasA
JEMPHHDA_00037	CDS	1437	zraR_1		COG2204	Transcriptional regulatory protein ZraR
JEMPHHDA_00038	CDS	1404	pcnB	2.7.7.19	COG0617	Poly(A) polymerase I
JEMPHHDA_00039	CDS	489	folK	2.7.6.3	COG0801	2-amino-4-hydroxy-6-hydroxymethyldihydropteridine pyrophosphokinase
JEMPHHDA_00040	CDS	801	panB_1	2.1.2.11		3-methyl-2-oxobutanoate hydroxymethyltransferase
JEMPHHDA_00041	CDS	852	panC	6.3.2.1	COG0414	Pantothenate synthetase
JEMPHHDA_00042	CDS	381	panD	4.1.1.11	COG0853	Aspartate 1-decarboxylase
JEMPHHDA_00043	CDS	1665	pgi	5.3.1.9	COG0166	Glucose-6-phosphate isomerase
JEMPHHDA_00044	CDS	1938	acsA_1	6.2.1.1	COG0365	Acetyl-coenzyme A synthetase
JEMPHHDA_00045	CDS	882				hypothetical protein
JEMPHHDA_00046	CDS	3267				hypothetical protein
JEMPHHDA_00047	CDS	294				hypothetical protein
JEMPHHDA_00048	CDS	315				hypothetical protein
JEMPHHDA_00049	CDS	198				hypothetical protein
JEMPHHDA_00050	CDS	345	osmY_1		COG2823	Osmotically-inducible protein Y
JEMPHHDA_00051	CDS	2106	pnp	2.7.7.8		Polyribonucleotide nucleotidyltransferase
JEMPHHDA_00052	CDS	270	rpsO		COG0184	30S ribosomal protein S15
JEMPHHDA_00053	CDS	915	truB	5.4.99.25	COG0130	tRNA pseudouridine synthase B
JEMPHHDA_00054	CDS	390	rbfA		COG0858	30S ribosome-binding factor
JEMPHHDA_00055	CDS	2523	infB		COG0532	Translation initiation factor IF-2
JEMPHHDA_00056	CDS	1482	nusA		COG0195	Transcription termination/antitermination protein NusA
JEMPHHDA_00057	CDS	459	rimP		COG0779	Ribosome maturation factor RimP
JEMPHHDA_00058	tRNA	77				tRNA-Met(cat)
JEMPHHDA_00059	tRNA	86				tRNA-Leu(gag)
JEMPHHDA_00060	CDS	756	tpiA	5.3.1.1	COG0149	Triosephosphate isomerase
JEMPHHDA_00061	CDS	1338	glmM_1	5.4.2.10	COG1109	Phosphoglucosamine mutase
JEMPHHDA_00062	CDS	780	folP_1	2.5.1.15	COG0294	Dihydropteroate synthase
JEMPHHDA_00063	CDS	1920	ftsH_1	3.4.24.-	COG0465	ATP-dependent zinc metalloprotease FtsH
JEMPHHDA_00064	CDS	624	rlmE	2.1.1.166	COG0293	Ribosomal RNA large subunit methyltransferase E
JEMPHHDA_00065	CDS	315			COG1534	RNA-binding protein
JEMPHHDA_00066	CDS	408				hypothetical protein
JEMPHHDA_00067	CDS	477	greA		COG0782	Transcription elongation factor GreA
JEMPHHDA_00068	CDS	3222	carB	6.3.5.5	COG0458	Carbamoyl-phosphate synthase large chain
JEMPHHDA_00069	CDS	651	leuE_1		COG1280	Leucine efflux protein
JEMPHHDA_00070	CDS	1137	carA	6.3.5.5	COG0505	Carbamoyl-phosphate synthase small chain
JEMPHHDA_00071	CDS	807	dapB	1.17.1.8	COG0289	4-hydroxy-tetrahydrodipicolinate reductase
JEMPHHDA_00072	CDS	1134	dnaJ		COG0484	Chaperone protein DnaJ
JEMPHHDA_00073	CDS	1914	dnaK_1		COG0443	Chaperone protein DnaK
JEMPHHDA_00074	CDS	561	grpE		COG0576	Protein GrpE
JEMPHHDA_00075	CDS	1677	recN		COG0497	DNA repair protein RecN
JEMPHHDA_00076	CDS	405	fur		COG0735	Ferric uptake regulation protein
JEMPHHDA_00077	CDS	531	bamE			Outer membrane protein assembly factor BamE
JEMPHHDA_00078	CDS	306				hypothetical protein
JEMPHHDA_00079	CDS	435	ratA		COG2867	Ribosome association toxin RatA
JEMPHHDA_00080	CDS	480	smpB		COG0691	SsrA-binding protein
JEMPHHDA_00081	CDS	774	pdhR		COG2186	Pyruvate dehydrogenase complex repressor
JEMPHHDA_00082	CDS	1683	glcA		COG1620	Glycolate permease GlcA
JEMPHHDA_00083	CDS	1146	lldD_1	1.1.-.-	COG1304	L-lactate dehydrogenase
JEMPHHDA_00084	CDS	2817				hypothetical protein
JEMPHHDA_00085	CDS	483	speH	4.1.1.50		S-adenosylmethionine decarboxylase proenzyme
JEMPHHDA_00086	CDS	1128	speE_1	2.5.1.104	COG0421	Polyamine aminopropyltransferase
JEMPHHDA_00087	CDS	861				hypothetical protein
JEMPHHDA_00088	CDS	666	qseB_1			Transcriptional regulatory protein QseB
JEMPHHDA_00089	CDS	1434	qseC_1	2.7.13.3		Sensor protein QseC
JEMPHHDA_00090	CDS	399	hmrR_1			HTH-type transcriptional regulator HmrR
JEMPHHDA_00091	CDS	567				hypothetical protein
JEMPHHDA_00092	CDS	894	eamA		COG0697	putative amino-acid metabolite efflux pump
JEMPHHDA_00093	CDS	894				hypothetical protein
JEMPHHDA_00094	CDS	1182		3.1.4.-	COG3437	Cyclic di-GMP phosphodiesterase
JEMPHHDA_00095	CDS	246				hypothetical protein
JEMPHHDA_00096	CDS	891	yedA			putative inner membrane transporter YedA
JEMPHHDA_00097	CDS	468	lrpC_1		COG1522	HTH-type transcriptional regulator LrpC
JEMPHHDA_00098	CDS	1278	fadI	2.3.1.16	COG0183	3-ketoacyl-CoA thiolase FadI
JEMPHHDA_00099	CDS	1356				hypothetical protein
JEMPHHDA_00100	CDS	1002				hypothetical protein
JEMPHHDA_00101	CDS	858				hypothetical protein
JEMPHHDA_00102	CDS	306				hypothetical protein
JEMPHHDA_00103	CDS	750	cmoM	2.1.1.-	COG0500	tRNA 5-carboxymethoxyuridine methyltransferase
JEMPHHDA_00104	CDS	621				hypothetical protein
JEMPHHDA_00105	CDS	936			COG0584	putative protein
JEMPHHDA_00106	CDS	564				hypothetical protein
JEMPHHDA_00107	CDS	483				hypothetical protein
JEMPHHDA_00108	CDS	378				hypothetical protein
JEMPHHDA_00109	CDS	468	gcvH_1			Glycine cleavage system H protein
JEMPHHDA_00110	CDS	729				hypothetical protein
JEMPHHDA_00111	CDS	579				hypothetical protein
JEMPHHDA_00112	CDS	801	tam_1	2.1.1.144		Trans-aconitate 2-methyltransferase
JEMPHHDA_00113	CDS	441				hypothetical protein
JEMPHHDA_00114	CDS	723	nadE_1	6.3.5.1		Glutamine-dependent NAD(+) synthetase
JEMPHHDA_00115	tRNA	96				tRNA-SeC(tca)
JEMPHHDA_00116	CDS	618				hypothetical protein
JEMPHHDA_00117	CDS	1398	potE_1			Putrescine transporter PotE
JEMPHHDA_00118	CDS	1407	spuC_1	2.6.1.113	COG0161	Putrescine--pyruvate aminotransferase
JEMPHHDA_00119	CDS	819				hypothetical protein
JEMPHHDA_00120	CDS	1926	selB		COG3276	Selenocysteine-specific elongation factor
JEMPHHDA_00121	CDS	1407	selA	2.9.1.1	COG1921	L-seryl-tRNA(Sec) selenium transferase
JEMPHHDA_00122	CDS	930	fdhE		COG3058	Protein FdhE
JEMPHHDA_00123	CDS	627	fdoI		COG2864	Formate dehydrogenase, cytochrome b556(fdo) subunit
JEMPHHDA_00124	CDS	930	fdoH		COG0437	Formate dehydrogenase-O iron-sulfur subunit
JEMPHHDA_00125	CDS	2442	fdoG	1.17.1.9	COG0243	Formate dehydrogenase-O major subunit
JEMPHHDA_00126	CDS	591	fdnG	1.17.5.3	COG0243	Formate dehydrogenase, nitrate-inducible, major subunit
JEMPHHDA_00127	CDS	930	lip_1	3.1.1.3	COG1075	Triacylglycerol lipase
JEMPHHDA_00128	CDS	2046	fadH_1	1.3.1.34	COG0446	2,4-dienoyl-CoA reductase
JEMPHHDA_00129	CDS	450				hypothetical protein
JEMPHHDA_00130	CDS	1236				hypothetical protein
JEMPHHDA_00131	CDS	393				hypothetical protein
JEMPHHDA_00132	CDS	1437	arnT_1	2.4.2.43		Undecaprenyl phosphate-alpha-4-amino-4-deoxy-L-arabinose arabinosyl transferase
JEMPHHDA_00133	CDS	975		2.4.-.-		putative glycosyltransferase
JEMPHHDA_00134	CDS	363				hypothetical protein
JEMPHHDA_00135	CDS	1362	dinF		COG0534	DNA damage-inducible protein F
JEMPHHDA_00136	CDS	369				hypothetical protein
JEMPHHDA_00137	CDS	1668				hypothetical protein
JEMPHHDA_00138	CDS	210				hypothetical protein
JEMPHHDA_00139	CDS	777				hypothetical protein
JEMPHHDA_00140	CDS	2712	mgtB	7.2.2.14	COG0474	Magnesium-transporting ATPase, P-type 1
JEMPHHDA_00141	CDS	219				hypothetical protein
JEMPHHDA_00142	CDS	135				hypothetical protein
JEMPHHDA_00143	CDS	840	nat	2.3.1.5	COG2162	Arylamine N-acetyltransferase
JEMPHHDA_00144	CDS	456				hypothetical protein
JEMPHHDA_00145	CDS	1401	lpd3	1.8.1.4	COG1249	Dihydrolipoyl dehydrogenase 3
JEMPHHDA_00146	CDS	540				hypothetical protein
JEMPHHDA_00147	CDS	561				hypothetical protein
JEMPHHDA_00148	CDS	798				hypothetical protein
JEMPHHDA_00149	CDS	618				hypothetical protein
JEMPHHDA_00150	CDS	855	cntI_1			Pseudopaline exporter CntI
JEMPHHDA_00151	CDS	1302	cntM	1.5.1.-		Pseudopaline synthase
JEMPHHDA_00152	CDS	792	cntL	2.5.1.-		L-histidine 2-aminobutanoyltransferase
JEMPHHDA_00153	CDS	2127	cntO_1			Metal-pseudopaline receptor CntO
JEMPHHDA_00154	CDS	1155				hypothetical protein
JEMPHHDA_00155	CDS	1911	speA	4.1.1.19		Biosynthetic arginine decarboxylase
JEMPHHDA_00156	CDS	372	yciH		COG0023	putative protein YciH
JEMPHHDA_00157	CDS	537	yfcD	3.6.-.-		putative Nudix hydrolase YfcD
JEMPHHDA_00158	CDS	1071				hypothetical protein
JEMPHHDA_00159	CDS	132				hypothetical protein
JEMPHHDA_00160	CDS	1629	cheB_1	3.5.1.44		Protein-glutamate methylesterase/protein-glutamine glutaminase
JEMPHHDA_00161	CDS	1974	ctpL			Methyl-accepting chemotaxis protein CtpL
JEMPHHDA_00162	CDS	1776	dsbD_1	1.8.1.8	COG4232	Thiol:disulfide interchange protein DsbD
JEMPHHDA_00163	CDS	444	aroQ1_1	4.2.1.10	COG0757	3-dehydroquinate dehydratase 1
JEMPHHDA_00164	CDS	471	accB_1		COG0511	Biotin carboxyl carrier protein of acetyl-CoA carboxylase
JEMPHHDA_00165	CDS	1350	accC_1	6.3.4.14	COG0439	Biotin carboxylase
JEMPHHDA_00166	CDS	867				hypothetical protein
JEMPHHDA_00167	CDS	885	prmA	2.1.1.-	COG2264	Ribosomal protein L11 methyltransferase
JEMPHHDA_00168	CDS	1278				hypothetical protein
JEMPHHDA_00169	CDS	999	dusB	1.3.1.-	COG0042	tRNA-dihydrouridine synthase B
JEMPHHDA_00170	CDS	324	fis			DNA-binding protein Fis
JEMPHHDA_00171	CDS	1608	purH		COG0138	Bifunctional purine biosynthesis protein PurH
JEMPHHDA_00172	CDS	1290	purD	6.3.4.13	COG0151	Phosphoribosylamine--glycine ligase
JEMPHHDA_00173	CDS	2829	rcsC_1	2.7.13.3		Sensor histidine kinase RcsC
JEMPHHDA_00174	CDS	594				hypothetical protein
JEMPHHDA_00175	CDS	1266	amiC_1			Aliphatic amidase expression-regulating protein
JEMPHHDA_00176	CDS	1590				hypothetical protein
JEMPHHDA_00177	CDS	1080				hypothetical protein
JEMPHHDA_00178	CDS	858	cbiO	3.6.3.-	COG1122	Cobalt import ATP-binding protein CbiO
JEMPHHDA_00179	CDS	699	livF_1		COG0410	High-affinity branched-chain amino acid transport ATP-binding protein LivF
JEMPHHDA_00180	CDS	453				hypothetical protein
JEMPHHDA_00181	CDS	843	ureD			Urease accessory protein UreD
JEMPHHDA_00182	CDS	303	ureA	3.5.1.5		Urease subunit gamma
JEMPHHDA_00183	CDS	519	pitA_1	2.3.1.-	COG1247	L-methionine sulfoximine/L-methionine sulfone acetyltransferase
JEMPHHDA_00184	CDS	306	ureB	3.5.1.5		Urease subunit beta
JEMPHHDA_00185	CDS	1701	ureC	3.5.1.5		Urease subunit alpha
JEMPHHDA_00186	CDS	1368				hypothetical protein
JEMPHHDA_00187	CDS	267	ybiI_1		COG1734	putative protein YbiI
JEMPHHDA_00188	CDS	702				hypothetical protein
JEMPHHDA_00189	CDS	747				hypothetical protein
JEMPHHDA_00190	CDS	831		4.1.1.112	COG2513	Oxaloacetate decarboxylase
JEMPHHDA_00191	CDS	1266	dnaK_2		COG0443	Chaperone protein DnaK
JEMPHHDA_00192	CDS	171	psiF			Phosphate starvation-inducible protein PsiF
JEMPHHDA_00193	CDS	540				hypothetical protein
JEMPHHDA_00194	CDS	345	osmE			Osmotically-inducible putative lipoprotein OsmE
JEMPHHDA_00195	CDS	408				hypothetical protein
JEMPHHDA_00196	CDS	813				hypothetical protein
JEMPHHDA_00197	CDS	2070				hypothetical protein
JEMPHHDA_00198	CDS	534				hypothetical protein
JEMPHHDA_00199	CDS	273				hypothetical protein
JEMPHHDA_00200	CDS	768	yedY1		COG2041	Putative protein-methionine-sulfoxide reductase subunit YedZ1
JEMPHHDA_00201	CDS	615	yedZ1		COG4117	Putative protein-methionine-sulfoxide reductase subunit YedZ1
JEMPHHDA_00202	CDS	624				hypothetical protein
JEMPHHDA_00203	CDS	690	czcR_1			Transcriptional activator protein CzcR
JEMPHHDA_00204	CDS	1392	czcS_1	2.7.13.3		Sensor protein CzcS
JEMPHHDA_00205	CDS	1317	ycaD_1			putative MFS-type transporter YcaD
JEMPHHDA_00206	CDS	1089	desA3	1.14.19.-	COG3239	NADPH-dependent stearoyl-CoA 9-desaturase
JEMPHHDA_00207	CDS	1101		1.-.-.-	COG1018	NADPH oxidoreductase
JEMPHHDA_00208	CDS	630	fabR_1		COG1309	HTH-type transcriptional repressor FabR
JEMPHHDA_00209	CDS	504	ureE			Urease accessory protein UreE
JEMPHHDA_00210	CDS	672	ureF		COG0830	Urease accessory protein UreF
JEMPHHDA_00211	CDS	615	ureG		COG0378	Urease accessory protein UreG
JEMPHHDA_00212	CDS	573				hypothetical protein
JEMPHHDA_00213	CDS	1023	fecR_1		COG3712	Protein FecR
JEMPHHDA_00214	CDS	537	fecI_1		COG1595	putative RNA polymerase sigma factor FecI
JEMPHHDA_00215	CDS	2970	btuB_1			Vitamin B12 transporter BtuB
JEMPHHDA_00216	CDS	1254	nicP_1			Porin-like protein NicP
JEMPHHDA_00217	CDS	1470	pchA_1	1.2.1.96		4-hydroxybenzaldehyde dehydrogenase (NADP(+))
JEMPHHDA_00218	CDS	1341	genK		COG0477	Gentisate transporter
JEMPHHDA_00219	CDS	1587	mdlC	4.1.1.7		Benzoylformate decarboxylase
JEMPHHDA_00220	CDS	897	pcpR_1			PCP degradation transcriptional activation protein
JEMPHHDA_00221	CDS	1335	pcaK_1		COG0477	4-hydroxybenzoate transporter PcaK
JEMPHHDA_00222	CDS	1056	tsaM1_1	1.14.14.-		Toluene-4-sulfonate monooxygenase system iron-sulfur subunit TsaM1
JEMPHHDA_00223	CDS	954	pcpD_1	1.1.1.404	COG1018	Tetrachlorobenzoquinone reductase
JEMPHHDA_00224	CDS	714	gntR_1			putative D-xylose utilization operon transcriptional repressor
JEMPHHDA_00225	CDS	762	isfD	1.1.1.313	COG4221	Sulfoacetaldehyde reductase
JEMPHHDA_00226	CDS	933		1.5.1.49	COG2423	Delta(1)-pyrroline-2-carboxylate reductase
JEMPHHDA_00227	CDS	717	livF_2		COG0410	High-affinity branched-chain amino acid transport ATP-binding protein LivF
JEMPHHDA_00228	CDS	873	lptB_1	3.6.3.-	COG1137	Lipopolysaccharide export system ATP-binding protein LptB
JEMPHHDA_00229	CDS	1278				hypothetical protein
JEMPHHDA_00230	CDS	915	livH_1		COG0559	High-affinity branched-chain amino acid transport system permease protein LivH
JEMPHHDA_00231	CDS	1125	livJ		COG0683	Leu/Ile/Val-binding protein
JEMPHHDA_00232	CDS	939	gcvA_1			Glycine cleavage system transcriptional activator
JEMPHHDA_00233	CDS	1626				hypothetical protein
JEMPHHDA_00234	CDS	696				hypothetical protein
JEMPHHDA_00235	CDS	603	nadD_1	2.7.7.18		nicotinate-nucleotide adenylyltransferase
JEMPHHDA_00236	CDS	660	pncA	3.5.1.19	COG1335	Nicotinamidase/pyrazinamidase
JEMPHHDA_00237	CDS	1200	pncB2_1	6.3.4.21	COG1488	Nicotinate phosphoribosyltransferase 2
JEMPHHDA_00238	CDS	828	nadE_2	6.3.1.5	COG0171	NH(3)-dependent NAD(+) synthetase
JEMPHHDA_00239	CDS	924		2.3.1.43		Phosphatidylcholine-sterol acyltransferase
JEMPHHDA_00240	CDS	447	azu		COG3241	Azurin
JEMPHHDA_00241	CDS	588		3.2.2.-	COG1611	Putative cytokinin riboside 5'-monophosphate phosphoribohydrolase
JEMPHHDA_00242	CDS	696	nlpD			Murein hydrolase activator NlpD
JEMPHHDA_00243	CDS	852	mscS_1		COG0668	Small-conductance mechanosensitive channel
JEMPHHDA_00244	CDS	936			COG1305	putative protein
JEMPHHDA_00245	CDS	2499			COG2307	putative protein
JEMPHHDA_00246	CDS	2244				hypothetical protein
JEMPHHDA_00247	CDS	1881				hypothetical protein
JEMPHHDA_00248	CDS	1215	bglA	3.2.1.21		Beta-glucosidase A
JEMPHHDA_00249	CDS	1092	alr	5.1.1.1	COG0787	Alanine racemase, biosynthetic
JEMPHHDA_00250	CDS	1395	dnaB_1	3.6.4.12	COG0305	Replicative DNA helicase
JEMPHHDA_00251	CDS	447	rplI		COG0359	50S ribosomal protein L9
JEMPHHDA_00252	CDS	870				hypothetical protein
JEMPHHDA_00253	CDS	231	rpsR		COG0238	30S ribosomal protein S18
JEMPHHDA_00254	CDS	420	rpsF		COG0360	30S ribosomal protein S6
JEMPHHDA_00255	CDS	747	rlmB	2.1.1.185	COG0566	23S rRNA (guanosine-2'-O-)-methyltransferase RlmB
JEMPHHDA_00256	CDS	2718	rnr	3.1.13.1	COG0557	Ribonuclease R
JEMPHHDA_00257	tRNA	87				tRNA-Leu(cag)
JEMPHHDA_00258	tRNA	87				tRNA-Leu(cag)
JEMPHHDA_00259	CDS	1293	purA	6.3.4.4	COG0104	Adenylosuccinate synthetase
JEMPHHDA_00260	CDS	1185	hisZ_1		COG3705	ATP phosphoribosyltransferase regulatory subunit
JEMPHHDA_00261	CDS	234				hypothetical protein
JEMPHHDA_00262	CDS	870	hflC		COG0330	Modulator of FtsH protease HflC
JEMPHHDA_00263	CDS	1203	hflK		COG0330	Modulator of FtsH protease HflK
JEMPHHDA_00264	CDS	1260	hflX		COG2262	GTPase HflX
JEMPHHDA_00265	CDS	249	hfq		COG1923	RNA-binding protein Hfq
JEMPHHDA_00266	CDS	972	miaA	2.5.1.75	COG0324	tRNA dimethylallyltransferase
JEMPHHDA_00267	CDS	1902	mutL			DNA mismatch repair protein MutL
JEMPHHDA_00268	CDS	1428	amiC_2	3.5.1.28	COG0860	N-acetylmuramoyl-L-alanine amidase AmiC
JEMPHHDA_00269	CDS	468	tsaE		COG0802	tRNA threonylcarbamoyladenosine biosynthesis protein TsaE
JEMPHHDA_00270	CDS	1509	nnr		COG0062	Bifunctional NAD(P)H-hydrate repair enzyme Nnr
JEMPHHDA_00271	CDS	1086	queG	1.17.99.6	COG1600	Epoxyqueuosine reductase
JEMPHHDA_00272	CDS	543	orn	3.1.-.-	COG1949	Oligoribonuclease
JEMPHHDA_00273	CDS	1020	rsgA	3.6.1.-	COG1162	Small ribosomal subunit biogenesis GTPase RsgA
JEMPHHDA_00274	CDS	1029	motB		COG1360	Motility protein B
JEMPHHDA_00275	CDS	852	motA		COG1291	Motility protein A
JEMPHHDA_00276	CDS	1512				hypothetical protein
JEMPHHDA_00277	CDS	816	rhdA	2.8.1.1	COG2897	Thiosulfate sulfurtransferase
JEMPHHDA_00278	CDS	870	psd	4.1.1.65	COG0688	Phosphatidylserine decarboxylase proenzyme
JEMPHHDA_00279	CDS	1824	fimW			Cyclic-di-GMP receptor FimW
JEMPHHDA_00280	CDS	2076				hypothetical protein
JEMPHHDA_00281	CDS	1215	serB2	3.1.3.3	COG0560	Phosphoserine phosphatase SerB2
JEMPHHDA_00282	CDS	1539				hypothetical protein
JEMPHHDA_00283	CDS	537	ybcI		COG1988	Inner membrane protein YbcI
JEMPHHDA_00284	CDS	711				hypothetical protein
JEMPHHDA_00285	CDS	2265	parC	5.6.2.2	COG0188	DNA topoisomerase 4 subunit A
JEMPHHDA_00286	CDS	486				hypothetical protein
JEMPHHDA_00287	CDS	1014				hypothetical protein
JEMPHHDA_00288	CDS	1479	parE_1	5.6.2.2	COG0187	DNA topoisomerase 4 subunit B
JEMPHHDA_00289	CDS	414	parE_2	5.6.2.2	COG0187	DNA topoisomerase 4 subunit B
JEMPHHDA_00290	CDS	687				hypothetical protein
JEMPHHDA_00291	CDS	819	cpdA	3.1.4.53	COG1409	3',5'-cyclic adenosine monophosphate phosphodiesterase CpdA
JEMPHHDA_00292	CDS	459				hypothetical protein
JEMPHHDA_00293	CDS	618	nudF	3.6.1.13		ADP-ribose pyrophosphatase
JEMPHHDA_00294	CDS	747				hypothetical protein
JEMPHHDA_00295	CDS	1884	thiC	4.1.99.17	COG0422	Phosphomethylpyrimidine synthase
JEMPHHDA_00296	CDS	1449	tolC_1		COG1538	Outer membrane protein TolC
JEMPHHDA_00297	CDS	705	azoR_1	1.7.1.17		FMN-dependent NADH-azoreductase
JEMPHHDA_00298	CDS	1182	aruH	2.6.1.84	COG0436	Arginine--pyruvate transaminase AruH
JEMPHHDA_00299	CDS	981	aruI_1	4.1.1.75	COG0028	putative 2-ketoarginine decarboxylase AruI
JEMPHHDA_00300	CDS	534	aruI_2	4.1.1.75	COG0028	putative 2-ketoarginine decarboxylase AruI
JEMPHHDA_00301	CDS	2091	FCS1_1	6.2.1.34		Trans-feruloyl-CoA synthase FCS1
JEMPHHDA_00302	CDS	1161	acdA_1	1.3.99.-	COG1960	Acyl-CoA dehydrogenase
JEMPHHDA_00303	CDS	792		4.2.1.150	COG1024	Crotonyl-CoA hydratase
JEMPHHDA_00304	CDS	1413	rocC		COG0833	Amino-acid permease RocC
JEMPHHDA_00305	CDS	2253	rcsC_2	2.7.13.3		Sensor histidine kinase RcsC
JEMPHHDA_00306	CDS	777				hypothetical protein
JEMPHHDA_00307	CDS	735	arcA_1		COG0745	Aerobic respiration control protein ArcA
JEMPHHDA_00308	CDS	648	betI_1			HTH-type transcriptional regulator BetI
JEMPHHDA_00309	CDS	1092				hypothetical protein
JEMPHHDA_00310	CDS	1947		1.16.1.-	COG0446	Metal reductase
JEMPHHDA_00311	CDS	600	puuR_1			HTH-type transcriptional regulator PuuR
JEMPHHDA_00312	CDS	1278	waaA	2.4.99.12	COG1519	3-deoxy-D-manno-octulosonic acid transferase
JEMPHHDA_00313	CDS	885	yhaJ_1			HTH-type transcriptional regulator YhaJ
JEMPHHDA_00314	CDS	333			COG2076	Multidrug transporter
JEMPHHDA_00315	CDS	1176		1.-.-.-	COG0578	putative FAD-dependent oxidoreductase
JEMPHHDA_00316	CDS	813				hypothetical protein
JEMPHHDA_00317	CDS	921				hypothetical protein
JEMPHHDA_00318	CDS	1209	bcd	1.3.8.1	COG1960	Acyl-CoA dehydrogenase, short-chain specific
JEMPHHDA_00319	CDS	1284	acrC_1	1.3.1.95		Acryloyl-CoA reductase (NADH)
JEMPHHDA_00320	CDS	1425	hldE		COG2870	Bifunctional protein HldE
JEMPHHDA_00321	CDS	1812	msbA	7.5.2.6	COG1132	Lipid A export ATP-binding/permease protein MsbA
JEMPHHDA_00322	CDS	651				hypothetical protein
JEMPHHDA_00323	CDS	1206				hypothetical protein
JEMPHHDA_00324	CDS	885				hypothetical protein
JEMPHHDA_00325	CDS	957				hypothetical protein
JEMPHHDA_00326	CDS	1419				hypothetical protein
JEMPHHDA_00327	CDS	897				hypothetical protein
JEMPHHDA_00328	CDS	1137	mshA_1	2.4.1.250		D-inositol-3-phosphate glycosyltransferase
JEMPHHDA_00329	CDS	1758	tobZ	6.1.2.2		nebramycin 5' synthase
JEMPHHDA_00330	CDS	1479				hypothetical protein
JEMPHHDA_00331	CDS	759	inaA_1			Protein InaA
JEMPHHDA_00332	CDS	735				hypothetical protein
JEMPHHDA_00333	CDS	807	rfaP	2.7.1.-		Lipopolysaccharide core heptose(I) kinase RfaP
JEMPHHDA_00334	CDS	1122	rfaG	2.4.-.-		Lipopolysaccharide core biosynthesis protein RfaG
JEMPHHDA_00335	CDS	1068	rfaC	2.-.-.-	COG0859	Lipopolysaccharide heptosyltransferase 1
JEMPHHDA_00336	CDS	1038	rfaF	2.-.-.-	COG0859	ADP-heptose--LPS heptosyltransferase 2
JEMPHHDA_00337	CDS	924	ilvE	2.6.1.42	COG0115	Branched-chain-amino-acid aminotransferase
JEMPHHDA_00338	CDS	2949	glnE		COG1391	Bifunctional glutamine synthetase adenylyltransferase/adenylyl-removing enzyme
JEMPHHDA_00339	CDS	2649	aceE	1.2.4.1	COG2609	Pyruvate dehydrogenase E1 component
JEMPHHDA_00340	CDS	1644	aceF	2.3.1.12	COG0508	Dihydrolipoyllysine-residue acetyltransferase component of pyruvate dehydrogenase complex
JEMPHHDA_00341	CDS	2700				hypothetical protein
JEMPHHDA_00342	CDS	648	msrA	1.8.4.11	COG0225	Peptide methionine sulfoxide reductase MsrA
JEMPHHDA_00343	CDS	837	rlmJ	2.1.1.266	COG2961	Ribosomal RNA large subunit methyltransferase J
JEMPHHDA_00344	CDS	1803	dmdC_1	1.3.8.-	COG1960	3-methylmercaptopropionyl-CoA dehydrogenase
JEMPHHDA_00345	CDS	1743	nhaP2_1		COG3263	K(+)/H(+) antiporter NhaP2
JEMPHHDA_00346	CDS	3357	mscK		COG3264	Mechanosensitive channel MscK
JEMPHHDA_00347	CDS	1461	selO	2.7.7.-	COG0397	Protein adenylyltransferase SelO
JEMPHHDA_00348	CDS	975				hypothetical protein
JEMPHHDA_00349	CDS	1278		2.5.1.-	COG2873	O-acetyl-L-homoserine sulfhydrylase
JEMPHHDA_00350	CDS	453				hypothetical protein
JEMPHHDA_00351	CDS	192				hypothetical protein
JEMPHHDA_00352	CDS	1716				hypothetical protein
JEMPHHDA_00353	CDS	909				hypothetical protein
JEMPHHDA_00354	CDS	753	puuD	3.5.1.94	COG2071	Gamma-glutamyl-gamma-aminobutyrate hydrolase PuuD
JEMPHHDA_00355	CDS	1359	puuA_1	6.3.1.11	COG0174	Gamma-glutamylputrescine synthetase PuuA
JEMPHHDA_00356	CDS	1371	spuC_2	2.6.1.113	COG0161	Putrescine--pyruvate aminotransferase
JEMPHHDA_00357	CDS	1104	spuD_1		COG0687	Putrescine-binding periplasmic protein SpuD
JEMPHHDA_00358	CDS	1098	spuE_1		COG0687	Spermidine-binding periplasmic protein SpuE
JEMPHHDA_00359	CDS	1155	potA_1	7.6.2.11	COG3842	Spermidine/putrescine import ATP-binding protein PotA
JEMPHHDA_00360	CDS	912	potH		COG1176	Putrescine transport system permease protein PotH
JEMPHHDA_00361	CDS	870	ydcV_1			Inner membrane ABC transporter permease protein YdcV
JEMPHHDA_00362	CDS	2388	quiP_1	3.5.1.97	COG2366	Acyl-homoserine lactone acylase QuiP
JEMPHHDA_00363	CDS	1053				hypothetical protein
JEMPHHDA_00364	CDS	504				hypothetical protein
JEMPHHDA_00365	CDS	612				hypothetical protein
JEMPHHDA_00366	CDS	942	menH_1	4.2.99.20		2-succinyl-6-hydroxy-2,4-cyclohexadiene-1-carboxylate synthase
JEMPHHDA_00367	CDS	753				hypothetical protein
JEMPHHDA_00368	CDS	630				hypothetical protein
JEMPHHDA_00369	CDS	555				hypothetical protein
JEMPHHDA_00370	CDS	90				hypothetical protein
JEMPHHDA_00371	CDS	495				hypothetical protein
JEMPHHDA_00372	CDS	693	yecS_1		COG0765	L-cystine transport system permease protein YecS
JEMPHHDA_00373	CDS	771	fliY_1		COG0834	L-cystine-binding protein FliY
JEMPHHDA_00374	CDS	438				hypothetical protein
JEMPHHDA_00375	CDS	1230	serA	1.1.1.95	COG0111	D-3-phosphoglycerate dehydrogenase
JEMPHHDA_00376	CDS	1395		1.-.-.-	COG0277	putative FAD-linked oxidoreductase
JEMPHHDA_00377	CDS	666	ycgM		COG0179	putative protein YcgM
JEMPHHDA_00378	CDS	933	yjiK_1		COG3204	putative protein YjiK
JEMPHHDA_00379	CDS	351	ygiW		COG3111	Protein YgiW
JEMPHHDA_00380	CDS	1035	aphB	3.5.1.-	COG0123	Acetylpolyamine amidohydrolase 2
JEMPHHDA_00381	CDS	1395	puuP_1		COG0531	Putrescine importer PuuP
JEMPHHDA_00382	CDS	1044	spuE_2		COG0687	Spermidine-binding periplasmic protein SpuE
JEMPHHDA_00383	CDS	789	ydcV_2			Inner membrane ABC transporter permease protein YdcV
JEMPHHDA_00384	CDS	930	potB		COG1176	Spermidine/putrescine transport system permease protein PotB
JEMPHHDA_00385	CDS	1050	potA_2	7.6.2.11		Spermidine/putrescine import ATP-binding protein PotA
JEMPHHDA_00386	CDS	930	yjiK_2		COG3204	putative protein YjiK
JEMPHHDA_00387	CDS	1977				hypothetical protein
JEMPHHDA_00388	CDS	726	dapH_1	2.3.1.89		2,3,4,5-tetrahydropyridine-2,6-dicarboxylate N-acetyltransferase
JEMPHHDA_00389	CDS	333				hypothetical protein
JEMPHHDA_00390	CDS	672	rpiA	5.3.1.6	COG0120	Ribose-5-phosphate isomerase A
JEMPHHDA_00391	CDS	1515	ilvA_1	4.3.1.19	COG1171	L-threonine dehydratase biosynthetic IlvA
JEMPHHDA_00392	CDS	468				hypothetical protein
JEMPHHDA_00393	CDS	1272				hypothetical protein
JEMPHHDA_00394	CDS	468				hypothetical protein
JEMPHHDA_00395	CDS	1242				hypothetical protein
JEMPHHDA_00396	CDS	654		3.1.3.-	COG0560	putative phosphatase
JEMPHHDA_00397	CDS	480	rppH	3.6.1.-	COG0494	RNA pyrophosphohydrolase
JEMPHHDA_00398	CDS	2280	ptsP	2.7.3.9	COG3605	Phosphoenolpyruvate-dependent phosphotransferase system
JEMPHHDA_00399	CDS	1038				hypothetical protein
JEMPHHDA_00400	CDS	756				hypothetical protein
JEMPHHDA_00401	CDS	804				hypothetical protein
JEMPHHDA_00402	CDS	801	lgt	2.5.1.145	COG0682	Phosphatidylglycerol--prolipoprotein diacylglyceryl transferase
JEMPHHDA_00403	CDS	795	thyA	2.1.1.45	COG0207	Thymidylate synthase
JEMPHHDA_00404	CDS	798				hypothetical protein
JEMPHHDA_00405	CDS	1380				hypothetical protein
JEMPHHDA_00406	CDS	1386				putative membrane protein
JEMPHHDA_00407	CDS	363				hypothetical protein
JEMPHHDA_00408	CDS	1152	glpQ_1	3.1.4.46	COG0584	Glycerophosphodiester phosphodiesterase, periplasmic
JEMPHHDA_00409	CDS	1095				hypothetical protein
JEMPHHDA_00410	CDS	1041				hypothetical protein
JEMPHHDA_00411	CDS	507	dhfrIII	1.5.1.3		Dihydrofolate reductase type 3
JEMPHHDA_00412	CDS	474				hypothetical protein
JEMPHHDA_00413	CDS	1386	xanP_1		COG2233	Xanthine permease XanP
JEMPHHDA_00414	CDS	1839	ilvD	4.2.1.9	COG0129	Dihydroxy-acid dehydratase
JEMPHHDA_00415	CDS	1197	rlmI	2.1.1.191	COG1092	Ribosomal RNA large subunit methyltransferase I
JEMPHHDA_00416	CDS	540	yraA	3.2.-.-	COG0693	Putative cysteine protease YraA
JEMPHHDA_00417	CDS	879				hypothetical protein
JEMPHHDA_00418	CDS	813	mutM	3.2.2.23	COG0266	Formamidopyrimidine-DNA glycosylase
JEMPHHDA_00419	CDS	579				hypothetical protein
JEMPHHDA_00420	CDS	345				hypothetical protein
JEMPHHDA_00421	CDS	987				hypothetical protein
JEMPHHDA_00422	CDS	432				hypothetical protein
JEMPHHDA_00423	CDS	1734	ggt_1	3.4.19.13		Glutathione hydrolase proenzyme
JEMPHHDA_00424	CDS	252	fdx_1		COG1145	Ferredoxin
JEMPHHDA_00425	CDS	480	coaD	2.7.7.3	COG0669	Phosphopantetheine adenylyltransferase
JEMPHHDA_00426	CDS	1596		1.1.-.-	COG2303	putative GMC-type oxidoreductase
JEMPHHDA_00427	CDS	549				hypothetical protein
JEMPHHDA_00428	CDS	1431	calB	1.2.1.68		Coniferyl aldehyde dehydrogenase
JEMPHHDA_00429	CDS	648				hypothetical protein
JEMPHHDA_00430	CDS	411				hypothetical protein
JEMPHHDA_00431	CDS	999				hypothetical protein
JEMPHHDA_00432	CDS	567				hypothetical protein
JEMPHHDA_00433	CDS	597	rsmD	2.1.1.171	COG0742	Ribosomal RNA small subunit methyltransferase D
JEMPHHDA_00434	CDS	1488				hypothetical protein
JEMPHHDA_00435	CDS	1371		3.4.24.-	COG0612	putative zinc protease
JEMPHHDA_00436	CDS	1350	ftsY			Signal recognition particle receptor FtsY
JEMPHHDA_00437	CDS	672	ftsE		COG2884	Cell division ATP-binding protein FtsE
JEMPHHDA_00438	CDS	1008	ftsX		COG2177	Cell division protein FtsX
JEMPHHDA_00439	CDS	855	rpoH		COG0568	RNA polymerase sigma factor RpoH
JEMPHHDA_00440	CDS	606				hypothetical protein
JEMPHHDA_00441	CDS	732	mtgA	2.4.1.129	COG0744	Biosynthetic peptidoglycan transglycosylase
JEMPHHDA_00442	CDS	378				hypothetical protein
JEMPHHDA_00443	CDS	201				hypothetical protein
JEMPHHDA_00444	CDS	798	thiG	2.8.1.10	COG2022	Thiazole synthase
JEMPHHDA_00445	CDS	735	trmB	2.1.1.33	COG0220	tRNA (guanine-N(7)-)-methyltransferase
JEMPHHDA_00446	CDS	1347				putative protein
JEMPHHDA_00447	CDS	258				hypothetical protein
JEMPHHDA_00448	CDS	324				hypothetical protein
JEMPHHDA_00449	CDS	1155	hemW		COG0635	Heme chaperone HemW
JEMPHHDA_00450	CDS	594	rdgB	3.6.1.66	COG0127	dITP/XTP pyrophosphatase
JEMPHHDA_00451	CDS	420				hypothetical protein
JEMPHHDA_00452	CDS	621	metXA		COG0500	Bifunctional methionine biosynthesis protein MetXA/MetW
JEMPHHDA_00453	CDS	1140	metXS	2.3.1.46	COG2021	Homoserine O-succinyltransferase
JEMPHHDA_00454	CDS	1968				hypothetical protein
JEMPHHDA_00455	CDS	171				hypothetical protein
JEMPHHDA_00456	CDS	594				hypothetical protein
JEMPHHDA_00457	CDS	822	proC	1.5.1.2	COG0345	Pyrroline-5-carboxylate reductase
JEMPHHDA_00458	CDS	693	yggS		COG0325	Pyridoxal phosphate homeostasis protein
JEMPHHDA_00459	CDS	1035	pilT_1		COG2805	Twitching mobility protein
JEMPHHDA_00460	CDS	1149	pilT_2		COG2805	Twitching mobility protein
JEMPHHDA_00461	CDS	900	czcD_1			Metal cation efflux system protein CzcD
JEMPHHDA_00462	CDS	405				hypothetical protein
JEMPHHDA_00463	CDS	1374	cbs	4.2.1.22	COG0031	Putative cystathionine beta-synthase
JEMPHHDA_00464	CDS	1185	metC	4.4.1.13	COG0626	Cystathionine beta-lyase
JEMPHHDA_00465	CDS	1272	pyrC'		COG0044	Dihydroorotase-like protein
JEMPHHDA_00466	CDS	1005	pyrB	2.1.3.2		Aspartate carbamoyltransferase
JEMPHHDA_00467	CDS	513	pyrR		COG2065	Bifunctional protein PyrR
JEMPHHDA_00468	CDS	435	yqgF	3.1.-.-	COG0816	Putative pre-16S rRNA nuclease
JEMPHHDA_00469	CDS	570				hypothetical protein
JEMPHHDA_00470	CDS	894				hypothetical protein
JEMPHHDA_00471	CDS	954	gshB	6.3.2.3	COG0189	Glutathione synthetase
JEMPHHDA_00472	CDS	408	walR_1		COG0745	Transcriptional regulatory protein WalR
JEMPHHDA_00473	CDS	366	pleD_1			Response regulator PleD
JEMPHHDA_00474	CDS	537				hypothetical protein
JEMPHHDA_00475	CDS	2049				hypothetical protein
JEMPHHDA_00476	CDS	876	cheR2	2.1.1.80		Chemotaxis protein methyltransferase Cher2
JEMPHHDA_00477	CDS	7431	rcsC_3	2.7.13.3		Sensor histidine kinase RcsC
JEMPHHDA_00478	CDS	1032	cheB_2	3.5.1.44		Protein-glutamate methylesterase/protein-glutamine glutaminase
JEMPHHDA_00479	CDS	507				hypothetical protein
JEMPHHDA_00480	CDS	795	rhaS_1			HTH-type transcriptional activator RhaS
JEMPHHDA_00481	CDS	612				hypothetical protein
JEMPHHDA_00482	CDS	1374				hypothetical protein
JEMPHHDA_00483	CDS	723	rsmE	2.1.1.193	COG1385	Ribosomal RNA small subunit methyltransferase E
JEMPHHDA_00484	CDS	1404	bioA	2.6.1.62		Adenosylmethionine-8-amino-7-oxononanoate aminotransferase
JEMPHHDA_00485	CDS	1491		1.4.5.-		L-amino acid dehydrogenase
JEMPHHDA_00486	CDS	570	yceJ		COG3038	Cytochrome b561
JEMPHHDA_00487	CDS	576	yceI		COG2353	Protein YceI
JEMPHHDA_00488	CDS	444	mexR		COG1846	Multidrug resistance operon repressor
JEMPHHDA_00489	CDS	1152	mexA_1			Multidrug resistance protein MexA
JEMPHHDA_00490	CDS	3141	mexB		COG0841	Multidrug resistance protein MexB
JEMPHHDA_00491	CDS	1458	oprM_1		COG1538	Outer membrane protein OprM
JEMPHHDA_00492	CDS	1920	rhlE_1	3.6.4.13		ATP-dependent RNA helicase RhlE
JEMPHHDA_00493	CDS	1071				hypothetical protein
JEMPHHDA_00494	CDS	873	metF	1.5.1.20	COG0685	5,10-methylenetetrahydrofolate reductase
JEMPHHDA_00495	CDS	540				hypothetical protein
JEMPHHDA_00496	CDS	1410	ahcY	3.3.1.1	COG0499	Adenosylhomocysteinase
JEMPHHDA_00497	CDS	417				hypothetical protein
JEMPHHDA_00498	CDS	2193	cntO_2			Metal-pseudopaline receptor CntO
JEMPHHDA_00499	CDS	1479				hypothetical protein
JEMPHHDA_00500	CDS	621	rutR_1		COG1309	HTH-type transcriptional regulator RutR
JEMPHHDA_00501	CDS	1272	codA	3.5.4.1	COG0402	Cytosine deaminase
JEMPHHDA_00502	CDS	1251	codB		COG1457	Cytosine permease
JEMPHHDA_00503	CDS	1275	preA	1.3.1.1	COG0167	NAD-dependent dihydropyrimidine dehydrogenase subunit PreA
JEMPHHDA_00504	CDS	1368	gltD_1	1.4.1.13	COG0493	Glutamate synthase [NADPH] small chain
JEMPHHDA_00505	CDS	1440	dht	3.5.2.2	COG0044	D-hydantoinase/dihydropyrimidinase
JEMPHHDA_00506	CDS	501				hypothetical protein
JEMPHHDA_00507	CDS	993	pucI_1		COG1953	putative allantoin permease
JEMPHHDA_00508	CDS	1284	hyuC	3.5.1.87	COG0624	N-carbamoyl-L-amino-acid hydrolase
JEMPHHDA_00509	CDS	1224	yfdE_1	2.8.3.19	COG1804	Acetyl-CoA:oxalate CoA-transferase
JEMPHHDA_00510	CDS	1182	mmgC_1	1.3.99.-	COG1960	Acyl-CoA dehydrogenase
JEMPHHDA_00511	CDS	909	gcvA_2			Glycine cleavage system transcriptional activator
JEMPHHDA_00512	CDS	405				hypothetical protein
JEMPHHDA_00513	CDS	1623	pitA_2		COG0306	Low-affinity inorganic phosphate transporter 1
JEMPHHDA_00514	CDS	1332				hypothetical protein
JEMPHHDA_00515	CDS	792				hypothetical protein
JEMPHHDA_00516	CDS	732				hypothetical protein
JEMPHHDA_00517	CDS	2202	yccS		COG1289	Inner membrane protein YccS
JEMPHHDA_00518	CDS	1377	dbpA	3.6.4.13	COG0513	ATP-dependent RNA helicase DbpA
JEMPHHDA_00519	CDS	210	cspA_1		COG1278	Major cold shock protein CspA
JEMPHHDA_00520	CDS	525				hypothetical protein
JEMPHHDA_00521	CDS	1434	hsrA			putative transport protein HsrA
JEMPHHDA_00522	CDS	2799	clpC		COG0542	Negative regulator of genetic competence ClpC/MecB
JEMPHHDA_00523	CDS	579				hypothetical protein
JEMPHHDA_00524	CDS	888	yihG_1	2.3.-.-	COG0204	putative acyltransferase YihG
JEMPHHDA_00525	CDS	510				hypothetical protein
JEMPHHDA_00526	CDS	690	creB		COG0745	Transcriptional regulatory protein CreB
JEMPHHDA_00527	CDS	1425	creC	2.7.13.3	COG0642	Sensor protein CreC
JEMPHHDA_00528	CDS	1359	creD		COG4452	Inner membrane protein CreD
JEMPHHDA_00529	CDS	303				hypothetical protein
JEMPHHDA_00530	CDS	186				hypothetical protein
JEMPHHDA_00531	CDS	621	yibF		COG0625	putative GST-like protein YibF
JEMPHHDA_00532	CDS	951	vgb	4.2.99.-		Virginiamycin B lyase
JEMPHHDA_00533	CDS	858				hypothetical protein
JEMPHHDA_00534	CDS	2415	fhuA_1		COG1629	Ferrichrome outer membrane transporter/phage receptor
JEMPHHDA_00535	CDS	972	fecR_2		COG3712	Protein FecR
JEMPHHDA_00536	CDS	519	fecI_2		COG1595	putative RNA polymerase sigma factor FecI
JEMPHHDA_00537	CDS	750				hypothetical protein
JEMPHHDA_00538	CDS	402				hypothetical protein
JEMPHHDA_00539	CDS	570	yxaF_1			putative HTH-type transcriptional regulator YxaF
JEMPHHDA_00540	CDS	1728	pucI_2		COG1953	putative allantoin permease
JEMPHHDA_00541	CDS	927	pcpR_2			PCP degradation transcriptional activation protein
JEMPHHDA_00542	CDS	477				hypothetical protein
JEMPHHDA_00543	CDS	939	yhaJ_2			HTH-type transcriptional regulator YhaJ
JEMPHHDA_00544	CDS	798	catD_1	3.1.1.24	COG0596	3-oxoadipate enol-lactonase 2
JEMPHHDA_00545	CDS	444				hypothetical protein
JEMPHHDA_00546	CDS	2178	glcB	2.3.3.9	COG2225	Malate synthase G
JEMPHHDA_00547	CDS	444				hypothetical protein
JEMPHHDA_00548	CDS	516				hypothetical protein
JEMPHHDA_00549	CDS	897	rarD_1		COG2962	Protein RarD
JEMPHHDA_00550	CDS	975	rdoA	2.7.11.1	COG2334	Serine/threonine protein kinase RdoA
JEMPHHDA_00551	CDS	759	modE		COG2005	DNA-binding transcriptional dual regulator ModE
JEMPHHDA_00552	CDS	321				hypothetical protein
JEMPHHDA_00553	CDS	726				hypothetical protein
JEMPHHDA_00554	CDS	294				hypothetical protein
JEMPHHDA_00555	CDS	918	oxyR_1			Hydrogen peroxide-inducible genes activator
JEMPHHDA_00556	CDS	759	pxpA	3.5.2.9	COG1540	5-oxoprolinase subunit A
JEMPHHDA_00557	CDS	249	accB_2		COG0511	Biotin carboxyl carrier protein of acetyl-CoA carboxylase
JEMPHHDA_00558	CDS	1377	accC_2	6.3.4.14	COG0439	Biotin carboxylase
JEMPHHDA_00559	CDS	879	pxpB_1	3.5.2.9	COG2049	5-oxoprolinase subunit B
JEMPHHDA_00560	CDS	978	pxpC_1	3.5.2.9	COG1984	5-oxoprolinase subunit C
JEMPHHDA_00561	CDS	210				hypothetical protein
JEMPHHDA_00562	CDS	1059	bioB	2.8.1.6	COG0502	Biotin synthase
JEMPHHDA_00563	CDS	1206	bioF	2.3.1.47	COG0156	8-amino-7-oxononanoate synthase
JEMPHHDA_00564	CDS	723	bioH	3.1.1.85		Pimeloyl-[acyl-carrier protein] methyl ester esterase
JEMPHHDA_00565	CDS	825	bioC	2.1.1.197		Malonyl-[acyl-carrier protein] O-methyltransferase
JEMPHHDA_00566	CDS	687	bioD1	6.3.3.3	COG0132	ATP-dependent dethiobiotin synthetase BioD 1
JEMPHHDA_00567	CDS	231				hypothetical protein
JEMPHHDA_00568	CDS	1806	dmdC_2	1.3.8.-	COG1960	3-methylmercaptopropionyl-CoA dehydrogenase
JEMPHHDA_00569	CDS	1797	dmdC_3	1.3.8.-	COG1960	3-methylmercaptopropionyl-CoA dehydrogenase
JEMPHHDA_00570	CDS	1779	dmdC_4	1.3.8.-	COG1960	3-methylmercaptopropionyl-CoA dehydrogenase
JEMPHHDA_00571	CDS	1482	nirS_1	1.7.2.1	COG2010	Nitrite reductase
JEMPHHDA_00572	CDS	840	cysG_1		COG0007	Siroheme synthase
JEMPHHDA_00573	CDS	1164	mftC	2.-.-.-	COG0535	Putative mycofactocin radical SAM maturase MftC
JEMPHHDA_00574	CDS	516				hypothetical protein
JEMPHHDA_00575	CDS	444				hypothetical protein
JEMPHHDA_00576	CDS	525				hypothetical protein
JEMPHHDA_00577	CDS	453				hypothetical protein
JEMPHHDA_00578	CDS	1179				hypothetical protein
JEMPHHDA_00579	CDS	360				hypothetical protein
JEMPHHDA_00580	CDS	315	nirM		COG4654	Cytochrome c-551
JEMPHHDA_00581	CDS	1707	nirS_2	1.7.2.1	COG2010	Nitrite reductase
JEMPHHDA_00582	CDS	783	nirQ		COG0714	Denitrification regulatory protein NirQ
JEMPHHDA_00583	CDS	573	qoxC	1.10.3.-		Quinol oxidase subunit 3
JEMPHHDA_00584	CDS	258				hypothetical protein
JEMPHHDA_00585	CDS	441	norC		COG2010	Nitric oxide reductase subunit C
JEMPHHDA_00586	CDS	1398	norB	1.7.2.5	COG3256	Nitric oxide reductase subunit B
JEMPHHDA_00587	CDS	1839				hypothetical protein
JEMPHHDA_00588	CDS	195				hypothetical protein
JEMPHHDA_00589	CDS	684	glxR_1		COG0664	CRP-like cAMP-activated global transcriptional regulator
JEMPHHDA_00590	CDS	879	cynR_1			HTH-type transcriptional regulator CynR
JEMPHHDA_00591	CDS	702	yiiM_1		COG2258	Protein YiiM
JEMPHHDA_00592	CDS	237				hypothetical protein
JEMPHHDA_00593	CDS	1182	argD	2.6.1.11	COG4992	Acetylornithine aminotransferase
JEMPHHDA_00594	CDS	717				hypothetical protein
JEMPHHDA_00595	CDS	264				hypothetical protein
JEMPHHDA_00596	CDS	1491	malT_1			HTH-type transcriptional regulator MalT
JEMPHHDA_00597	CDS	1290	puuB_1	1.4.3.-		Gamma-glutamylputrescine oxidoreductase
JEMPHHDA_00598	CDS	555				hypothetical protein
JEMPHHDA_00599	CDS	1026				hypothetical protein
JEMPHHDA_00600	CDS	609	lemA_1		COG1704	Protein LemA
JEMPHHDA_00601	CDS	582	dsbB_1			Disulfide bond formation protein B
JEMPHHDA_00602	CDS	831				hypothetical protein
JEMPHHDA_00603	CDS	387				hypothetical protein
JEMPHHDA_00604	CDS	459				hypothetical protein
JEMPHHDA_00605	CDS	420	yqjC			Protein YqjC
JEMPHHDA_00606	CDS	969				hypothetical protein
JEMPHHDA_00607	CDS	744				hypothetical protein
JEMPHHDA_00608	CDS	1305		1.14.13.239		Carnitine monooxygenase reductase subunit
JEMPHHDA_00609	CDS	1191	metK	2.5.1.6	COG0192	S-adenosylmethionine synthase
JEMPHHDA_00610	CDS	1002	COQ3_1	2.1.1.222		Ubiquinone biosynthesis O-methyltransferase, mitochondrial
JEMPHHDA_00611	CDS	1998	tktA	2.2.1.1	COG0021	Transketolase 1
JEMPHHDA_00612	CDS	1065				hypothetical protein
JEMPHHDA_00613	CDS	798	otnI	5.3.1.35	COG3622	2-oxo-tetronate isomerase
JEMPHHDA_00614	CDS	1062	epd_1	1.2.1.72	COG0057	D-erythrose-4-phosphate dehydrogenase
JEMPHHDA_00615	CDS	1164	pgk	2.7.2.3	COG0126	Phosphoglycerate kinase
JEMPHHDA_00616	CDS	201				hypothetical protein
JEMPHHDA_00617	CDS	342				hypothetical protein
JEMPHHDA_00618	CDS	1065	cbbA	4.1.2.13		Fructose-bisphosphate aldolase
JEMPHHDA_00619	CDS	483				hypothetical protein
JEMPHHDA_00620	CDS	426				hypothetical protein
JEMPHHDA_00621	CDS	768		2.1.1.-	COG0500	putative methyltransferase
JEMPHHDA_00622	CDS	1179			COG2081	putative protein
JEMPHHDA_00623	CDS	489	ygjP	3.6.1.-	COG1451	UTP pyrophosphatase
JEMPHHDA_00624	CDS	696	yieH	3.1.3.-	COG0637	6-phosphogluconate phosphatase
JEMPHHDA_00625	CDS	354	yhaI		COG3152	Inner membrane protein YhaI
JEMPHHDA_00626	CDS	912	mtrA_1			HTH-type transcriptional regulator MtrA
JEMPHHDA_00627	CDS	339				hypothetical protein
JEMPHHDA_00628	CDS	516				hypothetical protein
JEMPHHDA_00629	CDS	159				hypothetical protein
JEMPHHDA_00630	CDS	459				hypothetical protein
JEMPHHDA_00631	CDS	471				hypothetical protein
JEMPHHDA_00632	CDS	348				hypothetical protein
JEMPHHDA_00633	CDS	615				hypothetical protein
JEMPHHDA_00634	CDS	2727	impA	3.4.24.-		Immunomodulating metalloprotease
JEMPHHDA_00635	CDS	336				hypothetical protein
JEMPHHDA_00636	CDS	1122				hypothetical protein
JEMPHHDA_00637	CDS	162				hypothetical protein
JEMPHHDA_00638	tRNA	77				tRNA-Met(cat)
JEMPHHDA_00639	CDS	3738				hypothetical protein
JEMPHHDA_00640	CDS	1854	rpoD		COG0568	RNA polymerase sigma factor RpoD
JEMPHHDA_00641	CDS	1995	dnaG	2.7.7.-	COG0358	DNA primase
JEMPHHDA_00642	CDS	450	yqeY		COG1610	putative protein YqeY
JEMPHHDA_00643	CDS	216	rpsU		COG0828	30S ribosomal protein S21
JEMPHHDA_00644	CDS	1026	tsaD	2.3.1.234	COG0533	tRNA N6-adenosine threonylcarbamoyltransferase
JEMPHHDA_00645	CDS	570	plsY	2.3.1.15	COG0344	putative glycerol-3-phosphate acyltransferase
JEMPHHDA_00646	CDS	417	folB	4.1.2.25	COG1539	Dihydroneopterin aldolase
JEMPHHDA_00647	CDS	543				hypothetical protein
JEMPHHDA_00648	CDS	1233	cca		COG0617	Multifunctional CCA protein
JEMPHHDA_00649	CDS	507				hypothetical protein
JEMPHHDA_00650	CDS	1554				hypothetical protein
JEMPHHDA_00651	CDS	1272				hypothetical protein
JEMPHHDA_00652	CDS	1923				hypothetical protein
JEMPHHDA_00653	CDS	333	glpE_1	2.8.1.1	COG0607	Thiosulfate sulfurtransferase GlpE
JEMPHHDA_00654	CDS	852	apaH_1	3.6.1.41	COG0639	Bis(5'-nucleosyl)-tetraphosphatase, symmetrical
JEMPHHDA_00655	CDS	381	apaG		COG2967	Protein ApaG
JEMPHHDA_00656	CDS	807	rsmA	2.1.1.182	COG0030	Ribosomal RNA small subunit methyltransferase A
JEMPHHDA_00657	CDS	987	pdxA	1.1.1.262	COG1995	4-hydroxythreonine-4-phosphate dehydrogenase
JEMPHHDA_00658	CDS	1293	surA_1	5.2.1.8	COG0760	Chaperone SurA
JEMPHHDA_00659	CDS	2802	lptD		COG1452	LPS-assembly protein LptD
JEMPHHDA_00660	CDS	1017	amgK	2.7.1.221	COG3178	N-acetylmuramate/N-acetylglucosamine kinase
JEMPHHDA_00661	CDS	675	murU	2.7.7.99	COG1208	N-acetylmuramate alpha-1-phosphate uridylyltransferase
JEMPHHDA_00662	CDS	759	djlA		COG1076	Co-chaperone protein DjlA
JEMPHHDA_00663	CDS	1062				hypothetical protein
JEMPHHDA_00664	CDS	2394	mltF_1	4.2.2.-		Membrane-bound lytic murein transglycosylase F
JEMPHHDA_00665	CDS	633	uvrY		COG2197	Response regulator UvrY
JEMPHHDA_00666	CDS	1035	potD_1		COG0687	Spermidine/putrescine-binding periplasmic protein
JEMPHHDA_00667	CDS	1110	potA_3	7.6.2.11	COG3842	Spermidine/putrescine import ATP-binding protein PotA
JEMPHHDA_00668	CDS	1047	potD_2		COG0687	Spermidine/putrescine-binding periplasmic protein
JEMPHHDA_00669	CDS	1248				hypothetical protein
JEMPHHDA_00670	CDS	831	ydcV_3			Inner membrane ABC transporter permease protein YdcV
JEMPHHDA_00671	CDS	675	rpe	5.1.3.1	COG0036	Ribulose-phosphate 3-epimerase
JEMPHHDA_00672	CDS	819	gph	3.1.3.18		Phosphoglycolate phosphatase
JEMPHHDA_00673	CDS	1479	trpE	4.1.3.27	COG0147	Anthranilate synthase component 1
JEMPHHDA_00674	CDS	315				hypothetical protein
JEMPHHDA_00675	CDS	771	prtR_1		COG2932	HTH-type transcriptional regulator PrtR
JEMPHHDA_00676	CDS	171				hypothetical protein
JEMPHHDA_00677	CDS	201				hypothetical protein
JEMPHHDA_00678	CDS	360				hypothetical protein
JEMPHHDA_00679	CDS	354				hypothetical protein
JEMPHHDA_00680	CDS	516				hypothetical protein
JEMPHHDA_00681	CDS	558				hypothetical protein
JEMPHHDA_00682	CDS	327				hypothetical protein
JEMPHHDA_00683	CDS	888				hypothetical protein
JEMPHHDA_00684	CDS	534				hypothetical protein
JEMPHHDA_00685	CDS	2109				hypothetical protein
JEMPHHDA_00686	CDS	441				hypothetical protein
JEMPHHDA_00687	CDS	1161	gpFI_1			Putative prophage major tail sheath protein
JEMPHHDA_00688	CDS	504				hypothetical protein
JEMPHHDA_00689	CDS	345				hypothetical protein
JEMPHHDA_00690	CDS	2238				hypothetical protein
JEMPHHDA_00691	CDS	873				hypothetical protein
JEMPHHDA_00692	CDS	207				hypothetical protein
JEMPHHDA_00693	CDS	990				hypothetical protein
JEMPHHDA_00694	CDS	630				hypothetical protein
JEMPHHDA_00695	CDS	363				hypothetical protein
JEMPHHDA_00696	CDS	258				hypothetical protein
JEMPHHDA_00697	CDS	495				hypothetical protein
JEMPHHDA_00698	CDS	348				hypothetical protein
JEMPHHDA_00699	CDS	255				hypothetical protein
JEMPHHDA_00700	CDS	1839				hypothetical protein
JEMPHHDA_00701	CDS	342				hypothetical protein
JEMPHHDA_00702	CDS	696				hypothetical protein
JEMPHHDA_00703	CDS	771				hypothetical protein
JEMPHHDA_00704	CDS	603				hypothetical protein
JEMPHHDA_00705	CDS	3654				hypothetical protein
JEMPHHDA_00706	CDS	705				hypothetical protein
JEMPHHDA_00707	CDS	1101				hypothetical protein
JEMPHHDA_00708	CDS	312				hypothetical protein
JEMPHHDA_00709	CDS	228				hypothetical protein
JEMPHHDA_00710	CDS	606	trpG	4.1.3.27	COG0512	Anthranilate synthase component 2
JEMPHHDA_00711	CDS	1050	trpD_1	2.4.2.18	COG0547	Anthranilate phosphoribosyltransferase
JEMPHHDA_00712	CDS	837	trpC	4.1.1.48		Indole-3-glycerol phosphate synthase
JEMPHHDA_00713	CDS	645	vfr		COG0664	Cyclic AMP receptor-like protein
JEMPHHDA_00714	CDS	423	yhfA		COG1765	Protein YhfA
JEMPHHDA_00715	CDS	795	speD	4.1.1.50	COG1586	S-adenosylmethionine decarboxylase proenzyme
JEMPHHDA_00716	CDS	648	coq7	1.14.99.60	COG2941	3-demethoxyubiquinol 3-hydroxylase
JEMPHHDA_00717	CDS	339		3.9.1.-	COG0537	Purine nucleoside phosphoramidase
JEMPHHDA_00718	CDS	1482	ftsH_2	3.4.24.-		ATP-dependent zinc metalloprotease FtsH
JEMPHHDA_00719	CDS	801				hypothetical protein
JEMPHHDA_00720	CDS	1083				hypothetical protein
JEMPHHDA_00721	CDS	969				hypothetical protein
JEMPHHDA_00722	CDS	423				hypothetical protein
JEMPHHDA_00723	CDS	1035	argC	1.2.1.38	COG0002	N-acetyl-gamma-glutamyl-phosphate reductase
JEMPHHDA_00724	CDS	720				hypothetical protein
JEMPHHDA_00725	CDS	414				hypothetical protein
JEMPHHDA_00726	CDS	351	erpA		COG0316	Iron-sulfur cluster insertion protein ErpA
JEMPHHDA_00727	CDS	1092	anmK	2.7.1.170	COG2377	Anhydro-N-acetylmuramic acid kinase
JEMPHHDA_00728	CDS	1440				hypothetical protein
JEMPHHDA_00729	CDS	1200	tyrS_1	6.1.1.1	COG0162	Tyrosine--tRNA ligase
JEMPHHDA_00730	CDS	786	yddE_1	5.1.-.-	COG0384	putative isomerase YddE
JEMPHHDA_00731	CDS	1485	glpK_1	2.7.1.30		Glycerol kinase
JEMPHHDA_00732	CDS	471	ybaK	4.2.-.-	COG2606	Cys-tRNA(Pro)/Cys-tRNA(Cys) deacylase YbaK
JEMPHHDA_00733	CDS	840	glpF		COG0580	Glycerol uptake facilitator protein
JEMPHHDA_00734	CDS	1518	glpK_2	2.7.1.30	COG0554	Glycerol kinase
JEMPHHDA_00735	CDS	756	glpR		COG1349	Glycerol-3-phosphate regulon repressor
JEMPHHDA_00736	CDS	1539	glpD_1	1.1.5.3	COG0578	Aerobic glycerol-3-phosphate dehydrogenase
JEMPHHDA_00737	CDS	330	ydgC		COG3136	Inner membrane protein YdgC
JEMPHHDA_00738	CDS	987	rdmC_1	3.1.1.95		Aclacinomycin methylesterase RdmC
JEMPHHDA_00739	CDS	921	metR			HTH-type transcriptional regulator MetR
JEMPHHDA_00740	CDS	1251	nicP_2			Porin-like protein NicP
JEMPHHDA_00741	CDS	1206	pcaF_1	2.3.1.174	COG0183	Beta-ketoadipyl-CoA thiolase
JEMPHHDA_00742	CDS	1533	paaH_1	1.1.1.-	COG1250	3-hydroxyadipyl-CoA dehydrogenase
JEMPHHDA_00743	CDS	798	paaF_1	4.2.1.17	COG1024	2,3-dehydroadipyl-CoA hydratase
JEMPHHDA_00744	CDS	1188	yfdE_2	2.8.3.19	COG1804	Acetyl-CoA:oxalate CoA-transferase
JEMPHHDA_00745	CDS	1728	caiA	1.3.8.13		Crotonobetainyl-CoA reductase
JEMPHHDA_00746	CDS	888	benM_1			HTH-type transcriptional regulator BenM
JEMPHHDA_00747	CDS	1410	abaF			Fosfomycin resistance protein AbaF
JEMPHHDA_00748	CDS	1074	ada_1		COG0350	Bifunctional transcriptional activator/DNA repair enzyme Ada
JEMPHHDA_00749	CDS	1323	puuP_2		COG0531	Putrescine importer PuuP
JEMPHHDA_00750	CDS	816	ramA	3.5.1.100		(R)-stereoselective amidase
JEMPHHDA_00751	CDS	786				hypothetical protein
JEMPHHDA_00752	CDS	153	ykgO		COG0257	50S ribosomal protein L36 2
JEMPHHDA_00753	CDS	264	rpmE2		COG0254	50S ribosomal protein L31 type B
JEMPHHDA_00754	CDS	1611				hypothetical protein
JEMPHHDA_00755	CDS	372	dgkA	2.7.1.107	COG0818	Diacylglycerol kinase
JEMPHHDA_00756	CDS	654	degU_1		COG2197	Transcriptional regulatory protein DegU
JEMPHHDA_00757	CDS	894				hypothetical protein
JEMPHHDA_00758	CDS	717				hypothetical protein
JEMPHHDA_00759	CDS	1989	btuD_1	7.6.2.8		Vitamin B12 import ATP-binding protein BtuD
JEMPHHDA_00760	CDS	771	ydcV_4			Inner membrane ABC transporter permease protein YdcV
JEMPHHDA_00761	CDS	1062	spuD_2		COG0687	Putrescine-binding periplasmic protein SpuD
JEMPHHDA_00762	CDS	411				hypothetical protein
JEMPHHDA_00763	CDS	222				hypothetical protein
JEMPHHDA_00764	CDS	2406		4.1.2.-		phosphoketolase
JEMPHHDA_00765	CDS	1404		3.1.-.-	COG1236	Ribonuclease
JEMPHHDA_00766	CDS	1071				hypothetical protein
JEMPHHDA_00767	CDS	462	recX		COG2137	Regulatory protein RecX
JEMPHHDA_00768	CDS	1041	recA		COG0468	Protein RecA
JEMPHHDA_00769	CDS	507	pncC_1	3.5.1.42	COG1546	Nicotinamide-nucleotide amidohydrolase PncC
JEMPHHDA_00770	CDS	1008	tolB_1			Tol-Pal system protein TolB
JEMPHHDA_00771	CDS	2568	mutS		COG0249	DNA mismatch repair protein MutS
JEMPHHDA_00772	CDS	324	fdxA_1		COG1146	Ferredoxin-1
JEMPHHDA_00773	CDS	1005	rpoS			RNA polymerase sigma factor RpoS
JEMPHHDA_00774	CDS	894				hypothetical protein
JEMPHHDA_00775	CDS	669	pcm	2.1.1.77	COG2518	Protein-L-isoaspartate O-methyltransferase
JEMPHHDA_00776	CDS	750	surE	3.1.3.5	COG0496	5'-nucleotidase SurE
JEMPHHDA_00777	CDS	1068	truD	5.4.99.27	COG0585	tRNA pseudouridine synthase D
JEMPHHDA_00778	CDS	474	ispF	4.6.1.12	COG0245	2-C-methyl-D-erythritol 2,4-cyclodiphosphate synthase
JEMPHHDA_00779	CDS	852	yeiG	3.1.2.12	COG0627	S-formylglutathione hydrolase YeiG
JEMPHHDA_00780	CDS	1113	frmA	1.1.1.284	COG1062	S-(hydroxymethyl)glutathione dehydrogenase
JEMPHHDA_00781	CDS	909	dmlR_1			HTH-type transcriptional regulator DmlR
JEMPHHDA_00782	CDS	1227				hypothetical protein
JEMPHHDA_00783	CDS	249	yedF		COG0425	Putative sulfur carrier protein YedF
JEMPHHDA_00784	CDS	705	ispD	2.7.7.60		2-C-methyl-D-erythritol 4-phosphate cytidylyltransferase
JEMPHHDA_00785	CDS	285	ftsB			Cell division protein FtsB
JEMPHHDA_00786	CDS	1290	eno	4.2.1.11		Enolase
JEMPHHDA_00787	CDS	846	kdsA	2.5.1.55	COG2877	2-dehydro-3-deoxyphosphooctonate aldolase
JEMPHHDA_00788	CDS	1629	pyrG_1	6.3.4.2	COG0504	CTP synthase
JEMPHHDA_00789	CDS	1329	tilS	6.3.4.19	COG0037	tRNA(Ile)-lysidine synthase
JEMPHHDA_00790	CDS	951	accA_1	2.1.3.15	COG0825	Acetyl-coenzyme A carboxylase carboxyl transferase subunit alpha
JEMPHHDA_00791	CDS	3522	dnaE	2.7.7.7	COG0587	DNA polymerase III subunit alpha
JEMPHHDA_00792	CDS	1416	alsT_1		COG1115	Amino-acid carrier protein AlsT
JEMPHHDA_00793	CDS	606	rnhB	3.1.26.4	COG0164	Ribonuclease HII
JEMPHHDA_00794	CDS	1137	lpxB	2.4.1.182	COG0763	Lipid-A-disaccharide synthase
JEMPHHDA_00795	CDS	777	lpxA	2.3.1.129		Acyl-[acyl-carrier-protein]--UDP-N-acetylglucosamine O-acyltransferase
JEMPHHDA_00796	CDS	441	fabZ	4.2.1.59	COG0764	3-hydroxyacyl-[acyl-carrier-protein] dehydratase FabZ
JEMPHHDA_00797	CDS	1029	lpxD_1	2.3.1.-	COG1044	UDP-3-O-acylglucosamine N-acyltransferase
JEMPHHDA_00798	CDS	507				hypothetical protein
JEMPHHDA_00799	CDS	2367	bamA_1		COG4775	Outer membrane protein assembly factor BamA
JEMPHHDA_00800	CDS	1353	rseP	3.4.24.-	COG0750	Regulator of sigma-E protease RseP
JEMPHHDA_00801	CDS	1191	dxr	1.1.1.267	COG0743	1-deoxy-D-xylulose 5-phosphate reductoisomerase
JEMPHHDA_00802	CDS	816	cdsA	2.7.7.41	COG0575	Phosphatidate cytidylyltransferase
JEMPHHDA_00803	CDS	756	ispU	2.5.1.31	COG0020	Ditrans,polycis-undecaprenyl-diphosphate synthase ((2E,6E)-farnesyl-diphosphate specific)
JEMPHHDA_00804	CDS	558	frr		COG0233	Ribosome-recycling factor
JEMPHHDA_00805	CDS	738	pyrH	2.7.4.22	COG0528	Uridylate kinase
JEMPHHDA_00806	CDS	870	tsf		COG0264	Elongation factor Ts
JEMPHHDA_00807	CDS	741	rpsB		COG0052	30S ribosomal protein S2
JEMPHHDA_00808	CDS	786	map_1	3.4.11.18	COG0024	Methionine aminopeptidase
JEMPHHDA_00809	CDS	2703	glnD		COG2844	Bifunctional uridylyltransferase/uridylyl-removing enzyme
JEMPHHDA_00810	CDS	1209	dapL	2.6.1.83	COG0436	LL-diaminopimelate aminotransferase
JEMPHHDA_00811	CDS	1662	nhaK		COG0025	Sodium, potassium, lithium and rubidium/H(+) antiporter
JEMPHHDA_00812	CDS	360				hypothetical protein
JEMPHHDA_00813	CDS	294				hypothetical protein
JEMPHHDA_00814	CDS	354				hypothetical protein
JEMPHHDA_00815	CDS	348	yffB		COG1393	Protein YffB
JEMPHHDA_00816	CDS	624	leuE_2		COG1280	Leucine efflux protein
JEMPHHDA_00817	CDS	1035	dapD	2.3.1.117	COG2171	2,3,4,5-tetrahydropyridine-2,6-dicarboxylate N-succinyltransferase
JEMPHHDA_00818	CDS	1206	sufS_1	2.8.1.7	COG0520	Cysteine desulfurase SufS
JEMPHHDA_00819	CDS	423	sufE		COG2166	Cysteine desulfuration protein SufE
JEMPHHDA_00820	CDS	981				hypothetical protein
JEMPHHDA_00821	CDS	1848				hypothetical protein
JEMPHHDA_00822	CDS	735				hypothetical protein
JEMPHHDA_00823	CDS	924	btuD_2	7.6.2.8		Vitamin B12 import ATP-binding protein BtuD
JEMPHHDA_00824	CDS	2505	plsB	2.3.1.15	COG2937	Glycerol-3-phosphate acyltransferase
JEMPHHDA_00825	CDS	399				hypothetical protein
JEMPHHDA_00826	CDS	681				hypothetical protein
JEMPHHDA_00827	CDS	3078	ttgE			Toluene efflux pump membrane transporter TtgE
JEMPHHDA_00828	CDS	1104	mdtA_1			Multidrug resistance protein MdtA
JEMPHHDA_00829	CDS	639				hypothetical protein
JEMPHHDA_00830	CDS	1278				hypothetical protein
JEMPHHDA_00831	CDS	786	rsmJ	2.1.1.242		Ribosomal RNA small subunit methyltransferase J
JEMPHHDA_00832	CDS	696				hypothetical protein
JEMPHHDA_00833	CDS	825	bcpA	2.7.8.23		Carboxyvinyl-carboxyphosphonate phosphorylmutase
JEMPHHDA_00834	CDS	867				hypothetical protein
JEMPHHDA_00835	CDS	348				hypothetical protein
JEMPHHDA_00836	CDS	681	tsaB		COG1214	tRNA threonylcarbamoyladenosine biosynthesis protein TsaB
JEMPHHDA_00837	CDS	648	adk	2.7.4.3		Adenylate kinase
JEMPHHDA_00838	CDS	2637	ppc	4.1.1.31	COG2352	Phosphoenolpyruvate carboxylase
JEMPHHDA_00839	CDS	345				hypothetical protein
JEMPHHDA_00840	CDS	471	zntR		COG0789	HTH-type transcriptional regulator ZntR
JEMPHHDA_00841	CDS	2223	cadA_1	3.6.3.3		Cadmium-transporting ATPase
JEMPHHDA_00842	CDS	405				hypothetical protein
JEMPHHDA_00843	CDS	786	pal_1			Peptidoglycan-associated lipoprotein
JEMPHHDA_00844	CDS	522	ymdB	3.1.1.106	COG2110	O-acetyl-ADP-ribose deacetylase
JEMPHHDA_00845	CDS	324				hypothetical protein
JEMPHHDA_00846	CDS	906				hypothetical protein
JEMPHHDA_00847	CDS	747				putative protein
JEMPHHDA_00848	CDS	1296				hypothetical protein
JEMPHHDA_00849	CDS	552				hypothetical protein
JEMPHHDA_00850	CDS	714				hypothetical protein
JEMPHHDA_00851	CDS	1506	lysS	6.1.1.6	COG1190	Lysine--tRNA ligase
JEMPHHDA_00852	CDS	903	prfB		COG1186	Peptide chain release factor RF2
JEMPHHDA_00853	CDS	1044	pleD_2			Response regulator PleD
JEMPHHDA_00854	CDS	1008	cheB_3	3.1.1.61	COG2201	Protein-glutamate methylesterase/protein-glutamine glutaminase
JEMPHHDA_00855	CDS	2310	rcsC_4	2.7.13.3		Sensor histidine kinase RcsC
JEMPHHDA_00856	CDS	690				hypothetical protein
JEMPHHDA_00857	CDS	1269	wspC	2.1.1.-	COG0457	putative biofilm formation methyltransferase WspC
JEMPHHDA_00858	CDS	510				hypothetical protein
JEMPHHDA_00859	CDS	1629				hypothetical protein
JEMPHHDA_00860	CDS	1620	nanT_1			Sialic acid transporter NanT
JEMPHHDA_00861	CDS	1674	alkJ_1	1.1.99.-		Alcohol dehydrogenase [acceptor]
JEMPHHDA_00862	CDS	906	hdfR_1			HTH-type transcriptional regulator HdfR
JEMPHHDA_00863	CDS	360	yebE		COG2979	Inner membrane protein YebE
JEMPHHDA_00864	CDS	1863				hypothetical protein
JEMPHHDA_00865	CDS	642	rcsB_1		COG2197	Transcriptional regulatory protein RcsB
JEMPHHDA_00866	CDS	804				hypothetical protein
JEMPHHDA_00867	CDS	1707				hypothetical protein
JEMPHHDA_00868	CDS	342	fbp_1	5.2.1.8	COG0545	FK506-binding protein
JEMPHHDA_00869	CDS	1242				hypothetical protein
JEMPHHDA_00870	CDS	426				hypothetical protein
JEMPHHDA_00871	CDS	642				hypothetical protein
JEMPHHDA_00872	CDS	351				hypothetical protein
JEMPHHDA_00873	CDS	1107	namA	1.6.99.1	COG1902	NADPH dehydrogenase
JEMPHHDA_00874	CDS	1497	lasB	3.4.24.26		Elastase
JEMPHHDA_00875	CDS	1716	recJ	3.1.-.-	COG0608	Single-stranded-DNA-specific exonuclease RecJ
JEMPHHDA_00876	CDS	540	yaeQ		COG4681	putative protein YaeQ
JEMPHHDA_00877	CDS	693				hypothetical protein
JEMPHHDA_00878	CDS	5238				hypothetical protein
JEMPHHDA_00879	CDS	2067				hypothetical protein
JEMPHHDA_00880	CDS	642				hypothetical protein
JEMPHHDA_00881	CDS	696	ydjF		COG1842	Phage shock protein A
JEMPHHDA_00882	CDS	621				hypothetical protein
JEMPHHDA_00883	CDS	1200	smtB	2.8.3.22	COG1804	Succinyl-CoA--L-malate CoA-transferase beta subunit
JEMPHHDA_00884	CDS	285				hypothetical protein
JEMPHHDA_00885	CDS	1011				hypothetical protein
JEMPHHDA_00886	CDS	1410	thrC	4.2.3.1	COG0498	Threonine synthase
JEMPHHDA_00887	CDS	1305	hom	1.1.1.3	COG0460	Homoserine dehydrogenase
JEMPHHDA_00888	CDS	729	dsbC		COG1651	Thiol:disulfide interchange protein DsbC
JEMPHHDA_00889	CDS	897	xerD		COG4974	Tyrosine recombinase XerD
JEMPHHDA_00890	CDS	1836	nhaP2_2			K(+)/H(+) antiporter NhaP2
JEMPHHDA_00891	CDS	681				hypothetical protein
JEMPHHDA_00892	CDS	426				hypothetical protein
JEMPHHDA_00893	CDS	351	rplS		COG0335	50S ribosomal protein L19
JEMPHHDA_00894	CDS	759	trmD	2.1.1.228	COG0336	tRNA (guanine-N(1)-)-methyltransferase
JEMPHHDA_00895	CDS	537	rimM		COG0806	Ribosome maturation factor RimM
JEMPHHDA_00896	CDS	252	rpsP		COG0228	30S ribosomal protein S16
JEMPHHDA_00897	CDS	1374	ffh		COG0541	Signal recognition particle protein
JEMPHHDA_00898	CDS	801	ypjD		COG4137	Inner membrane protein YpjD
JEMPHHDA_00899	CDS	1293				hypothetical protein
JEMPHHDA_00900	CDS	1314	yhjE			Inner membrane metabolite transport protein YhjE
JEMPHHDA_00901	CDS	750				hypothetical protein
JEMPHHDA_00902	CDS	1182	purT	2.1.2.-	COG0027	Formate-dependent phosphoribosylglycinamide formyltransferase
JEMPHHDA_00903	CDS	195				hypothetical protein
JEMPHHDA_00904	CDS	525	yrdA_1		COG0663	Protein YrdA
JEMPHHDA_00905	CDS	612	nudL	3.6.1.-		putative Nudix hydrolase NudL
JEMPHHDA_00906	CDS	555	nudC_1	3.6.1.22		NADH pyrophosphatase
JEMPHHDA_00907	CDS	501				hypothetical protein
JEMPHHDA_00908	CDS	744	nagR_1		COG2188	HTH-type transcriptional repressor NagR
JEMPHHDA_00909	CDS	1092	agaA	3.5.1.-	COG1820	N-acetylgalactosamine-6-phosphate deacetylase
JEMPHHDA_00910	CDS	1023	glmS_1	2.6.1.16	COG0449	Glutamine--fructose-6-phosphate aminotransferase [isomerizing]
JEMPHHDA_00911	CDS	2529				hypothetical protein
JEMPHHDA_00912	CDS	1713				hypothetical protein
JEMPHHDA_00913	CDS	318			COG0327	GTP cyclohydrolase 1 type 2
JEMPHHDA_00914	CDS	3897	purL	6.3.5.3	COG0046	Phosphoribosylformylglycinamidine synthase
JEMPHHDA_00915	CDS	1473	mltF_2	4.2.2.-	COG4623	Membrane-bound lytic murein transglycosylase F
JEMPHHDA_00916	CDS	585				hypothetical protein
JEMPHHDA_00917	CDS	1257				hypothetical protein
JEMPHHDA_00918	CDS	543	tadA	3.5.4.33	COG0590	tRNA-specific adenosine deaminase
JEMPHHDA_00919	CDS	1392	mco	1.-.-.-		Multicopper oxidase mco
JEMPHHDA_00920	CDS	816	folP_2	2.5.1.15	COG0294	Dihydropteroate synthase
JEMPHHDA_00921	CDS	1494				hypothetical protein
JEMPHHDA_00922	CDS	1215	bcr_1			Bicyclomycin resistance protein
JEMPHHDA_00923	CDS	822				hypothetical protein
JEMPHHDA_00924	CDS	219				IS91 family transposase ISVsa3
JEMPHHDA_00925	CDS	2886				Tn3 family transposase
JEMPHHDA_00926	CDS	669	hin_1		COG1961	DNA-invertase hin
JEMPHHDA_00927	CDS	804	neo_1	2.7.1.95		Aminoglycoside 3'-phosphotransferase
JEMPHHDA_00928	CDS	837				hypothetical protein
JEMPHHDA_00929	CDS	159	merR			Mercuric resistance operon regulatory protein
JEMPHHDA_00930	CDS	351	merT_1			Mercuric transport protein MerT
JEMPHHDA_00931	CDS	279				hypothetical protein
JEMPHHDA_00932	CDS	1689	merA_1	1.16.1.1		Mercuric reductase
JEMPHHDA_00933	CDS	639	merB	4.99.1.2		Alkylmercury lyase
JEMPHHDA_00934	CDS	366				hypothetical protein
JEMPHHDA_00935	CDS	219				hypothetical protein
JEMPHHDA_00936	CDS	102				hypothetical protein
JEMPHHDA_00937	CDS	549				hypothetical protein
JEMPHHDA_00938	CDS	231				hypothetical protein
JEMPHHDA_00939	CDS	273				hypothetical protein
JEMPHHDA_00940	CDS	1590				hypothetical protein
JEMPHHDA_00941	CDS	270				hypothetical protein
JEMPHHDA_00942	CDS	786				hypothetical protein
JEMPHHDA_00943	CDS	372	traJ			Protein TraJ
JEMPHHDA_00944	CDS	279	traK			Protein TraK
JEMPHHDA_00945	CDS	903				hypothetical protein
JEMPHHDA_00946	CDS	876	repA			Regulatory protein RepA
JEMPHHDA_00947	CDS	234				hypothetical protein
JEMPHHDA_00948	CDS	981				hypothetical protein
JEMPHHDA_00949	CDS	264				hypothetical protein
JEMPHHDA_00950	CDS	1203	intA_1		COG0582	Prophage integrase IntA
JEMPHHDA_00951	CDS	1578	guaA	6.3.5.2	COG0518	GMP synthase [glutamine-hydrolyzing]
JEMPHHDA_00952	CDS	1470	guaB	1.1.1.205	COG0516	Inosine-5'-monophosphate dehydrogenase
JEMPHHDA_00953	CDS	978				hypothetical protein
JEMPHHDA_00954	CDS	897				hypothetical protein
JEMPHHDA_00955	CDS	1158				hypothetical protein
JEMPHHDA_00956	CDS	1143		3.5.1.-	COG0123	Histone deacetylase-like amidohydrolase
JEMPHHDA_00957	CDS	783				hypothetical protein
JEMPHHDA_00958	CDS	909	hcaR			Hca operon transcriptional activator HcaR
JEMPHHDA_00959	CDS	1380	xseA	3.1.11.6	COG1570	Exodeoxyribonuclease 7 large subunit
JEMPHHDA_00960	CDS	936	cynR_2			HTH-type transcriptional regulator CynR
JEMPHHDA_00961	CDS	1041				hypothetical protein
JEMPHHDA_00962	CDS	495				hypothetical protein
JEMPHHDA_00963	CDS	1281	siaM		COG1593	Sialic acid TRAP transporter large permease protein SiaM
JEMPHHDA_00964	CDS	762	ddpX	3.4.13.22		D-alanyl-D-alanine dipeptidase
JEMPHHDA_00965	CDS	954	cdhR_1		COG4977	HTH-type transcriptional regulator CdhR
JEMPHHDA_00966	CDS	630	rutB_1	3.5.1.110		Peroxyureidoacrylate/ureidoacrylate amidohydrolase RutB
JEMPHHDA_00967	CDS	573				hypothetical protein
JEMPHHDA_00968	CDS	477				hypothetical protein
JEMPHHDA_00969	CDS	390				hypothetical protein
JEMPHHDA_00970	CDS	849				hypothetical protein
JEMPHHDA_00971	CDS	396				hypothetical protein
JEMPHHDA_00972	CDS	1416				hypothetical protein
JEMPHHDA_00973	CDS	2160	btuB_2			Vitamin B12 transporter BtuB
JEMPHHDA_00974	CDS	462				hypothetical protein
JEMPHHDA_00975	CDS	1632	leuA	2.3.3.13	COG0119	2-isopropylmalate synthase
JEMPHHDA_00976	CDS	333				hypothetical protein
JEMPHHDA_00977	CDS	456				hypothetical protein
JEMPHHDA_00978	CDS	951	yajO_1	1.1.-.-	COG0667	1-deoxyxylulose-5-phosphate synthase YajO
JEMPHHDA_00979	CDS	588				hypothetical protein
JEMPHHDA_00980	CDS	795	yafV	3.5.1.3		Omega-amidase YafV
JEMPHHDA_00981	CDS	1149	ybdL	2.6.1.88	COG0436	Methionine aminotransferase
JEMPHHDA_00982	CDS	1482	der		COG1160	GTPase Der
JEMPHHDA_00983	CDS	1143	bamB		COG1520	Outer membrane protein assembly factor BamB
JEMPHHDA_00984	CDS	645				hypothetical protein
JEMPHHDA_00985	CDS	369	hisS	6.1.1.21	COG0124	Histidine--tRNA ligase
JEMPHHDA_00986	CDS	966	hisZ_2			ATP phosphoribosyltransferase regulatory subunit
JEMPHHDA_00987	CDS	1116	ispG	1.17.7.3	COG0821	4-hydroxy-3-methylbut-2-en-1-yl diphosphate synthase (flavodoxin)
JEMPHHDA_00988	CDS	1044	rodZ		COG1426	Cytoskeleton protein RodZ
JEMPHHDA_00989	CDS	759				hypothetical protein
JEMPHHDA_00990	CDS	1140	rlmN_1	2.1.1.192	COG0820	Dual-specificity RNA methyltransferase RlmN
JEMPHHDA_00991	CDS	432	ndk	2.7.4.6	COG0105	Nucleoside diphosphate kinase
JEMPHHDA_00992	CDS	201	iscX		COG2975	Protein IscX
JEMPHHDA_00993	CDS	339	fdx_2		COG0633	2Fe-2S ferredoxin
JEMPHHDA_00994	CDS	1860	hscA		COG0443	Chaperone protein HscA
JEMPHHDA_00995	CDS	522	hscB		COG1076	Co-chaperone protein HscB
JEMPHHDA_00996	CDS	324	iscA		COG0316	Iron-binding protein IscA
JEMPHHDA_00997	CDS	387	iscU		COG0822	Iron-sulfur cluster assembly scaffold protein IscU
JEMPHHDA_00998	CDS	1215	iscS_1	2.8.1.7	COG1104	Cysteine desulfurase IscS
JEMPHHDA_00999	CDS	492	iscR		COG1959	HTH-type transcriptional regulator IscR
JEMPHHDA_01000	CDS	777	cysE	2.3.1.30	COG1045	Serine acetyltransferase
JEMPHHDA_01001	CDS	774	trmJ	2.1.1.-		tRNA (cytidine/uridine/adenosine-2'-O-)-methyltransferase TrmJ
JEMPHHDA_01002	CDS	816	suhB	3.1.3.25	COG0483	Inositol-1-monophosphatase
JEMPHHDA_01003	CDS	549				hypothetical protein
JEMPHHDA_01004	CDS	921	secF		COG0341	Protein translocase subunit SecF
JEMPHHDA_01005	CDS	1863	secD_2		COG0342	Protein translocase subunit SecD
JEMPHHDA_01006	CDS	339	yajC		COG1862	Sec translocon accessory complex subunit YajC
JEMPHHDA_01007	CDS	1128	tgt	2.4.2.29	COG0343	Queuine tRNA-ribosyltransferase
JEMPHHDA_01008	CDS	1044	queA	2.4.99.17	COG0809	S-adenosylmethionine:tRNA ribosyltransferase-isomerase
JEMPHHDA_01009	tRNA	87				tRNA-Leu(caa)
JEMPHHDA_01010	CDS	561				hypothetical protein
JEMPHHDA_01011	CDS	978				hypothetical protein
JEMPHHDA_01012	CDS	333				hypothetical protein
JEMPHHDA_01013	CDS	225				hypothetical protein
JEMPHHDA_01014	CDS	231				hypothetical protein
JEMPHHDA_01015	CDS	303				hypothetical protein
JEMPHHDA_01016	CDS	603				hypothetical protein
JEMPHHDA_01017	CDS	282				hypothetical protein
JEMPHHDA_01018	CDS	561				hypothetical protein
JEMPHHDA_01019	CDS	192				hypothetical protein
JEMPHHDA_01020	CDS	588				hypothetical protein
JEMPHHDA_01021	CDS	1659				hypothetical protein
JEMPHHDA_01022	CDS	405				hypothetical protein
JEMPHHDA_01023	CDS	546				hypothetical protein
JEMPHHDA_01024	CDS	411				hypothetical protein
JEMPHHDA_01025	CDS	1698				hypothetical protein
JEMPHHDA_01026	CDS	522				hypothetical protein
JEMPHHDA_01027	CDS	2484				hypothetical protein
JEMPHHDA_01028	CDS	303				hypothetical protein
JEMPHHDA_01029	CDS	753				hypothetical protein
JEMPHHDA_01030	CDS	195				hypothetical protein
JEMPHHDA_01031	CDS	474				hypothetical protein
JEMPHHDA_01032	CDS	321				hypothetical protein
JEMPHHDA_01033	CDS	363				hypothetical protein
JEMPHHDA_01034	CDS	1989				hypothetical protein
JEMPHHDA_01035	CDS	1527				hypothetical protein
JEMPHHDA_01036	CDS	204				hypothetical protein
JEMPHHDA_01037	CDS	1776				hypothetical protein
JEMPHHDA_01038	CDS	528				hypothetical protein
JEMPHHDA_01039	CDS	744				hypothetical protein
JEMPHHDA_01040	CDS	198				hypothetical protein
JEMPHHDA_01041	CDS	240				hypothetical protein
JEMPHHDA_01042	CDS	618				hypothetical protein
JEMPHHDA_01043	CDS	333				hypothetical protein
JEMPHHDA_01044	CDS	222				hypothetical protein
JEMPHHDA_01045	CDS	558				hypothetical protein
JEMPHHDA_01046	CDS	285				hypothetical protein
JEMPHHDA_01047	CDS	1431	dnaB_2	3.6.4.12	COG0305	Replicative DNA helicase
JEMPHHDA_01048	CDS	783	dnaC		COG1484	DNA replication protein DnaC
JEMPHHDA_01049	CDS	1002				hypothetical protein
JEMPHHDA_01050	CDS	186				hypothetical protein
JEMPHHDA_01051	CDS	231				hypothetical protein
JEMPHHDA_01052	CDS	771				hypothetical protein
JEMPHHDA_01053	CDS	234				hypothetical protein
JEMPHHDA_01054	CDS	279				hypothetical protein
JEMPHHDA_01055	CDS	309				hypothetical protein
JEMPHHDA_01056	CDS	288				hypothetical protein
JEMPHHDA_01057	CDS	312				hypothetical protein
JEMPHHDA_01058	CDS	828				hypothetical protein
JEMPHHDA_01059	CDS	693				hypothetical protein
JEMPHHDA_01060	CDS	387				hypothetical protein
JEMPHHDA_01061	CDS	234				hypothetical protein
JEMPHHDA_01062	CDS	231				hypothetical protein
JEMPHHDA_01063	CDS	336				hypothetical protein
JEMPHHDA_01064	CDS	663				hypothetical protein
JEMPHHDA_01065	CDS	117				hypothetical protein
JEMPHHDA_01066	CDS	192				hypothetical protein
JEMPHHDA_01067	CDS	183				hypothetical protein
JEMPHHDA_01068	CDS	690				hypothetical protein
JEMPHHDA_01069	CDS	342				hypothetical protein
JEMPHHDA_01070	CDS	303				hypothetical protein
JEMPHHDA_01071	CDS	648				hypothetical protein
JEMPHHDA_01072	CDS	936				hypothetical protein
JEMPHHDA_01073	CDS	903				hypothetical protein
JEMPHHDA_01074	CDS	1581	pdeG	3.1.4.52		putative cyclic di-GMP phosphodiesterase PdeG
JEMPHHDA_01075	CDS	498				hypothetical protein
JEMPHHDA_01076	CDS	1068	lptG		COG0795	Lipopolysaccharide export system permease protein LptG
JEMPHHDA_01077	CDS	1119	lptF		COG0795	Lipopolysaccharide export system permease protein LptF
JEMPHHDA_01078	CDS	924	aidA			Quorum-quenching protein AidA
JEMPHHDA_01079	CDS	813	nimR_1			HTH-type transcriptional regulator NimR
JEMPHHDA_01080	CDS	1488	pepA	3.4.11.1	COG0260	Cytosol aminopeptidase
JEMPHHDA_01081	CDS	429	holC	2.7.7.7	COG2927	DNA polymerase III subunit chi
JEMPHHDA_01082	CDS	369				hypothetical protein
JEMPHHDA_01083	CDS	2853	valS	6.1.1.9	COG0525	Valine--tRNA ligase
JEMPHHDA_01084	CDS	351				hypothetical protein
JEMPHHDA_01085	CDS	6651				hypothetical protein
JEMPHHDA_01086	CDS	144				hypothetical protein
JEMPHHDA_01087	CDS	978				hypothetical protein
JEMPHHDA_01088	CDS	891				hypothetical protein
JEMPHHDA_01089	CDS	795	ecfA2	3.6.3.-	COG1122	Energy-coupling factor transporter ATP-binding protein EcfA2
JEMPHHDA_01090	CDS	1833				hypothetical protein
JEMPHHDA_01091	CDS	1011	rlmF	2.1.1.181	COG3129	Ribosomal RNA large subunit methyltransferase F
JEMPHHDA_01092	CDS	351	yerA			YopE regulator
JEMPHHDA_01093	CDS	486				hypothetical protein
JEMPHHDA_01094	CDS	303				hypothetical protein
JEMPHHDA_01095	CDS	993				Zinc-type alcohol dehydrogenase-like protein
JEMPHHDA_01096	CDS	612				hypothetical protein
JEMPHHDA_01097	CDS	897	gcvA_3			Glycine cleavage system transcriptional activator
JEMPHHDA_01098	CDS	543				hypothetical protein
JEMPHHDA_01099	CDS	471				hypothetical protein
JEMPHHDA_01100	CDS	1356				hypothetical protein
JEMPHHDA_01101	CDS	306				hypothetical protein
JEMPHHDA_01102	CDS	1710				hypothetical protein
JEMPHHDA_01103	CDS	1140				hypothetical protein
JEMPHHDA_01104	CDS	261				hypothetical protein
JEMPHHDA_01105	CDS	1368	uacT_1		COG2233	Uric acid transporter UacT
JEMPHHDA_01106	CDS	330				hypothetical protein
JEMPHHDA_01107	CDS	996	moaA_1	4.1.99.22		GTP 3',8-cyclase
JEMPHHDA_01108	CDS	651	rutR_2		COG1309	HTH-type transcriptional regulator RutR
JEMPHHDA_01109	CDS	432				hypothetical protein
JEMPHHDA_01110	CDS	1776	gcl	4.1.1.47	COG3960	Glyoxylate carboligase
JEMPHHDA_01111	CDS	783	hyi	5.3.1.22	COG3622	Hydroxypyruvate isomerase
JEMPHHDA_01112	CDS	891	glxR_2	1.1.1.60	COG2084	2-hydroxy-3-oxopropionate reductase
JEMPHHDA_01113	CDS	1266	ttuD	1.1.1.81		Putative hydroxypyruvate reductase
JEMPHHDA_01114	CDS	1434	ttuE	2.7.1.40		Pyruvate kinase
JEMPHHDA_01115	CDS	915			COG4413	Urea transporter
JEMPHHDA_01116	CDS	852				hypothetical protein
JEMPHHDA_01117	CDS	627				hypothetical protein
JEMPHHDA_01118	CDS	1656				hypothetical protein
JEMPHHDA_01119	CDS	999	sbp_1		COG1613	Sulfate-binding protein
JEMPHHDA_01120	CDS	357				hypothetical protein
JEMPHHDA_01121	CDS	1236				hypothetical protein
JEMPHHDA_01122	CDS	777	csqR		COG1349	HTH-type transcriptional repressor CsqR
JEMPHHDA_01123	CDS	1410	lhgD_1	1.1.5.-		L-2-hydroxyglutarate dehydrogenase
JEMPHHDA_01124	CDS	1239				hypothetical protein
JEMPHHDA_01125	CDS	1416	glpK_3	2.7.1.30	COG0554	Glycerol kinase
JEMPHHDA_01126	CDS	1101		3.4.11.25		Beta-peptidyl aminopeptidase BapA
JEMPHHDA_01127	CDS	1368	yhdG_1		COG0531	putative amino acid permease YhdG
JEMPHHDA_01128	CDS	807				hypothetical protein
JEMPHHDA_01129	CDS	417				hypothetical protein
JEMPHHDA_01130	CDS	1224				hypothetical protein
JEMPHHDA_01131	CDS	468	ccmH		COG3088	Cytochrome c-type biogenesis protein CcmH
JEMPHHDA_01132	CDS	543	dsbE		COG0526	Thiol:disulfide interchange protein DsbE
JEMPHHDA_01133	CDS	1974	ccmF		COG1138	Cytochrome c-type biogenesis protein CcmF
JEMPHHDA_01134	CDS	489	ccmE		COG2332	Cytochrome c-type biogenesis protein CcmE
JEMPHHDA_01135	CDS	177				hypothetical protein
JEMPHHDA_01136	CDS	756	ccmC		COG0755	Heme exporter protein C
JEMPHHDA_01137	CDS	672	ccmB		COG2386	Heme exporter protein B
JEMPHHDA_01138	CDS	702	ccmA	7.6.2.5	COG4133	Cytochrome c biogenesis ATP-binding export protein CcmA
JEMPHHDA_01139	CDS	1581				hypothetical protein
JEMPHHDA_01140	CDS	336				hypothetical protein
JEMPHHDA_01141	CDS	387				hypothetical protein
JEMPHHDA_01142	CDS	738	fabG_1	1.1.1.100		3-oxoacyl-[acyl-carrier-protein] reductase FabG
JEMPHHDA_01143	CDS	723				hypothetical protein
JEMPHHDA_01144	CDS	417				hypothetical protein
JEMPHHDA_01145	CDS	972				hypothetical protein
JEMPHHDA_01146	CDS	687				hypothetical protein
JEMPHHDA_01147	CDS	408				hypothetical protein
JEMPHHDA_01148	CDS	480	cheW_1		COG0835	Chemotaxis protein CheW
JEMPHHDA_01149	CDS	891				hypothetical protein
JEMPHHDA_01150	CDS	789	soj_1	3.6.-.-	COG1192	Sporulation initiation inhibitor protein Soj
JEMPHHDA_01151	CDS	891	pal_2			Peptidoglycan-associated lipoprotein
JEMPHHDA_01152	CDS	741	pomA		COG1291	Chemotaxis protein PomA
JEMPHHDA_01153	CDS	1107	cheB1	3.1.1.61	COG2201	Protein-glutamate methylesterase/protein-glutamine glutaminase 1
JEMPHHDA_01154	CDS	2262				hypothetical protein
JEMPHHDA_01155	CDS	789	cheZ	3.1.3.-	COG3143	Protein phosphatase CheZ
JEMPHHDA_01156	CDS	375	cheY_1		COG0784	Chemotaxis protein CheY
JEMPHHDA_01157	CDS	720	fliA		COG1191	RNA polymerase sigma factor FliA
JEMPHHDA_01158	CDS	834	ylxH		COG0455	Flagellum site-determining protein YlxH
JEMPHHDA_01159	CDS	1290	flhF		COG1419	Flagellar biosynthesis protein FlhF
JEMPHHDA_01160	CDS	2124	flhA		COG1298	Flagellar biosynthesis protein FlhA
JEMPHHDA_01161	CDS	1359				hypothetical protein
JEMPHHDA_01162	CDS	1266				hypothetical protein
JEMPHHDA_01163	CDS	1137	flhB		COG1377	Flagellar biosynthetic protein FlhB
JEMPHHDA_01164	CDS	777	fliR		COG1684	Flagellar biosynthetic protein FliR
JEMPHHDA_01165	CDS	270	fliQ		COG1987	Flagellar biosynthetic protein FliQ
JEMPHHDA_01166	CDS	768	fliP		COG1338	Flagellar biosynthetic protein FliP
JEMPHHDA_01167	CDS	453				hypothetical protein
JEMPHHDA_01168	CDS	474	fliN		COG1886	Flagellar motor switch protein FliN
JEMPHHDA_01169	CDS	972	fliM		COG1868	Flagellar motor switch protein FliM
JEMPHHDA_01170	CDS	522				hypothetical protein
JEMPHHDA_01171	CDS	1284				hypothetical protein
JEMPHHDA_01172	CDS	588				hypothetical protein
JEMPHHDA_01173	CDS	408	ybaN		COG2832	Inner membrane protein YbaN
JEMPHHDA_01174	CDS	1416	czcS_2	2.7.13.3		Sensor protein CzcS
JEMPHHDA_01175	CDS	690	czcR_2			Transcriptional activator protein CzcR
JEMPHHDA_01176	CDS	3111	mdtB_1			Multidrug resistance protein MdtB
JEMPHHDA_01177	CDS	1158	mdtA_2			Multidrug resistance protein MdtA
JEMPHHDA_01178	CDS	714				hypothetical protein
JEMPHHDA_01179	CDS	1953				hypothetical protein
JEMPHHDA_01180	CDS	606	lasI	2.3.1.184	COG3916	Acyl-homoserine-lactone synthase
JEMPHHDA_01181	CDS	210				hypothetical protein
JEMPHHDA_01182	CDS	720	lasR		COG2771	Transcriptional activator protein LasR
JEMPHHDA_01183	CDS	2709	ctpF	3.6.3.-	COG0474	putative cation-transporting ATPase F
JEMPHHDA_01184	CDS	432	yjaB_1	2.3.1.-	COG0454	Peptidyl-lysine N-acetyltransferase YjaB
JEMPHHDA_01185	CDS	615				hypothetical protein
JEMPHHDA_01186	CDS	1641	expZ		COG0488	Nucleotide-binding protein ExpZ
JEMPHHDA_01187	CDS	336				hypothetical protein
JEMPHHDA_01188	CDS	612				hypothetical protein
JEMPHHDA_01189	CDS	1323	bdlA_1		COG0840	Biofilm dispersion protein BdlA
JEMPHHDA_01190	CDS	894	argP_1			HTH-type transcriptional regulator ArgP
JEMPHHDA_01191	CDS	960	gbuA	3.5.3.7	COG0010	Guanidinobutyrase
JEMPHHDA_01192	CDS	420				hypothetical protein
JEMPHHDA_01193	CDS	1512				hypothetical protein
JEMPHHDA_01194	CDS	1392	opuE		COG0591	Osmoregulated proline transporter OpuE
JEMPHHDA_01195	CDS	1602	aruI_3	4.1.1.75	COG0028	putative 2-ketoarginine decarboxylase AruI
JEMPHHDA_01196	CDS	1383		1.-.-.-	COG0277	putative FAD-linked oxidoreductase
JEMPHHDA_01197	CDS	729	gloB_1	3.1.2.6		Hydroxyacylglutathione hydrolase
JEMPHHDA_01198	CDS	135				hypothetical protein
JEMPHHDA_01199	CDS	873	gltR_1		COG0583	HTH-type transcriptional regulator GltR
JEMPHHDA_01200	CDS	1194				hypothetical protein
JEMPHHDA_01201	CDS	912				hypothetical protein
JEMPHHDA_01202	CDS	1092	potF_1		COG0687	Putrescine-binding periplasmic protein
JEMPHHDA_01203	CDS	1041	aphA	3.5.1.-	COG0123	Acetylpolyamine amidohydrolase 1
JEMPHHDA_01204	CDS	2424				hypothetical protein
JEMPHHDA_01205	CDS	942	rlmL_1	2.1.1.264		Ribosomal RNA large subunit methyltransferase K/L
JEMPHHDA_01206	CDS	759				hypothetical protein
JEMPHHDA_01207	CDS	1941	rep_1	3.6.4.12		ATP-dependent DNA helicase Rep
JEMPHHDA_01208	CDS	228				hypothetical protein
JEMPHHDA_01209	CDS	633	slmA			Nucleoid occlusion factor SlmA
JEMPHHDA_01210	CDS	666	trmR_1	2.1.1.-		tRNA 5-hydroxyuridine methyltransferase
JEMPHHDA_01211	CDS	405				hypothetical protein
JEMPHHDA_01212	CDS	3288	accA_2	2.1.3.15		Acetyl-coenzyme A carboxylase carboxyl transferase subunit alpha
JEMPHHDA_01213	CDS	921	pcpR_3			PCP degradation transcriptional activation protein
JEMPHHDA_01214	CDS	342				hypothetical protein
JEMPHHDA_01215	CDS	633	degU_2		COG2197	Transcriptional regulatory protein DegU
JEMPHHDA_01216	CDS	1623	rpfC	2.7.13.3	COG0642	Sensory/regulatory protein RpfC
JEMPHHDA_01217	CDS	417				hypothetical protein
JEMPHHDA_01218	CDS	255				hypothetical protein
JEMPHHDA_01219	CDS	591	cysC	2.7.1.25		Adenylyl-sulfate kinase
JEMPHHDA_01220	CDS	1224				hypothetical protein
JEMPHHDA_01221	CDS	1248	mshA_2	2.4.1.250		D-inositol-3-phosphate glycosyltransferase
JEMPHHDA_01222	CDS	1224				hypothetical protein
JEMPHHDA_01223	CDS	1485				hypothetical protein
JEMPHHDA_01224	CDS	729				hypothetical protein
JEMPHHDA_01225	CDS	1251				hypothetical protein
JEMPHHDA_01226	CDS	987				hypothetical protein
JEMPHHDA_01227	CDS	1152	pglA	2.4.1.290		N,N'-diacetylbacillosaminyl-diphospho-undecaprenol alpha-1,3-N-acetylgalactosaminyltransferase
JEMPHHDA_01228	CDS	1014	lnpD	5.1.3.2		UDP-glucose 4-epimerase
JEMPHHDA_01229	CDS	1806				hypothetical protein
JEMPHHDA_01230	CDS	2010	sctC_1			Type 3 secretion system secretin
JEMPHHDA_01231	CDS	288				hypothetical protein
JEMPHHDA_01232	CDS	912				hypothetical protein
JEMPHHDA_01233	CDS	834				hypothetical protein
JEMPHHDA_01234	CDS	363				hypothetical protein
JEMPHHDA_01235	CDS	618				hypothetical protein
JEMPHHDA_01236	CDS	654				hypothetical protein
JEMPHHDA_01237	CDS	534	aaaT	2.3.1.-	COG0454	L-amino acid N-acetyltransferase AaaT
JEMPHHDA_01238	CDS	1734	aceK	2.7.11.5	COG4579	Isocitrate dehydrogenase kinase/phosphatase
JEMPHHDA_01239	CDS	1143	pdxB	1.1.1.290	COG0111	Erythronate-4-phosphate dehydrogenase
JEMPHHDA_01240	CDS	507			COG1733	putative HTH-type transcriptional regulator
JEMPHHDA_01241	CDS	1269	fabF_1	2.3.1.179	COG0304	3-oxoacyl-[acyl-carrier-protein] synthase 2
JEMPHHDA_01242	CDS	402				hypothetical protein
JEMPHHDA_01243	CDS	198				hypothetical protein
JEMPHHDA_01244	CDS	618				hypothetical protein
JEMPHHDA_01245	CDS	1116	mdtA_3			Multidrug resistance protein MdtA
JEMPHHDA_01246	CDS	3090	swrC		COG0841	Swarming motility protein SwrC
JEMPHHDA_01247	CDS	807	hcaB_1	1.3.1.87		3-phenylpropionate-dihydrodiol/cinnamic acid-dihydrodiol dehydrogenase
JEMPHHDA_01248	CDS	474				hypothetical protein
JEMPHHDA_01249	CDS	894	trxB	1.8.1.9	COG0492	Thioredoxin reductase
JEMPHHDA_01250	CDS	645				hypothetical protein
JEMPHHDA_01251	CDS	837	yddE_2	5.1.-.-	COG0384	putative isomerase YddE
JEMPHHDA_01252	CDS	2442	iutA_1			Ferric aerobactin receptor
JEMPHHDA_01253	CDS	843				hypothetical protein
JEMPHHDA_01254	CDS	525				hypothetical protein
JEMPHHDA_01255	CDS	324				hypothetical protein
JEMPHHDA_01256	CDS	1434	mdtK_1		COG0534	Multidrug resistance protein MdtK
JEMPHHDA_01257	CDS	894	rhtA		COG5006	Threonine/homoserine exporter RhtA
JEMPHHDA_01258	CDS	600	sutR_1		COG1396	HTH-type transcriptional regulator SutR
JEMPHHDA_01259	CDS	399				hypothetical protein
JEMPHHDA_01260	CDS	477				hypothetical protein
JEMPHHDA_01261	CDS	1107				hypothetical protein
JEMPHHDA_01262	CDS	270				hypothetical protein
JEMPHHDA_01263	CDS	426				hypothetical protein
JEMPHHDA_01264	CDS	414				hypothetical protein
JEMPHHDA_01265	CDS	1110				hypothetical protein
JEMPHHDA_01266	CDS	1245				hypothetical protein
JEMPHHDA_01267	CDS	750				hypothetical protein
JEMPHHDA_01268	CDS	351				hypothetical protein
JEMPHHDA_01269	CDS	339				hypothetical protein
JEMPHHDA_01270	CDS	693				hypothetical protein
JEMPHHDA_01271	CDS	1566				hypothetical protein
JEMPHHDA_01272	CDS	1590				hypothetical protein
JEMPHHDA_01273	CDS	795	fabG_2	1.1.1.100		3-oxoacyl-[acyl-carrier-protein] reductase FabG
JEMPHHDA_01274	CDS	459				hypothetical protein
JEMPHHDA_01275	CDS	909	gltI_1		COG0834	Glutamate/aspartate import solute-binding protein
JEMPHHDA_01276	CDS	747	gltJ_1		COG0765	Glutamate/aspartate import permease protein GltJ
JEMPHHDA_01277	CDS	666	gltK		COG0765	Glutamate/aspartate import permease protein GltK
JEMPHHDA_01278	CDS	735	glnQ_1			Glutamine transport ATP-binding protein GlnQ
JEMPHHDA_01279	CDS	1674	ggt_2	3.4.19.13	COG0405	Glutathione hydrolase proenzyme
JEMPHHDA_01280	CDS	1089	ansB	3.5.1.38	COG0252	Glutaminase-asparaginase
JEMPHHDA_01281	CDS	1902	dctB_1	2.7.13.3		C4-dicarboxylate transport sensor protein DctB
JEMPHHDA_01282	CDS	1326	dctD_1			C4-dicarboxylate transport transcriptional regulatory protein DctD
JEMPHHDA_01283	CDS	1113	nemA_1	1.3.1.-	COG1902	N-ethylmaleimide reductase
JEMPHHDA_01284	CDS	207				hypothetical protein
JEMPHHDA_01285	CDS	624	tam_2	2.1.1.144		Trans-aconitate 2-methyltransferase
JEMPHHDA_01286	CDS	1548				hypothetical protein
JEMPHHDA_01287	CDS	780	actIII_1	1.3.1.-		Putative ketoacyl reductase
JEMPHHDA_01288	CDS	417				hypothetical protein
JEMPHHDA_01289	CDS	909	pgrR_1			HTH-type transcriptional regulator PgrR
JEMPHHDA_01290	CDS	1929				hypothetical protein
JEMPHHDA_01291	CDS	1548	ilvA_2	4.3.1.19	COG1171	L-threonine dehydratase biosynthetic IlvA
JEMPHHDA_01292	CDS	408	yybH		COG4319	putative protein YybH
JEMPHHDA_01293	CDS	513				hypothetical protein
JEMPHHDA_01294	CDS	333				hypothetical protein
JEMPHHDA_01295	CDS	2199	bfrD_1		COG4774	putative TonB-dependent receptor BfrD
JEMPHHDA_01296	CDS	891	cyoE	2.5.1.141	COG0109	Protoheme IX farnesyltransferase
JEMPHHDA_01297	CDS	336	cyoD		COG3125	Cytochrome bo(3) ubiquinol oxidase subunit 4
JEMPHHDA_01298	CDS	630	cyoC		COG1845	Cytochrome bo(3) ubiquinol oxidase subunit 3
JEMPHHDA_01299	CDS	1977	cyoB	7.1.1.3	COG0843	Cytochrome bo(3) ubiquinol oxidase subunit 1
JEMPHHDA_01300	CDS	996	cyoA		COG1622	Cytochrome bo(3) ubiquinol oxidase subunit 2
JEMPHHDA_01301	CDS	1542	stp			Multidrug resistance protein Stp
JEMPHHDA_01302	CDS	615	betI_2			HTH-type transcriptional regulator BetI
JEMPHHDA_01303	CDS	387				hypothetical protein
JEMPHHDA_01304	CDS	1359	jefA_1			Drug efflux pump JefA
JEMPHHDA_01305	CDS	912	pgrR_2			HTH-type transcriptional regulator PgrR
JEMPHHDA_01306	CDS	828	phnX_1	3.11.1.1	COG0637	Phosphonoacetaldehyde hydrolase
JEMPHHDA_01307	CDS	1116	phnW	2.6.1.37	COG0075	2-aminoethylphosphonate--pyruvate transaminase
JEMPHHDA_01308	CDS	861	cysL_1		COG0583	HTH-type transcriptional regulator CysL
JEMPHHDA_01309	CDS	525				hypothetical protein
JEMPHHDA_01310	CDS	774	yafJ	2.4.2.-	COG0121	Putative glutamine amidotransferase YafJ
JEMPHHDA_01311	CDS	462				hypothetical protein
JEMPHHDA_01312	CDS	474				hypothetical protein
JEMPHHDA_01313	CDS	2052	dapb1	3.4.14.-		Dipeptidyl aminopeptidase BI
JEMPHHDA_01314	CDS	540	lepB_1	3.4.21.89	COG0681	Signal peptidase I
JEMPHHDA_01315	CDS	2556	tdhA		COG1629	TonB-dependent heme receptor A
JEMPHHDA_01316	CDS	984	fecR_3		COG3712	Protein FecR
JEMPHHDA_01317	CDS	528	fecI_3		COG1595	putative RNA polymerase sigma factor FecI
JEMPHHDA_01318	CDS	450				hypothetical protein
JEMPHHDA_01319	CDS	276	rcnR		COG1937	Transcriptional repressor RcnR
JEMPHHDA_01320	CDS	963	czcD_2		COG1230	Cadmium, cobalt and zinc/H(+)-K(+) antiporter
JEMPHHDA_01321	CDS	933	ghrA	1.1.1.81		Glyoxylate/hydroxypyruvate reductase A
JEMPHHDA_01322	CDS	294	ycgL		COG3100	Protein YcgL
JEMPHHDA_01323	CDS	1125	rnd	3.1.13.5	COG0349	Ribonuclease D
JEMPHHDA_01324	CDS	1062				hypothetical protein
JEMPHHDA_01325	CDS	855	sseB	2.8.1.1	COG2897	Putative thiosulfate sulfurtransferase SseB
JEMPHHDA_01326	CDS	840				hypothetical protein
JEMPHHDA_01327	CDS	594	tetC_1			Transposon Tn10 TetC protein
JEMPHHDA_01328	CDS	480				hypothetical protein
JEMPHHDA_01329	CDS	1275	fadL		COG2067	Long-chain fatty acid transport protein
JEMPHHDA_01330	CDS	555	btuE_1	1.11.1.15		Thioredoxin/glutathione peroxidase BtuE
JEMPHHDA_01331	CDS	1200				L-lactate transporter
JEMPHHDA_01332	CDS	414				hypothetical protein
JEMPHHDA_01333	CDS	1821	dmdC_5	1.3.8.-	COG1960	3-methylmercaptopropionyl-CoA dehydrogenase
JEMPHHDA_01334	CDS	561				hypothetical protein
JEMPHHDA_01335	CDS	1506	smvA			Methyl viologen resistance protein SmvA
JEMPHHDA_01336	CDS	738	cobS	2.7.8.26	COG0368	Adenosylcobinamide-GDP ribazoletransferase
JEMPHHDA_01337	CDS	585	cobC	3.1.3.73	COG0406	Adenosylcobalamin/alpha-ribazole phosphatase
JEMPHHDA_01338	CDS	1056	cobT	2.4.2.21		Nicotinate-nucleotide--dimethylbenzimidazole phosphoribosyltransferase
JEMPHHDA_01339	CDS	522	cobP	2.7.1.156		Bifunctional adenosylcobalamin biosynthesis protein CobP
JEMPHHDA_01340	CDS	1473	cobQ			Cobyric acid synthase
JEMPHHDA_01341	CDS	996	hisC_1	2.6.1.9		Histidinol-phosphate aminotransferase
JEMPHHDA_01342	CDS	939	cobD		COG1270	Cobalamin biosynthesis protein CobD
JEMPHHDA_01343	CDS	657	bluB	1.13.11.79	COG0778	5,6-dimethylbenzimidazole synthase
JEMPHHDA_01344	CDS	1308	cbiA	6.3.5.11	COG1797	Cobyrinate a,c-diamide synthase
JEMPHHDA_01345	CDS	612	btuR	2.5.1.17	COG2109	Corrinoid adenosyltransferase
JEMPHHDA_01346	CDS	1839	btuB_3		COG4206	Vitamin B12 transporter BtuB
JEMPHHDA_01347	CDS	2061	aaeB_1			p-hydroxybenzoic acid efflux pump subunit AaeB
JEMPHHDA_01348	CDS	669	glaR		COG1802	HTH-type transcriptional repressor GlaR
JEMPHHDA_01349	CDS	945		5.1.1.8	COG3938	4-hydroxyproline 2-epimerase
JEMPHHDA_01350	CDS	1116	hcnC_1	1.4.99.5		Hydrogen cyanide synthase subunit HcnC
JEMPHHDA_01351	CDS	237	hcnA_1	1.4.99.5	COG0446	Hydrogen cyanide synthase subunit HcnA
JEMPHHDA_01352	CDS	1080	hcnB_1	1.4.99.5		Hydrogen cyanide synthase subunit HcnB
JEMPHHDA_01353	CDS	903				hypothetical protein
JEMPHHDA_01354	CDS	867	hdfR_2			HTH-type transcriptional regulator HdfR
JEMPHHDA_01355	CDS	864				hypothetical protein
JEMPHHDA_01356	CDS	1443	jefA_2			Drug efflux pump JefA
JEMPHHDA_01357	CDS	798	rhaS_2			HTH-type transcriptional activator RhaS
JEMPHHDA_01358	CDS	822	artI		COG0834	Putative ABC transporter arginine-binding protein 2
JEMPHHDA_01359	CDS	1743				hypothetical protein
JEMPHHDA_01360	CDS	666	yecS_2		COG0765	L-cystine transport system permease protein YecS
JEMPHHDA_01361	CDS	645	yecS_3		COG0765	L-cystine transport system permease protein YecS
JEMPHHDA_01362	CDS	723	glnQ_2	3.6.3.-	COG1126	Glutamine transport ATP-binding protein GlnQ
JEMPHHDA_01363	CDS	1035		4.2.1.77	COG3938	putative trans-3-hydroxy-L-proline dehydratase
JEMPHHDA_01364	CDS	918	dapA_1	4.3.3.7		4-hydroxy-tetrahydrodipicolinate synthase
JEMPHHDA_01365	CDS	1581		1.2.1.26		Alpha-ketoglutaric semialdehyde dehydrogenase
JEMPHHDA_01366	CDS	1005	lhpD	1.5.1.21	COG2055	Delta(1)-pyrroline-2-carboxylate/Delta(1)-piperideine-2-carboxylate reductase
JEMPHHDA_01367	CDS	1626				hypothetical protein
JEMPHHDA_01368	CDS	396	inh			Proteinase inhibitor
JEMPHHDA_01369	CDS	1440	aprA_1	3.4.24.40	COG2931	Serralysin
JEMPHHDA_01370	CDS	1446	tolC_2		COG1538	Outer membrane protein TolC
JEMPHHDA_01371	CDS	1299	prsE_1			Type I secretion system membrane fusion protein PrsE
JEMPHHDA_01372	CDS	1782	prsD_1			Type I secretion system ATP-binding protein PrsD
JEMPHHDA_01373	CDS	1245				hypothetical protein
JEMPHHDA_01374	CDS	315				hypothetical protein
JEMPHHDA_01375	CDS	2577	rcsC_5	2.7.13.3		Sensor histidine kinase RcsC
JEMPHHDA_01376	CDS	1773				hypothetical protein
JEMPHHDA_01377	CDS	561	yxaF_2			putative HTH-type transcriptional regulator YxaF
JEMPHHDA_01378	CDS	798	paaF_2	4.2.1.17	COG1024	2,3-dehydroadipyl-CoA hydratase
JEMPHHDA_01379	CDS	885				hypothetical protein
JEMPHHDA_01380	CDS	156				hypothetical protein
JEMPHHDA_01381	CDS	405	pctB		COG0840	Methyl-accepting chemotaxis protein PctB
JEMPHHDA_01382	CDS	1116	pimC	2.4.1.-		GDP-mannose-dependent alpha-(1-6)-phosphatidylinositol dimannoside mannosyltransferase
JEMPHHDA_01383	CDS	762				hypothetical protein
JEMPHHDA_01384	CDS	1002				hypothetical protein
JEMPHHDA_01385	CDS	213				hypothetical protein
JEMPHHDA_01386	CDS	852	purU_1	3.5.1.10	COG0788	Formyltetrahydrofolate deformylase
JEMPHHDA_01387	CDS	375				hypothetical protein
JEMPHHDA_01388	CDS	1443	sbcB	3.1.11.1	COG2925	Exodeoxyribonuclease I
JEMPHHDA_01389	CDS	738				hypothetical protein
JEMPHHDA_01390	CDS	750				hypothetical protein
JEMPHHDA_01391	CDS	981				hypothetical protein
JEMPHHDA_01392	CDS	1572				hypothetical protein
JEMPHHDA_01393	CDS	1272				hypothetical protein
JEMPHHDA_01394	CDS	1008				hypothetical protein
JEMPHHDA_01395	CDS	1332				hypothetical protein
JEMPHHDA_01396	CDS	360				hypothetical protein
JEMPHHDA_01397	CDS	423				hypothetical protein
JEMPHHDA_01398	CDS	378				hypothetical protein
JEMPHHDA_01399	CDS	807				hypothetical protein
JEMPHHDA_01400	CDS	915	uspE_1		COG0589	Universal stress protein E
JEMPHHDA_01401	CDS	1452	pykA	2.7.1.40	COG0469	Pyruvate kinase II
JEMPHHDA_01402	CDS	774	paaF_3	4.2.1.17	COG1024	2,3-dehydroadipyl-CoA hydratase
JEMPHHDA_01403	CDS	927	ndoR	1.18.1.7		Naphthalene 1,2-dioxygenase system ferredoxin--NAD(P)(+), reductase component
JEMPHHDA_01404	CDS	1128				hypothetical protein
JEMPHHDA_01405	CDS	1524	fumA	4.2.1.2	COG1838	Fumarate hydratase class I, aerobic
JEMPHHDA_01406	CDS	1320	mntH_1			Divalent metal cation transporter MntH
JEMPHHDA_01407	CDS	309				hypothetical protein
JEMPHHDA_01408	CDS	582	yhbO	3.1.2.-	COG0693	Protein/nucleic acid deglycase 2
JEMPHHDA_01409	CDS	612				hypothetical protein
JEMPHHDA_01410	CDS	1281				hypothetical protein
JEMPHHDA_01411	CDS	1158	ywiE_1	2.7.8.-	COG1502	putative cardiolipin synthase YwiE
JEMPHHDA_01412	CDS	534				hypothetical protein
JEMPHHDA_01413	CDS	771				hypothetical protein
JEMPHHDA_01414	CDS	1485	aam_1	3.5.1.13	COG0154	Acylamidase
JEMPHHDA_01415	CDS	1320	proP_1			Proline/betaine transporter
JEMPHHDA_01416	CDS	1206	hipO_1	3.5.1.32	COG1473	Hippurate hydrolase
JEMPHHDA_01417	CDS	591				hypothetical protein
JEMPHHDA_01418	CDS	336				hypothetical protein
JEMPHHDA_01419	CDS	1116				hypothetical protein
JEMPHHDA_01420	CDS	786				hypothetical protein
JEMPHHDA_01421	CDS	897				hypothetical protein
JEMPHHDA_01422	CDS	756				hypothetical protein
JEMPHHDA_01423	CDS	777				hypothetical protein
JEMPHHDA_01424	CDS	861				hypothetical protein
JEMPHHDA_01425	CDS	573	acpH	3.1.4.14	COG3124	Acyl carrier protein phosphodiesterase
JEMPHHDA_01426	CDS	303				hypothetical protein
JEMPHHDA_01427	CDS	1167	ydhP_1		COG2814	Inner membrane transport protein YdhP
JEMPHHDA_01428	CDS	1053	nemA_2	1.3.1.-	COG1902	N-ethylmaleimide reductase
JEMPHHDA_01429	CDS	243	feoC			putative [Fe-S]-dependent transcriptional repressor
JEMPHHDA_01430	CDS	2301	feoB		COG0370	Fe(2+) transporter FeoB
JEMPHHDA_01431	CDS	228	feoA		COG1918	Fe(2+) transport protein A
JEMPHHDA_01432	CDS	837				hypothetical protein
JEMPHHDA_01433	CDS	264				hypothetical protein
JEMPHHDA_01434	CDS	990	oleD	1.1.1.412	COG0451	2-alkyl-3-oxoalkanoate reductase
JEMPHHDA_01435	CDS	1059				hypothetical protein
JEMPHHDA_01436	CDS	897	argP_2		COG0583	HTH-type transcriptional regulator ArgP
JEMPHHDA_01437	CDS	402				hypothetical protein
JEMPHHDA_01438	CDS	603	argO		COG1279	Arginine exporter protein ArgO
JEMPHHDA_01439	CDS	582	sodB_1	1.15.1.1	COG0605	Superoxide dismutase [Fe]
JEMPHHDA_01440	CDS	2064				hypothetical protein
JEMPHHDA_01441	CDS	903				hypothetical protein
JEMPHHDA_01442	CDS	573	lemA_2		COG1704	Protein LemA
JEMPHHDA_01443	CDS	1341				hypothetical protein
JEMPHHDA_01444	CDS	1422				hypothetical protein
JEMPHHDA_01445	CDS	1065				hypothetical protein
JEMPHHDA_01446	CDS	1095				hypothetical protein
JEMPHHDA_01447	CDS	1131	mexA_2			Multidrug resistance protein MexA
JEMPHHDA_01448	CDS	3057	acrB_1		COG0841	Multidrug efflux pump subunit AcrB
JEMPHHDA_01449	CDS	1197	pncB2_2	6.3.4.21	COG1488	Nicotinate phosphoribosyltransferase 2
JEMPHHDA_01450	CDS	243				hypothetical protein
JEMPHHDA_01451	CDS	705	inaA_2			Protein InaA
JEMPHHDA_01452	CDS	684				hypothetical protein
JEMPHHDA_01453	CDS	1281	sasA_2	2.7.-.-		Adaptive-response sensory-kinase SasA
JEMPHHDA_01454	CDS	684	czcR_3			Transcriptional activator protein CzcR
JEMPHHDA_01455	CDS	795				hypothetical protein
JEMPHHDA_01456	CDS	330				hypothetical protein
JEMPHHDA_01457	CDS	384	crcB		COG0239	Putative fluoride ion transporter CrcB
JEMPHHDA_01458	CDS	687				hypothetical protein
JEMPHHDA_01459	CDS	1644	groL		COG0459	60 kDa chaperonin
JEMPHHDA_01460	CDS	294	groS		COG0234	10 kDa chaperonin
JEMPHHDA_01461	CDS	468				hypothetical protein
JEMPHHDA_01462	CDS	735				hypothetical protein
JEMPHHDA_01463	CDS	759	fabG_3	1.1.1.100		3-oxoacyl-[acyl-carrier-protein] reductase FabG
JEMPHHDA_01464	CDS	930				hypothetical protein
JEMPHHDA_01465	CDS	969				hypothetical protein
JEMPHHDA_01466	CDS	384	ogt_1	2.1.1.63		Methylated-DNA--protein-cysteine methyltransferase
JEMPHHDA_01467	CDS	1785				hypothetical protein
JEMPHHDA_01468	CDS	837	mscS_2		COG0668	Small-conductance mechanosensitive channel
JEMPHHDA_01469	CDS	480				hypothetical protein
JEMPHHDA_01470	CDS	1101	cheB_4	3.5.1.44		Protein-glutamate methylesterase/protein-glutamine glutaminase
JEMPHHDA_01471	CDS	912	panE	1.1.1.169	COG1893	2-dehydropantoate 2-reductase
JEMPHHDA_01472	CDS	2097	sasA_3	2.7.-.-		Adaptive-response sensory-kinase SasA
JEMPHHDA_01473	CDS	579	cobO	2.5.1.-	COG2096	Cobalamin adenosyltransferase
JEMPHHDA_01474	CDS	948	thiE_1	2.5.1.3		Thiamine-phosphate synthase
JEMPHHDA_01475	CDS	636	yfcF	2.5.1.18	COG0625	Glutathione S-transferase YfcF
JEMPHHDA_01476	CDS	1218	argJ		COG1364	Arginine biosynthesis bifunctional protein ArgJ
JEMPHHDA_01477	CDS	2751	secA		COG0653	Protein translocase subunit SecA
JEMPHHDA_01478	CDS	924				hypothetical protein
JEMPHHDA_01479	CDS	462				hypothetical protein
JEMPHHDA_01480	CDS	912	lpxC	3.5.1.108	COG0774	UDP-3-O-acyl-N-acetylglucosamine deacetylase
JEMPHHDA_01481	CDS	1185	ftsZ		COG0206	Cell division protein FtsZ
JEMPHHDA_01482	CDS	774	ftsA_1		COG0849	Cell division protein FtsA
JEMPHHDA_01483	CDS	483	ftsA_2		COG0849	Cell division protein FtsA
JEMPHHDA_01484	CDS	864	ftsQ			Cell division protein FtsQ
JEMPHHDA_01485	CDS	960	ddl_1	6.3.2.4	COG1181	D-alanine--D-alanine ligase
JEMPHHDA_01486	CDS	1443	murC	6.3.2.8	COG0773	UDP-N-acetylmuramate--L-alanine ligase
JEMPHHDA_01487	CDS	1074	murG	2.4.1.227	COG0707	UDP-N-acetylglucosamine--N-acetylmuramyl-(pentapeptide) pyrophosphoryl-undecaprenol N-acetylglucosamine transferase
JEMPHHDA_01488	CDS	1200	ftsW	2.4.1.129	COG0772	putative peptidoglycan glycosyltransferase FtsW
JEMPHHDA_01489	CDS	1347	murD	6.3.2.9	COG0771	UDP-N-acetylmuramoylalanine--D-glutamate ligase
JEMPHHDA_01490	CDS	1083	mraY	2.7.8.13	COG0472	Phospho-N-acetylmuramoyl-pentapeptide-transferase
JEMPHHDA_01491	CDS	1377	murF	6.3.2.10	COG0770	UDP-N-acetylmuramoyl-tripeptide--D-alanyl-D-alanine ligase
JEMPHHDA_01492	CDS	1464	murE	6.3.2.13	COG0769	UDP-N-acetylmuramoyl-L-alanyl-D-glutamate--2,6-diaminopimelate ligase
JEMPHHDA_01493	CDS	1740	ftsI	3.4.16.4	COG0768	Peptidoglycan D,D-transpeptidase FtsI
JEMPHHDA_01494	CDS	294	ftsL		COG3116	Cell division protein FtsL
JEMPHHDA_01495	CDS	942	rsmH	2.1.1.199	COG0275	Ribosomal RNA small subunit methyltransferase H
JEMPHHDA_01496	CDS	405	mraZ		COG2001	Transcriptional regulator MraZ
JEMPHHDA_01497	CDS	849	rsmI	2.1.1.198	COG0313	Ribosomal RNA small subunit methyltransferase I
JEMPHHDA_01498	CDS	1815	lpoA		COG3107	Penicillin-binding protein activator LpoA
JEMPHHDA_01499	CDS	246				hypothetical protein
JEMPHHDA_01500	CDS	594	gmhA	5.3.1.28	COG0279	Phosphoheptose isomerase
JEMPHHDA_01501	CDS	579				hypothetical protein
JEMPHHDA_01502	CDS	408	sspB		COG2969	Stringent starvation protein B
JEMPHHDA_01503	CDS	618	sspA_1		COG0625	Stringent starvation protein A
JEMPHHDA_01504	CDS	783	petC		COG2857	Ammonia monooxygenase gamma subunit
JEMPHHDA_01505	CDS	1212	petB		COG1290	Cytochrome b
JEMPHHDA_01506	CDS	594	petA	7.1.1.8	COG0723	Ubiquinol-cytochrome c reductase iron-sulfur subunit
JEMPHHDA_01507	CDS	393	rpsI		COG0103	30S ribosomal protein S9
JEMPHHDA_01508	CDS	429	rplM		COG0102	50S ribosomal protein L13
JEMPHHDA_01509	CDS	1038	tas		COG0667	Protein tas
JEMPHHDA_01510	CDS	1137	mmgC_2	1.3.99.-	COG1960	Acyl-CoA dehydrogenase
JEMPHHDA_01511	CDS	999	cdhR_2		COG4977	HTH-type transcriptional regulator CdhR
JEMPHHDA_01512	CDS	963				hypothetical protein
JEMPHHDA_01513	CDS	1095	zapE_1		COG1485	Cell division protein ZapE
JEMPHHDA_01514	CDS	1347				hypothetical protein
JEMPHHDA_01515	CDS	630				hypothetical protein
JEMPHHDA_01516	CDS	447				hypothetical protein
JEMPHHDA_01517	CDS	1902	cysNC		COG0529	Bifunctional enzyme CysN/CysC
JEMPHHDA_01518	CDS	918	cysD	2.7.7.4	COG0175	Sulfate adenylyltransferase subunit 2
JEMPHHDA_01519	CDS	1104	mltB_1	4.2.2.-	COG2951	Membrane-bound lytic murein transglycosylase B
JEMPHHDA_01520	CDS	759			COG0327	GTP cyclohydrolase 1 type 2
JEMPHHDA_01521	CDS	1170	degS	3.4.21.107	COG0265	Serine endoprotease DegS
JEMPHHDA_01522	CDS	1056	hisC_2	2.6.1.9	COG0079	Histidinol-phosphate aminotransferase
JEMPHHDA_01523	CDS	1323	hisD	1.1.1.23	COG0141	Histidinol dehydrogenase
JEMPHHDA_01524	CDS	636	hisG	2.4.2.17	COG0040	ATP phosphoribosyltransferase
JEMPHHDA_01525	CDS	1266	murA	2.5.1.7	COG0766	UDP-N-acetylglucosamine 1-carboxyvinyltransferase
JEMPHHDA_01526	CDS	240	ibaG		COG5007	Acid stress protein IbaG
JEMPHHDA_01527	CDS	309				hypothetical protein
JEMPHHDA_01528	CDS	648	mlaC		COG2854	Intermembrane phospholipid transport system binding protein MlaC
JEMPHHDA_01529	CDS	474	mlaD		COG1463	Intermembrane phospholipid transport system binding protein MlaD
JEMPHHDA_01530	CDS	798	mlaE		COG0767	Intermembrane phospholipid transport system permease protein MlaE
JEMPHHDA_01531	CDS	810	mlaF	3.6.3.-	COG1127	Intermembrane phospholipid transport system ATP-binding protein MlaF
JEMPHHDA_01532	CDS	93				hypothetical protein
JEMPHHDA_01533	CDS	975	kdsD	5.3.1.13	COG0517	Arabinose 5-phosphate isomerase KdsD
JEMPHHDA_01534	CDS	540	kdsC	3.1.3.45	COG1778	3-deoxy-D-manno-octulosonate 8-phosphate phosphatase KdsC
JEMPHHDA_01535	CDS	573	lptC			Lipopolysaccharide export system protein LptC
JEMPHHDA_01536	CDS	528	lptA		COG1934	Lipopolysaccharide export system protein LptA
JEMPHHDA_01537	CDS	726	lptB_2	3.6.3.-	COG1137	Lipopolysaccharide export system ATP-binding protein LptB
JEMPHHDA_01538	CDS	1494	rpoN		COG1508	RNA polymerase sigma-54 factor
JEMPHHDA_01539	CDS	309	hpf		COG1544	Ribosome hibernation promoting factor
JEMPHHDA_01540	CDS	465	ptsN		COG1762	Nitrogen regulatory protein
JEMPHHDA_01541	CDS	861	rapZ		COG1660	RNase adapter protein RapZ
JEMPHHDA_01542	CDS	273	ptsH		COG1925	Phosphocarrier protein HPr
JEMPHHDA_01543	CDS	903	zupT		COG0428	Zinc transporter ZupT
JEMPHHDA_01544	CDS	612	sodB_2	1.15.1.1		Superoxide dismutase [Mn/Fe]
JEMPHHDA_01545	CDS	450				hypothetical protein
JEMPHHDA_01546	CDS	1377	fumC_1	4.2.1.2	COG0114	Fumarate hydratase class II
JEMPHHDA_01547	CDS	396				hypothetical protein
JEMPHHDA_01548	CDS	1350	pmbA	3.4.-.-	COG0312	Metalloprotease PmbA
JEMPHHDA_01549	CDS	525				hypothetical protein
JEMPHHDA_01550	CDS	1443	tldD	3.4.-.-	COG0312	Metalloprotease TldD
JEMPHHDA_01551	CDS	849	nit1	3.5.1.128		Deaminated glutathione amidase
JEMPHHDA_01552	CDS	3831				hypothetical protein
JEMPHHDA_01553	CDS	1458	rng	3.1.26.-	COG1530	Ribonuclease G
JEMPHHDA_01554	CDS	606	yhdE	3.6.1.9	COG0424	dTTP/UTP pyrophosphatase
JEMPHHDA_01555	CDS	495	mreD		COG2891	Rod shape-determining protein MreD
JEMPHHDA_01556	CDS	1098				hypothetical protein
JEMPHHDA_01557	CDS	921	gltC_1			HTH-type transcriptional regulator GltC
JEMPHHDA_01558	CDS	930	gltC_2			HTH-type transcriptional regulator GltC
JEMPHHDA_01559	CDS	765				hypothetical protein
JEMPHHDA_01560	CDS	405				hypothetical protein
JEMPHHDA_01561	CDS	933	fabD_1	2.3.1.39	COG0331	Malonyl CoA-acyl carrier protein transacylase
JEMPHHDA_01562	CDS	693	mdcG	2.7.7.66		Phosphoribosyl-dephospho-CoA transferase
JEMPHHDA_01563	CDS	807				hypothetical protein
JEMPHHDA_01564	CDS	864	madC	2.1.3.10		Malonyl-S-ACP:biotin-protein carboxyltransferase MADC
JEMPHHDA_01565	CDS	300	mdcC			Malonate decarboxylase acyl carrier protein
JEMPHHDA_01566	CDS	882	citG	2.4.2.52	COG1767	2-(5''-triphosphoribosyl)-3'-dephosphocoenzyme-A synthase
JEMPHHDA_01567	CDS	1665	madA	2.3.1.187		Acetyl-S-ACP:malonate ACP transferase
JEMPHHDA_01568	CDS	582				hypothetical protein
JEMPHHDA_01569	CDS	213				hypothetical protein
JEMPHHDA_01570	CDS	402	exbD_1		COG0848	Biopolymer transport protein ExbD
JEMPHHDA_01571	CDS	720	tolQ_1		COG0811	Tol-Pal system protein TolQ
JEMPHHDA_01572	CDS	816				hypothetical protein
JEMPHHDA_01573	CDS	1437	pntB	7.1.1.1	COG1282	NAD(P) transhydrogenase subunit beta
JEMPHHDA_01574	CDS	309	pntA	7.1.1.1	COG3288	NAD(P) transhydrogenase subunit alpha
JEMPHHDA_01575	CDS	1119	pntAA	7.1.1.1	COG3288	NAD(P) transhydrogenase subunit alpha part 1
JEMPHHDA_01576	CDS	900	tfdA	1.14.11.-		Alpha-ketoglutarate-dependent 2,4-dichlorophenoxyacetate dioxygenase
JEMPHHDA_01577	CDS	903	atsK	1.14.11.-		Alpha-ketoglutarate-dependent sulfate ester dioxygenase
JEMPHHDA_01578	CDS	2373	fyuA		COG1629	Pesticin receptor
JEMPHHDA_01579	CDS	918				hypothetical protein
JEMPHHDA_01580	CDS	726				hypothetical protein
JEMPHHDA_01581	CDS	1359	oprD_1	3.4.21.-		Porin D
JEMPHHDA_01582	CDS	882				hypothetical protein
JEMPHHDA_01583	CDS	816				hypothetical protein
JEMPHHDA_01584	CDS	1062				hypothetical protein
JEMPHHDA_01585	CDS	1617				hypothetical protein
JEMPHHDA_01586	CDS	840	ssuB_1	3.6.3.-	COG1116	Aliphatic sulfonates import ATP-binding protein SsuB
JEMPHHDA_01587	CDS	1611	atsA	3.1.6.1	COG3119	Arylsulfatase
JEMPHHDA_01588	CDS	753	bdcA		COG1028	Cyclic-di-GMP-binding biofilm dispersal mediator protein
JEMPHHDA_01589	CDS	933	dmlR_2			HTH-type transcriptional regulator DmlR
JEMPHHDA_01590	CDS	1173				hypothetical protein
JEMPHHDA_01591	CDS	366	cheY_2		COG0784	Chemotaxis protein CheY
JEMPHHDA_01592	CDS	1929	cheA	2.7.13.3	COG0643	Chemotaxis protein CheA
JEMPHHDA_01593	CDS	486	cheW_2		COG0835	Chemotaxis protein CheW
JEMPHHDA_01594	CDS	2040				hypothetical protein
JEMPHHDA_01595	CDS	843	cheR	2.1.1.80		Chemotaxis protein methyltransferase
JEMPHHDA_01596	CDS	603	cheD	3.5.1.44		Chemoreceptor glutamine deamidase CheD
JEMPHHDA_01597	CDS	1050	cheB2	3.1.1.61	COG2201	Protein-glutamate methylesterase/protein-glutamine glutaminase 2
JEMPHHDA_01598	CDS	1992				hypothetical protein
JEMPHHDA_01599	CDS	543				hypothetical protein
JEMPHHDA_01600	CDS	381				putative protein
JEMPHHDA_01601	CDS	828				hypothetical protein
JEMPHHDA_01602	CDS	591	yigZ		COG1739	IMPACT family member YigZ
JEMPHHDA_01603	CDS	666	rutR_3		COG1309	HTH-type transcriptional regulator RutR
JEMPHHDA_01604	CDS	1407	xanP_2		COG2233	Xanthine permease XanP
JEMPHHDA_01605	CDS	837				hypothetical protein
JEMPHHDA_01606	CDS	1617	ywrD	2.3.2.2	COG0405	Glutathione hydrolase-like YwrD proenzyme
JEMPHHDA_01607	CDS	798	nimR_2			HTH-type transcriptional regulator NimR
JEMPHHDA_01608	CDS	1335	oprD_2	3.4.21.-		Porin D
JEMPHHDA_01609	CDS	186				hypothetical protein
JEMPHHDA_01610	CDS	939	dmlR_3			HTH-type transcriptional regulator DmlR
JEMPHHDA_01611	CDS	3048	czcA_1			Cobalt-zinc-cadmium resistance protein CzcA
JEMPHHDA_01612	CDS	1071	mdtE			Multidrug resistance protein MdtE
JEMPHHDA_01613	CDS	1104	mdtA_4			Multidrug resistance protein MdtA
JEMPHHDA_01614	CDS	840	pcaR_1		COG1414	Pca regulon regulatory protein
JEMPHHDA_01615	CDS	606	pcaG	1.13.11.3	COG3485	Protocatechuate 3,4-dioxygenase alpha chain
JEMPHHDA_01616	CDS	720	pcaH	1.13.11.3	COG3485	Protocatechuate 3,4-dioxygenase beta chain
JEMPHHDA_01617	CDS	918	gbpR_1			HTH-type transcriptional regulator GbpR
JEMPHHDA_01618	CDS	2388	cntO_3			Metal-pseudopaline receptor CntO
JEMPHHDA_01619	CDS	996				hypothetical protein
JEMPHHDA_01620	CDS	588				hypothetical protein
JEMPHHDA_01621	CDS	951		3.5.4.2	COG1816	Adenine deaminase
JEMPHHDA_01622	CDS	963	vldW	1.14.11.52		Validamycin A dioxygenase
JEMPHHDA_01623	CDS	1098				Purine-binding protein
JEMPHHDA_01624	CDS	519				hypothetical protein
JEMPHHDA_01625	CDS	627				hypothetical protein
JEMPHHDA_01626	CDS	849	tsx		COG3248	Nucleoside-specific channel-forming protein Tsx
JEMPHHDA_01627	CDS	1053	rihB	3.2.2.8	COG1957	Pyrimidine-specific ribonucleoside hydrolase RihB
JEMPHHDA_01628	CDS	1350		3.5.4.32	COG0402	8-oxoguanine deaminase
JEMPHHDA_01629	CDS	1074	ppk2	2.7.4.1	COG2326	Polyphosphate:ADP/GDP phosphotransferase
JEMPHHDA_01630	CDS	1566	ahpF	1.8.1.-	COG3634	Alkyl hydroperoxide reductase subunit F
JEMPHHDA_01631	CDS	564	ahpC_1	1.11.1.15		Alkyl hydroperoxide reductase C
JEMPHHDA_01632	CDS	927				hypothetical protein
JEMPHHDA_01633	CDS	1098				hypothetical protein
JEMPHHDA_01634	CDS	1572	mglA	7.5.2.11	COG1129	Galactose/methyl galactoside import ATP-binding protein MglA
JEMPHHDA_01635	CDS	885				hypothetical protein
JEMPHHDA_01636	CDS	1299	guaD_1	3.5.4.3	COG0402	Guanine deaminase
JEMPHHDA_01637	CDS	918				hypothetical protein
JEMPHHDA_01638	CDS	1347	bauA_1	2.6.1.18	COG0161	Beta-alanine--pyruvate aminotransferase
JEMPHHDA_01639	CDS	288	bauB			Beta-alanine degradation protein BauB
JEMPHHDA_01640	CDS	1494	bauC	1.2.1.-	COG1012	Putative 3-oxopropanoate dehydrogenase
JEMPHHDA_01641	CDS	1428	bauD		COG1113	putative GABA permease
JEMPHHDA_01642	CDS	342				hypothetical protein
JEMPHHDA_01643	CDS	501				hypothetical protein
JEMPHHDA_01644	CDS	621				hypothetical protein
JEMPHHDA_01645	CDS	228				hypothetical protein
JEMPHHDA_01646	CDS	282				hypothetical protein
JEMPHHDA_01647	CDS	909	dmlR_4			HTH-type transcriptional regulator DmlR
JEMPHHDA_01648	CDS	411				hypothetical protein
JEMPHHDA_01649	CDS	735				hypothetical protein
JEMPHHDA_01650	CDS	687	lldR_1		COG2186	Putative L-lactate dehydrogenase operon regulatory protein
JEMPHHDA_01651	CDS	1335	dctA		COG1301	Aerobic C4-dicarboxylate transport protein
JEMPHHDA_01652	CDS	588	nsaD	5.99.1.4		2-hydroxychromene-2-carboxylate isomerase
JEMPHHDA_01653	CDS	729				hypothetical protein
JEMPHHDA_01654	CDS	513			COG1733	putative HTH-type transcriptional regulator
JEMPHHDA_01655	CDS	453	elaA		COG2153	Protein ElaA
JEMPHHDA_01656	CDS	636				hypothetical protein
JEMPHHDA_01657	CDS	915	ctaB	2.5.1.141	COG0109	Protoheme IX farnesyltransferase
JEMPHHDA_01658	CDS	1074	ctaA	1.3.-.-		Heme A synthase
JEMPHHDA_01659	CDS	579				hypothetical protein
JEMPHHDA_01660	CDS	795				hypothetical protein
JEMPHHDA_01661	CDS	210				hypothetical protein
JEMPHHDA_01662	CDS	888	ctaE	1.9.3.1	COG1845	Cytochrome c oxidase subunit 3
JEMPHHDA_01663	CDS	555	ctaG		COG3175	Cytochrome c oxidase assembly protein CtaG
JEMPHHDA_01664	CDS	1593	ctaD	1.9.3.1	COG0843	Cytochrome c oxidase subunit 1
JEMPHHDA_01665	CDS	1101				hypothetical protein
JEMPHHDA_01666	CDS	639				hypothetical protein
JEMPHHDA_01667	CDS	1572				hypothetical protein
JEMPHHDA_01668	CDS	729	cynT_1	4.2.1.1	COG0288	Carbonic anhydrase 1
JEMPHHDA_01669	CDS	1233				hypothetical protein
JEMPHHDA_01670	CDS	915				hypothetical protein
JEMPHHDA_01671	CDS	948				hypothetical protein
JEMPHHDA_01672	CDS	1038				hypothetical protein
JEMPHHDA_01673	CDS	1113				hypothetical protein
JEMPHHDA_01674	CDS	450				hypothetical protein
JEMPHHDA_01675	CDS	630				hypothetical protein
JEMPHHDA_01676	CDS	882				hypothetical protein
JEMPHHDA_01677	CDS	3525				hypothetical protein
JEMPHHDA_01678	CDS	858				hypothetical protein
JEMPHHDA_01679	CDS	1395	argH	4.3.2.1	COG0165	Argininosuccinate lyase
JEMPHHDA_01680	CDS	1077				hypothetical protein
JEMPHHDA_01681	CDS	747	lytR		COG3279	Sensory transduction protein LytR
JEMPHHDA_01682	CDS	942	hemC	2.5.1.61	COG0181	Porphobilinogen deaminase
JEMPHHDA_01683	CDS	756	hemD	4.2.1.75	COG1587	Uroporphyrinogen-III synthase
JEMPHHDA_01684	CDS	1131				hypothetical protein
JEMPHHDA_01685	CDS	1239	hemY		COG3071	Protein HemY
JEMPHHDA_01686	CDS	492	dsbB_2			Disulfide bond formation protein B
JEMPHHDA_01687	CDS	483	rsd		COG3160	Regulator of sigma D
JEMPHHDA_01688	CDS	630	mip	5.2.1.8	COG0545	Peptidyl-prolyl cis-trans isomerase Mip
JEMPHHDA_01689	CDS	900				hypothetical protein
JEMPHHDA_01690	CDS	480				hypothetical protein
JEMPHHDA_01691	CDS	1917	yheS		COG0488	putative ABC transporter ATP-binding protein YheS
JEMPHHDA_01692	CDS	579				hypothetical protein
JEMPHHDA_01693	CDS	759				hypothetical protein
JEMPHHDA_01694	CDS	630	rhtB_1		COG1280	Homoserine/homoserine lactone efflux protein
JEMPHHDA_01695	CDS	1593				hypothetical protein
JEMPHHDA_01696	CDS	483				hypothetical protein
JEMPHHDA_01697	CDS	474				hypothetical protein
JEMPHHDA_01698	CDS	669	elbB	4.2.1.-	COG3155	Glyoxalase ElbB
JEMPHHDA_01699	CDS	591	yohD		COG0586	Inner membrane protein YohD
JEMPHHDA_01700	CDS	1014	hemB	4.2.1.24	COG0113	Delta-aminolevulinic acid dehydratase
JEMPHHDA_01701	CDS	2211	ppk	2.7.4.1		Polyphosphate kinase
JEMPHHDA_01702	CDS	1506	ppx	3.6.1.11	COG0248	Exopolyphosphatase
JEMPHHDA_01703	CDS	327	trxA		COG0526	Thioredoxin 1
JEMPHHDA_01704	CDS	1260	rho	3.6.4.-	COG1158	Transcription termination factor Rho
JEMPHHDA_01705	CDS	1989				hypothetical protein
JEMPHHDA_01706	CDS	1467	ubiD	4.1.1.98	COG0043	3-octaprenyl-4-hydroxybenzoate carboxy-lyase
JEMPHHDA_01707	CDS	969	ascD	1.17.1.-		CDP-6-deoxy-L-threo-D-glycero-4-hexulose-3-dehydrase reductase
JEMPHHDA_01708	CDS	1194	glpT_1		COG2271	Glycerol-3-phosphate transporter
JEMPHHDA_01709	CDS	978	qorA_1	1.6.5.5	COG0604	Quinone oxidoreductase 1
JEMPHHDA_01710	CDS	420				hypothetical protein
JEMPHHDA_01711	CDS	1074	mdtA_5			Multidrug resistance protein MdtA
JEMPHHDA_01712	CDS	2751	rbbA		COG0842	Ribosome-associated ATPase
JEMPHHDA_01713	CDS	1125	yhhJ		COG0842	Inner membrane transport permease YhhJ
JEMPHHDA_01714	CDS	459				hypothetical protein
JEMPHHDA_01715	CDS	132				hypothetical protein
JEMPHHDA_01716	CDS	612	ygfA	6.3.3.2	COG0212	5-formyltetrahydrofolate cyclo-ligase
JEMPHHDA_01717	CDS	315	zapA		COG3027	Cell division protein ZapA
JEMPHHDA_01718	CDS	210				hypothetical protein
JEMPHHDA_01719	CDS	498				hypothetical protein
JEMPHHDA_01720	CDS	1335	pepP	3.4.11.9	COG0006	Xaa-Pro aminopeptidase
JEMPHHDA_01721	CDS	1185	ubiH	1.14.13.-	COG0654	2-octaprenyl-6-methoxyphenol hydroxylase
JEMPHHDA_01722	CDS	483				hypothetical protein
JEMPHHDA_01723	CDS	1218	ubiI	1.14.13.240	COG0654	2-octaprenylphenol hydroxylase
JEMPHHDA_01724	CDS	822				hypothetical protein
JEMPHHDA_01725	CDS	1194	ynfM_1			Inner membrane transport protein YnfM
JEMPHHDA_01726	CDS	915	benM_2			HTH-type transcriptional regulator BenM
JEMPHHDA_01727	CDS	999			COG1840	putative binding protein component of ABC iron transporter
JEMPHHDA_01728	CDS	1620				hypothetical protein
JEMPHHDA_01729	CDS	1083	gcvT_1	2.1.2.10	COG0404	Aminomethyltransferase
JEMPHHDA_01730	CDS	429	gcvH_2		COG0509	Glycine cleavage system H protein
JEMPHHDA_01731	CDS	2877	gcvP_1	1.4.4.2	COG0403	Glycine dehydrogenase (decarboxylating)
JEMPHHDA_01732	CDS	330				hypothetical protein
JEMPHHDA_01733	CDS	453	ybbJ		COG1585	Inner membrane protein YbbJ
JEMPHHDA_01734	CDS	1785				hypothetical protein
JEMPHHDA_01735	CDS	1365	ygiF	3.6.1.25	COG3025	Inorganic triphosphatase
JEMPHHDA_01736	CDS	678				hypothetical protein
JEMPHHDA_01737	CDS	1269				hypothetical protein
JEMPHHDA_01738	CDS	1155	argE_1	3.5.1.16		Acetylornithine deacetylase
JEMPHHDA_01739	CDS	702				hypothetical protein
JEMPHHDA_01740	CDS	1299	argA	2.3.1.1	COG0548	Amino-acid acetyltransferase
JEMPHHDA_01741	CDS	1584	gshA_1	6.3.2.2	COG2918	Glutamate--cysteine ligase
JEMPHHDA_01742	CDS	390	paaI	3.1.2.-	COG2050	Acyl-coenzyme A thioesterase PaaI
JEMPHHDA_01743	CDS	2340	yhgF		COG2183	Protein YhgF
JEMPHHDA_01744	CDS	744	ompR_1			Transcriptional regulatory protein OmpR
JEMPHHDA_01745	CDS	1320	envZ	2.7.13.3		Osmolarity sensor protein EnvZ
JEMPHHDA_01746	CDS	924		3.4.17.13	COG1619	Murein tetrapeptide carboxypeptidase
JEMPHHDA_01747	CDS	906	rimK	6.3.2.-	COG0189	Ribosomal protein S6--L-glutamate ligase
JEMPHHDA_01748	CDS	501				hypothetical protein
JEMPHHDA_01749	CDS	402	hslR		COG1188	Heat shock protein 15
JEMPHHDA_01750	CDS	804	lpxT	2.7.4.29		Lipid A 1-diphosphate synthase
JEMPHHDA_01751	CDS	894	hslO		COG1281	33 kDa chaperonin
JEMPHHDA_01752	CDS	1542	pckA	4.1.1.49	COG1866	Phosphoenolpyruvate carboxykinase (ATP)
JEMPHHDA_01753	CDS	357				hypothetical protein
JEMPHHDA_01754	CDS	603	drgA			Protein DrgA
JEMPHHDA_01755	CDS	909	nodD2			Nodulation protein D 2
JEMPHHDA_01756	CDS	1236	fadB_1		COG1024	Fatty acid oxidation complex subunit alpha
JEMPHHDA_01757	CDS	1791	dmdC_6	1.3.8.-	COG1960	3-methylmercaptopropionyl-CoA dehydrogenase
JEMPHHDA_01758	CDS	1164	adh1	1.1.1.192	COG1454	Long-chain-alcohol dehydrogenase 1
JEMPHHDA_01759	CDS	444				hypothetical protein
JEMPHHDA_01760	CDS	558	aroQ	5.4.99.5	COG1605	Monofunctional chorismate mutase
JEMPHHDA_01761	CDS	216	csrA_1			Translational regulator CsrA
JEMPHHDA_01762	CDS	408				hypothetical protein
JEMPHHDA_01763	CDS	516				hypothetical protein
JEMPHHDA_01764	CDS	2322		1.-.-.-	COG0243	putative oxidoreductase
JEMPHHDA_01765	CDS	840	fdhD			Sulfur carrier protein FdhD
JEMPHHDA_01766	CDS	921	hdfR_3			HTH-type transcriptional regulator HdfR
JEMPHHDA_01767	CDS	438	kbp		COG1652	Potassium binding protein Kbp
JEMPHHDA_01768	CDS	666	yrfG	3.1.3.5	COG1011	GMP/IMP nucleotidase YrfG
JEMPHHDA_01769	CDS	567	nudE	3.6.1.-	COG0494	ADP compounds hydrolase NudE
JEMPHHDA_01770	CDS	822	cysQ	3.1.3.7	COG1218	3'(2'),5'-bisphosphate nucleotidase CysQ
JEMPHHDA_01771	CDS	702				hypothetical protein
JEMPHHDA_01772	CDS	1905	fabY	2.3.1.180	COG0304	Beta-ketoacyl-[acyl-carrier-protein] synthase FabY
JEMPHHDA_01773	CDS	1884				hypothetical protein
JEMPHHDA_01774	CDS	1107	aroB	4.2.3.4	COG0337	3-dehydroquinate synthase
JEMPHHDA_01775	CDS	519	aroK	2.7.1.71	COG0703	Shikimate kinase 1
JEMPHHDA_01776	CDS	2184	pilQ			Type IV pilus biogenesis and competence protein PilQ
JEMPHHDA_01777	CDS	525				hypothetical protein
JEMPHHDA_01778	CDS	624				hypothetical protein
JEMPHHDA_01779	CDS	597				hypothetical protein
JEMPHHDA_01780	CDS	1065	ftsA_3			Cell division protein FtsA
JEMPHHDA_01781	CDS	2472	mrcA		COG5009	Penicillin-binding protein 1A
JEMPHHDA_01782	CDS	1269	maeB	1.1.1.40	COG0281	NADP-dependent malic enzyme
JEMPHHDA_01783	CDS	1440	bepA_1	3.4.-.-		Beta-barrel assembly-enhancing protease
JEMPHHDA_01784	CDS	768				hypothetical protein
JEMPHHDA_01785	CDS	216	rpmE		COG0254	50S ribosomal protein L31
JEMPHHDA_01786	CDS	2220	priA	3.6.4.-	COG1198	Primosomal protein N'
JEMPHHDA_01787	CDS	1764	argS	6.1.1.19		Arginine--tRNA ligase
JEMPHHDA_01788	CDS	696	ftsN			Cell division protein FtsN
JEMPHHDA_01789	CDS	534	hslV	3.4.25.2	COG5405	ATP-dependent protease subunit HslV
JEMPHHDA_01790	CDS	1344	hslU		COG1220	ATP-dependent protease ATPase subunit HslU
JEMPHHDA_01791	CDS	372				hypothetical protein
JEMPHHDA_01792	CDS	1680	phaC_1	2.3.1.-	COG3243	Poly(3-hydroxyalkanoate) polymerase subunit PhaC
JEMPHHDA_01793	CDS	858	catD_2	3.1.1.24	COG0596	3-oxoadipate enol-lactonase 2
JEMPHHDA_01794	CDS	1683	phaC_2	2.3.1.-	COG3243	Poly(3-hydroxyalkanoate) polymerase subunit PhaC
JEMPHHDA_01795	CDS	618				hypothetical protein
JEMPHHDA_01796	CDS	930				hypothetical protein
JEMPHHDA_01797	CDS	417				hypothetical protein
JEMPHHDA_01798	CDS	276				hypothetical protein
JEMPHHDA_01799	CDS	771	ubiE	2.1.1.163	COG2226	Ubiquinone/menaquinone biosynthesis C-methyltransferase UbiE
JEMPHHDA_01800	CDS	627	ubiJ_1			Ubiquinone biosynthesis accessory factor UbiJ
JEMPHHDA_01801	CDS	1602	ubiB	2.7.-.-	COG0661	putative protein kinase UbiB
JEMPHHDA_01802	CDS	405	hisI	3.5.4.19		Phosphoribosyl-AMP cyclohydrolase
JEMPHHDA_01803	CDS	336	hisE	3.6.1.31	COG0140	Phosphoribosyl-ATP pyrophosphatase
JEMPHHDA_01804	CDS	249	tatA		COG1826	Sec-independent protein translocase protein TatA
JEMPHHDA_01805	CDS	426	tatB			Sec-independent protein translocase protein TatB
JEMPHHDA_01806	CDS	804	tatC		COG0805	Sec-independent protein translocase protein TatC
JEMPHHDA_01807	CDS	708				hypothetical protein
JEMPHHDA_01808	CDS	888	mcpQ_1		COG0840	Methyl-accepting chemotaxis protein McpQ
JEMPHHDA_01809	CDS	1101				IS66 family transposase ISPsy43
JEMPHHDA_01810	CDS	462				hypothetical protein
JEMPHHDA_01811	CDS	735	glnQ_3	3.6.3.-	COG1126	Glutamine transport ATP-binding protein GlnQ
JEMPHHDA_01812	CDS	963				hypothetical protein
JEMPHHDA_01813	CDS	801	fliY_2		COG0834	L-cystine-binding protein FliY
JEMPHHDA_01814	CDS	2586	opgH	2.4.1.-	COG2943	Glucans biosynthesis glucosyltransferase H
JEMPHHDA_01815	CDS	1578	mdoG		COG3131	Glucans biosynthesis protein G
JEMPHHDA_01816	CDS	438	dtd	3.1.1.96	COG1490	D-aminoacyl-tRNA deacylase
JEMPHHDA_01817	CDS	972	pip	3.4.11.5		Proline iminopeptidase
JEMPHHDA_01818	CDS	477				hypothetical protein
JEMPHHDA_01819	CDS	900	gltI_2		COG0834	Glutamate/aspartate import solute-binding protein
JEMPHHDA_01820	CDS	351	yabJ_1	3.5.99.10	COG0251	2-iminobutanoate/2-iminopropanoate deaminase
JEMPHHDA_01821	CDS	1251	dadA1_1	1.4.99.-	COG0665	D-amino acid dehydrogenase 1
JEMPHHDA_01822	CDS	909				hypothetical protein
JEMPHHDA_01823	CDS	885				hypothetical protein
JEMPHHDA_01824	CDS	819				hypothetical protein
JEMPHHDA_01825	CDS	2238		2.7.8.-		Cardiolipin synthase
JEMPHHDA_01826	CDS	2373				hypothetical protein
JEMPHHDA_01827	CDS	801				hypothetical protein
JEMPHHDA_01828	CDS	1206	hutI	3.5.2.7	COG1228	Imidazolonepropionase
JEMPHHDA_01829	CDS	1533	hutH_1	4.3.1.3	COG2986	Histidine ammonia-lyase
JEMPHHDA_01830	CDS	831	ousV		COG4175	Glycine betaine/choline transport system ATP-binding protein OusV
JEMPHHDA_01831	CDS	852	opuAB_1		COG4176	Glycine betaine transport system permease protein OpuAB
JEMPHHDA_01832	CDS	969				hypothetical protein
JEMPHHDA_01833	CDS	1404	proY_1		COG1113	Proline-specific permease ProY
JEMPHHDA_01834	CDS	1530	hutH_2	4.3.1.3	COG2986	Histidine ammonia-lyase
JEMPHHDA_01835	CDS	1443	pucI_3		COG1953	putative allantoin permease
JEMPHHDA_01836	CDS	1680	hutU	4.2.1.49	COG2987	Urocanate hydratase
JEMPHHDA_01837	CDS	798				hypothetical protein
JEMPHHDA_01838	CDS	939				hypothetical protein
JEMPHHDA_01839	CDS	1023	ousX		COG2113	Glycine betaine-binding periplasmic protein OusX
JEMPHHDA_01840	CDS	591	ves			Protein Ves
JEMPHHDA_01841	CDS	753	nagR_2		COG2188	HTH-type transcriptional repressor NagR
JEMPHHDA_01842	CDS	1362		3.5.4.32	COG0402	8-oxoguanine deaminase
JEMPHHDA_01843	CDS	570	blc		COG3040	Outer membrane lipoprotein Blc
JEMPHHDA_01844	CDS	258				hypothetical protein
JEMPHHDA_01845	CDS	603				hypothetical protein
JEMPHHDA_01846	CDS	1011	fbp_2	3.1.3.11	COG0158	Fructose-1,6-bisphosphatase class 1
JEMPHHDA_01847	CDS	165	gloA_1	4.4.1.5		Lactoylglutathione lyase
JEMPHHDA_01848	CDS	414	gloA_2	4.4.1.5		Lactoylglutathione lyase
JEMPHHDA_01849	CDS	1941	estA	3.1.1.1	COG3240	Esterase EstA
JEMPHHDA_01850	CDS	1395				hypothetical protein
JEMPHHDA_01851	CDS	3606				hypothetical protein
JEMPHHDA_01852	CDS	585				hypothetical protein
JEMPHHDA_01853	CDS	426	soxR_1		COG0789	Redox-sensitive transcriptional activator SoxR
JEMPHHDA_01854	CDS	1818	typA		COG1217	GTP-binding protein TypA/BipA
JEMPHHDA_01855	CDS	1455	thiI	2.8.1.4	COG0301	tRNA sulfurtransferase
JEMPHHDA_01856	CDS	1410	glnA_1	6.3.1.2	COG0174	Glutamine synthetase
JEMPHHDA_01857	CDS	405				hypothetical protein
JEMPHHDA_01858	CDS	2208				hypothetical protein
JEMPHHDA_01859	CDS	522				hypothetical protein
JEMPHHDA_01860	CDS	573				hypothetical protein
JEMPHHDA_01861	CDS	1077	glnL	2.7.13.3	COG3852	Sensory histidine kinase/phosphatase NtrB
JEMPHHDA_01862	CDS	1431	glnG		COG2204	DNA-binding transcriptional regulator NtrC
JEMPHHDA_01863	CDS	351				hypothetical protein
JEMPHHDA_01864	CDS	462	trmL	2.1.1.207	COG0219	tRNA (cytidine(34)-2'-O)-methyltransferase
JEMPHHDA_01865	CDS	492	secB		COG1952	Protein-export protein SecB
JEMPHHDA_01866	CDS	255	grxC		COG0695	Glutaredoxin 3
JEMPHHDA_01867	CDS	420	yibN		COG0607	putative protein YibN
JEMPHHDA_01868	CDS	1548	gpmI	5.4.2.12	COG0696	2,3-bisphosphoglycerate-independent phosphoglycerate mutase
JEMPHHDA_01869	CDS	819				hypothetical protein
JEMPHHDA_01870	CDS	1437	envC		COG4942	Murein hydrolase activator EnvC
JEMPHHDA_01871	CDS	1311	ctpB	3.4.21.102	COG0793	Carboxy-terminal processing protease CtpB
JEMPHHDA_01872	CDS	774				hypothetical protein
JEMPHHDA_01873	CDS	1482				hypothetical protein
JEMPHHDA_01874	CDS	756				hypothetical protein
JEMPHHDA_01875	CDS	753				hypothetical protein
JEMPHHDA_01876	CDS	747				hypothetical protein
JEMPHHDA_01877	CDS	771	hisF	4.3.2.10	COG0107	Imidazole glycerol phosphate synthase subunit HisF
JEMPHHDA_01878	CDS	738	hisA	5.3.1.16	COG0106	1-(5-phosphoribosyl)-5-[(5-phosphoribosylamino)methylideneamino] imidazole-4-carboxamide isomerase
JEMPHHDA_01879	CDS	261				hypothetical protein
JEMPHHDA_01880	CDS	639	hisH	4.3.2.10	COG0118	Imidazole glycerol phosphate synthase subunit HisH
JEMPHHDA_01881	CDS	594	hisB		COG0131	Histidine biosynthesis bifunctional protein HisB
JEMPHHDA_01882	CDS	399	panZ			PanD regulatory factor
JEMPHHDA_01883	CDS	237				hypothetical protein
JEMPHHDA_01884	CDS	1107	lhgD_2	1.1.5.-		L-2-hydroxyglutarate dehydrogenase
JEMPHHDA_01885	CDS	2253				hypothetical protein
JEMPHHDA_01886	CDS	1068	mutY	3.2.2.31	COG1194	Adenine DNA glycosylase
JEMPHHDA_01887	CDS	273			COG2924	putative Fe(2+)-trafficking protein
JEMPHHDA_01888	CDS	1083	ydgJ	1.-.-.-	COG0673	putative oxidoreductase YdgJ
JEMPHHDA_01889	tRNA	76				tRNA-Phe(gaa)
JEMPHHDA_01890	CDS	738	fabG_4	1.1.1.100		3-oxoacyl-[acyl-carrier-protein] reductase FabG
JEMPHHDA_01891	CDS	690				hypothetical protein
JEMPHHDA_01892	CDS	774	occP			Octopine permease ATP-binding protein P
JEMPHHDA_01893	CDS	753	artJ		COG0834	ABC transporter arginine-binding protein 1
JEMPHHDA_01894	CDS	696	artQ		COG4215	Arginine ABC transporter permease protein ArtQ
JEMPHHDA_01895	CDS	693	occM_1			Octopine transport system permease protein OccM
JEMPHHDA_01896	CDS	1221				hypothetical protein
JEMPHHDA_01897	CDS	471	marR		COG1846	Multiple antibiotic resistance protein MarR
JEMPHHDA_01898	CDS	1479	ttgI_1			Toluene efflux pump outer membrane protein TtgI
JEMPHHDA_01899	CDS	1185	emrA_1		COG1566	Multidrug export protein EmrA
JEMPHHDA_01900	CDS	1530	farB_1			Fatty acid resistance protein FarB
JEMPHHDA_01901	tRNA	76				tRNA-Thr(tgt)
JEMPHHDA_01902	CDS	759				hypothetical protein
JEMPHHDA_01903	CDS	600				hypothetical protein
JEMPHHDA_01904	CDS	1068				hypothetical protein
JEMPHHDA_01905	CDS	1782				hypothetical protein
JEMPHHDA_01906	CDS	822				hypothetical protein
JEMPHHDA_01907	CDS	1017				hypothetical protein
JEMPHHDA_01908	CDS	702				hypothetical protein
JEMPHHDA_01909	CDS	462				hypothetical protein
JEMPHHDA_01910	CDS	213				hypothetical protein
JEMPHHDA_01911	CDS	354				hypothetical protein
JEMPHHDA_01912	CDS	273				hypothetical protein
JEMPHHDA_01913	CDS	807				hypothetical protein
JEMPHHDA_01914	CDS	462				hypothetical protein
JEMPHHDA_01915	CDS	537				hypothetical protein
JEMPHHDA_01916	CDS	471				hypothetical protein
JEMPHHDA_01917	CDS	729				hypothetical protein
JEMPHHDA_01918	CDS	573				hypothetical protein
JEMPHHDA_01919	CDS	345				hypothetical protein
JEMPHHDA_01920	CDS	918				hypothetical protein
JEMPHHDA_01921	CDS	618				hypothetical protein
JEMPHHDA_01922	CDS	1818				hypothetical protein
JEMPHHDA_01923	CDS	435				hypothetical protein
JEMPHHDA_01924	CDS	1176	gpFI_2			Putative prophage major tail sheath protein
JEMPHHDA_01925	CDS	516				hypothetical protein
JEMPHHDA_01926	CDS	330				hypothetical protein
JEMPHHDA_01927	CDS	2760				hypothetical protein
JEMPHHDA_01928	CDS	441				hypothetical protein
JEMPHHDA_01929	CDS	1278				hypothetical protein
JEMPHHDA_01930	CDS	351				hypothetical protein
JEMPHHDA_01931	CDS	117				hypothetical protein
JEMPHHDA_01932	CDS	306				hypothetical protein
JEMPHHDA_01933	CDS	501				hypothetical protein
JEMPHHDA_01934	CDS	294				hypothetical protein
JEMPHHDA_01935	CDS	351				hypothetical protein
JEMPHHDA_01936	CDS	234				hypothetical protein
JEMPHHDA_01937	CDS	2721				hypothetical protein
JEMPHHDA_01938	CDS	354				hypothetical protein
JEMPHHDA_01939	CDS	207				hypothetical protein
JEMPHHDA_01940	CDS	252				hypothetical protein
JEMPHHDA_01941	CDS	222				hypothetical protein
JEMPHHDA_01942	CDS	1557				hypothetical protein
JEMPHHDA_01943	CDS	507				hypothetical protein
JEMPHHDA_01944	CDS	1476				hypothetical protein
JEMPHHDA_01945	CDS	408				hypothetical protein
JEMPHHDA_01946	CDS	1788				hypothetical protein
JEMPHHDA_01947	CDS	1008				hypothetical protein
JEMPHHDA_01948	CDS	2628	clpV1_1		COG0542	Protein ClpV1
JEMPHHDA_01949	CDS	1512	zraR_2		COG2204	Transcriptional regulatory protein ZraR
JEMPHHDA_01950	CDS	141				hypothetical protein
JEMPHHDA_01951	CDS	1194				hypothetical protein
JEMPHHDA_01952	CDS	507				hypothetical protein
JEMPHHDA_01953	CDS	1332				hypothetical protein
JEMPHHDA_01954	CDS	870				hypothetical protein
JEMPHHDA_01955	CDS	3528				hypothetical protein
JEMPHHDA_01956	CDS	729	prpC_1	3.1.3.16	COG0631	Protein phosphatase PrpC
JEMPHHDA_01957	CDS	990	pknD_1	2.7.11.1		Serine/threonine-protein kinase PknD
JEMPHHDA_01958	CDS	381				hypothetical protein
JEMPHHDA_01959	CDS	462			COG2703	Bacteriohemerythrin
JEMPHHDA_01960	CDS	546	folE_1	3.5.4.16	COG0302	GTP cyclohydrolase 1
JEMPHHDA_01961	CDS	558	smrA	3.1.-.-	COG2840	putative DNA endonuclease SmrA
JEMPHHDA_01962	CDS	321				hypothetical protein
JEMPHHDA_01963	CDS	597	sttH_1	3.5.2.19		Streptothricin hydrolase
JEMPHHDA_01964	CDS	915	prmB	2.1.1.298	COG2890	50S ribosomal protein L3 glutamine methyltransferase
JEMPHHDA_01965	CDS	780				hypothetical protein
JEMPHHDA_01966	CDS	984				hypothetical protein
JEMPHHDA_01967	CDS	1092	aroC	4.2.3.5		Chorismate synthase
JEMPHHDA_01968	CDS	1152	hcaT_1			putative 3-phenylpropionic acid transporter
JEMPHHDA_01969	CDS	618	mtnB	4.2.1.109	COG0235	Methylthioribulose-1-phosphate dehydratase
JEMPHHDA_01970	CDS	546	mtnD	1.13.11.54	COG1791	Acireductone dioxygenase
JEMPHHDA_01971	CDS	678	mtnC	3.1.3.77		Enolase-phosphatase E1
JEMPHHDA_01972	CDS	192				hypothetical protein
JEMPHHDA_01973	CDS	894	alkA		COG0122	putative bifunctional transcriptional activator/DNA repair enzyme AlkA
JEMPHHDA_01974	CDS	861	speE_2	2.5.1.-	COG0421	Polyamine aminopropyltransferase
JEMPHHDA_01975	CDS	870				hypothetical protein
JEMPHHDA_01976	CDS	2103	mdoB_1	2.7.8.20		Phosphoglycerol transferase I
JEMPHHDA_01977	CDS	1050	yscU			Yop proteins translocation protein U
JEMPHHDA_01978	CDS	789	spaR		COG4791	Surface presentation of antigens protein SpaR
JEMPHHDA_01979	CDS	267	spaQ		COG4794	Surface presentation of antigens protein SpaQ
JEMPHHDA_01980	CDS	654	spaP		COG4790	Surface presentation of antigens protein SpaP
JEMPHHDA_01981	CDS	930	yscQ			Yop proteins translocation protein Q
JEMPHHDA_01982	CDS	399				hypothetical protein
JEMPHHDA_01983	CDS	477				hypothetical protein
JEMPHHDA_01984	CDS	1290	yscN	7.1.2.2		putative ATP synthase YscN
JEMPHHDA_01985	CDS	867	yopN			Outer membrane protein YopN
JEMPHHDA_01986	CDS	282	tyeA			Protein TyeA
JEMPHHDA_01987	CDS	372	sycN			Chaperone protein SycN
JEMPHHDA_01988	CDS	366	yscX			Yop proteins translocation protein X
JEMPHHDA_01989	CDS	330	yscY			Chaperone protein YscY
JEMPHHDA_01990	CDS	2121	invA		COG4789	Invasion protein InvA
JEMPHHDA_01991	CDS	435				hypothetical protein
JEMPHHDA_01992	CDS	297				hypothetical protein
JEMPHHDA_01993	CDS	885	lcrV			Virulence-associated V antigen
JEMPHHDA_01994	CDS	507	ipgC		COG0457	Chaperone protein IpgC
JEMPHHDA_01995	CDS	1173	yopB			Protein YopB
JEMPHHDA_01996	CDS	888	yopD			Protein YopD
JEMPHHDA_01997	CDS	438	exsC			Exoenzyme S synthesis protein C
JEMPHHDA_01998	CDS	246				hypothetical protein
JEMPHHDA_01999	CDS	414	exsB			Type 3 secretion system pilotin
[truncated: 4,526 more rows]

## Sheet: BAKTA annotations
Sequence Id	Type	Start	Stop	Strand	Locus Tag	Gene	Product	DbXrefs
contig_1	cds	74	682	-	EOJOEO_00005	msrQ	Protein-methionine-sulfoxide reductase heme-binding subunit MsrQ	SO:0001217, UniRef:UniRef50_Q88DZ3
contig_1	cds	682	1695	-	EOJOEO_00010	msrP	Protein-methionine-sulfoxide reductase catalytic subunit MsrP	SO:0001217, UniRef:UniRef50_Q8PLY8
contig_1	cds	1756	2571	-	EOJOEO_00015		CDP-diacylglycerol--serine O-phosphatidyltransferase	SO:0001217, UniRef:UniRef50_W9SZ37
contig_1	cds	2726	3742	-	EOJOEO_00020		Ketol-acid reductoisomerase (NADP(+))	SO:0001217, UniRef:UniRef50_Q9RU74
contig_1	cds	3785	4276	-	EOJOEO_00025		Acetolactate synthase small subunit	SO:0001217, UniRef:UniRef50_A0A533QH25
contig_1	cds	4279	6003	-	EOJOEO_00030		Acetolactate synthase isozyme 3 large subunit	SO:0001217, UniRef:UniRef50_P00893
contig_1	cds	6554	7006	+	EOJOEO_00035		DUF4124 domain-containing protein	SO:0001217, UniRef:UniRef50_A0A5E7VGC4
contig_1	cds	7114	7443	-	EOJOEO_00040		DUF446 domain-containing protein	SO:0001217, UniRef:UniRef50_A0A5E6VP87
contig_1	cds	7443	8222	-	EOJOEO_00045		TPR-REGION domain-containing protein	SO:0001217, UniRef:UniRef50_S6BNJ2
contig_1	cds	8239	10563	-	EOJOEO_00050		Penicillin-binding protein 1B	SO:0001217, UniRef:UniRef50_N6WSN8
contig_1	cds	10776	12338	+	EOJOEO_00055		gluconokinase	SO:0001217, UniRef:UniRef50_A0A2A2FMM3
contig_1	cds	12430	12777	+	EOJOEO_00060		hypothetical protein	PFAM:PF00805.25
contig_1	cds	13003	13275	+	EOJOEO_00065		TfoX-C domain-containing protein	SO:0001217, UniRef:UniRef50_A0A142B7S6
contig_1	cds	13380	14177	+	EOJOEO_00070	cbpA	cAMP-binding protein CbpA	BlastRules:WP_003095096, SO:0001217, UniRef:UniRef50_W9SYQ2
contig_1	ncRNA	14231	14382	+	EOJOEO_00075	prrF	PrrF RNA	RFAM:RF00444, SO:0000655
contig_1	cds	14432	15319	-	EOJOEO_00080		Cofac-haem-bdg domain-containing protein	SO:0001217, UniRef:UniRef50_A0A1Y6JQ30
contig_1	cds	15330	16097	-	EOJOEO_00085		ATP-binding cassette domain-containing protein	SO:0001217, UniRef:UniRef50_UPI001045FCC1
contig_1	cds	16097	17080	-	EOJOEO_00090	hmuU	Hemin transport system permease protein HmuU	SO:0001217, UniRef:UniRef50_A0A1X7AIB8
contig_1	cds	17131	18024	-	EOJOEO_00095		Periplasmic hemin-binding protein	SO:0001217, UniRef:UniRef50_G8QCQ6
contig_1	cds	18034	19098	-	EOJOEO_00100		Hemin-degrading factor	SO:0001217, UniRef:UniRef50_U3AXD9
contig_1	cds	19279	21573	+	EOJOEO_00105	phuR	heme/hemoglobin uptake receptor PhuR	BlastRules:WP_003113453, SO:0001217, UniRef:UniRef50_A0A8G2S5K5
contig_1	cds	21700	22023	+	EOJOEO_00110		Carbazole 1,9a-dioxygenase, terminal oxygenase component CarAa	SO:0001217, UniRef:UniRef50_A0A2N7R1V8
contig_1	cds	22104	22616	+	EOJOEO_00115		DUF4136 domain-containing protein	SO:0001217, UniRef:UniRef50_A0A127MMJ7
contig_1	cds	22620	23069	-	EOJOEO_00120		DUF4345 domain-containing protein	SO:0001217, UniRef:UniRef50_A0A239HRY7
contig_1	cds	23319	23768	+	EOJOEO_00125		Metal-binding protein	SO:0001217, UniRef:UniRef50_A0A024HNF0
contig_1	cds	23827	25062	-	EOJOEO_00130		Aminotransferase	SO:0001217, UniRef:UniRef50_A0A0M0EH42
contig_1	cds	25232	26086	+	EOJOEO_00135	phzF	PhzF family phenazine biosynthesis protein	SO:0001217, UniRef:UniRef50_UPI00214D7EAC
contig_1	cds	26154	27047	+	EOJOEO_00140		Neutral zinc metallopeptidase	SO:0001217, UniRef:UniRef50_A0A654CY76
contig_1	cds	27069	27545	-	EOJOEO_00145	secD	Preprotein translocase subunit SecD	SO:0001217, UniRef:UniRef50_A0A5K1SH00
contig_1	cds	27959	29254	+	EOJOEO_00150		Xanthine/uracil/vitamin C permease	SO:0001217, UniRef:UniRef50_B8CKE7
contig_1	cds	29251	30342	+	EOJOEO_00155		tRNA/tmRNA (uracil-C(5))-methyltransferase	SO:0001217, UniRef:UniRef50_Q9HV78
contig_1	cds	30374	31081	-	EOJOEO_00160		Sugar fermentation stimulation -like protein	SO:0001217, UniRef:UniRef50_A0A162UST7
contig_1	cds	31081	32253	-	EOJOEO_00165		Aminotransferase	SO:0001217, UniRef:UniRef50_A0A5S9N6K2
contig_1	cds	32446	32892	+	EOJOEO_00170	dksA	RNA polymerase-binding transcription factor DksA	SO:0001217, UniRef:UniRef50_A0A380N0A0
contig_1	cds	32960	33841	+	EOJOEO_00175		Glutamyl-Q tRNA(Asp) synthetase	SO:0001217, UniRef:UniRef50_A0A7L5RSJ6
contig_1	cds	33911	34087	+	EOJOEO_00180		MFS transporter	SO:0001217, UniRef:UniRef50_Q4K5Y9
contig_1	cds	34071	37022	+	EOJOEO_00185	cbrA	two-component system sensor histidine kinase CbrA	BlastRules:WP_003113915, SO:0001217, UniRef:UniRef50_A0A3L8BFS9
contig_1	cds	37049	38485	+	EOJOEO_00190	cbrB	two-component system response regulator CbrB	BlastRules:WP_003113914, SO:0001217, UniRef:UniRef50_K0CHK9
contig_1	ncRNA	38493	38553	+	EOJOEO_00195	P36	Pseudomonas sRNA P36	RFAM:RF01679, SO:0000655
contig_1	ncRNA	38649	39052	+	EOJOEO_00200	crcZ	Pseudomonas sRNA CrcZ	RFAM:RF01675, SO:0000655
contig_1	cds	39385	40788	+	EOJOEO_00205		Poly(A) polymerase I	SO:0001217, UniRef:UniRef50_A0A8G3BUY0
contig_1	cds	40785	41273	+	EOJOEO_00210		2-amino-4-hydroxy-6-hydroxymethyldihydropteridine pyrophosphokinase	SO:0001217, UniRef:UniRef50_G8QCR6
contig_1	cds	41523	42323	+	EOJOEO_00215		3-methyl-2-oxobutanoate hydroxymethyltransferase	SO:0001217, UniRef:UniRef50_Q2SYZ1
contig_1	cds	42320	43171	+	EOJOEO_00220		Pantothenate synthetase	SO:0001217, UniRef:UniRef50_A0A368U8S9
contig_1	cds	43265	43645	+	EOJOEO_00225		Aspartate 1-decarboxylase	SO:0001217, UniRef:UniRef50_W2UBV6
contig_1	cds	43735	45399	+	EOJOEO_00230		Glucose-6-phosphate isomerase 2	SO:0001217, UniRef:UniRef50_Q88DW7
contig_1	cds	45593	47530	+	EOJOEO_00235		Acetyl-coenzyme A synthetase	SO:0001217, UniRef:UniRef50_Q9F7R5
contig_1	cds	47628	48509	+	EOJOEO_00240		Histidine kinase	SO:0001217, UniRef:UniRef50_A0A0Q6CLY7
contig_1	cds	48634	51900	+	EOJOEO_00245		DUF748 domain-containing protein	SO:0001217, UniRef:UniRef50_A0A0P6WCE0
contig_1	cds	51905	52198	+	EOJOEO_00250		DUF2845 domain-containing protein	SO:0001217, UniRef:UniRef50_A0A024HPC6
contig_1	cds	52195	52509	+	EOJOEO_00255		DUF2845 domain-containing protein	SO:0001217, UniRef:UniRef50_A0A024HNN8
contig_1	cds	52573	52770	-	EOJOEO_00260	csbD	CsbD domain-containing protein	SO:0001217, UniRef:UniRef50_A0A1B4BXF3
contig_1	cds	52820	53164	-	EOJOEO_00265		BON domain-containing protein	SO:0001217, UniRef:UniRef50_S6AIW9
contig_1	cds	53437	55542	-	EOJOEO_00270		Polyribonucleotide nucleotidyltransferase	SO:0001217, UniRef:UniRef50_A4XYD6
contig_1	cds	55716	55985	-	EOJOEO_00275		30S ribosomal protein S15	SO:0001217, UniRef:UniRef50_C4XJA5
contig_1	ncRNA-region	55929	56049	-			Ribosomal S15 leader	RFAM:RF00114, SO:0000140
contig_1	cds	56081	56995	-	EOJOEO_00280		tRNA pseudouridine synthase B	SO:0001217, UniRef:UniRef50_A0A7U7GFU7
contig_1	cds	56998	57387	-	EOJOEO_00285		Ribosome-binding factor A	SO:0001217, UniRef:UniRef50_B3PI97
contig_1	cds	57490	60012	-	EOJOEO_00290		Translation initiation factor IF-2	SO:0001217, UniRef:UniRef50_A9KBM1
contig_1	cds	60040	61521	-	EOJOEO_00295	nusA	Transcription termination/antitermination protein NusA	SO:0001217, UniRef:UniRef50_A0A2D6ZNZ1
contig_1	cds	61566	62024	-	EOJOEO_00300	rimP	Ribosome maturation factor RimP	SO:0001217, UniRef:UniRef50_A4VPP2
contig_1	tRNA	62151	62227	-	EOJOEO_00305	trnfM	tRNA-fMet(cat)	SO:0000266
contig_1	tRNA	62318	62403	-	EOJOEO_00310	trnL	tRNA-Leu(gag)	SO:0000264
contig_1	cds	62809	63564	-	EOJOEO_00315		Triosephosphate isomerase	SO:0001217, UniRef:UniRef50_P95576
contig_1	cds	63630	64967	-	EOJOEO_00320		Phosphoglucosamine mutase	SO:0001217, UniRef:UniRef50_Q8EHM0
contig_1	cds	64984	65763	-	EOJOEO_00325		Dihydropteroate synthase	SO:0001217, UniRef:UniRef50_G8Q8F0
contig_1	cds	65845	67764	-	EOJOEO_00330	ftsH	ATP-dependent zinc metalloprotease FtsH	SO:0001217, UniRef:UniRef50_B8H444
contig_1	cds	67963	68586	-	EOJOEO_00335		Ribosomal RNA large subunit methyltransferase E	SO:0001217, UniRef:UniRef50_Q0VSS9
contig_1	cds	68681	68995	+	EOJOEO_00340		CRM domain-containing protein	SO:0001217, UniRef:UniRef50_A6VU20
contig_1	cds	69036	69443	-	EOJOEO_00345		DUF4149 domain-containing protein	SO:0001217, UniRef:UniRef50_A0A239GQA7
contig_1	cds	69454	69930	-	EOJOEO_00350	greA	Transcription elongation factor GreA	SO:0001217, UniRef:UniRef50_P59489
contig_1	cds	69927	73148	-	EOJOEO_00355		Carbamoyl-phosphate synthase large chain	SO:0001217, UniRef:UniRef50_P58943
contig_1	cds	73168	73818	-	EOJOEO_00360	leuE	Leucine efflux protein LeuE	SO:0001217, UniRef:UniRef50_A0A1E7LFB4
contig_1	cds	73830	74966	-	EOJOEO_00365		Carbamoyl-phosphate synthase small chain	SO:0001217, UniRef:UniRef50_P38098
contig_1	ncRNA	74966	75044	+	EOJOEO_00370	P31	Pseudomonas sRNA P31	RFAM:RF01676, SO:0000655
contig_1	cds	75149	75955	-	EOJOEO_00375		4-hydroxy-tetrahydrodipicolinate reductase	SO:0001217, UniRef:UniRef50_Q74GT5
contig_1	cds	76012	77145	-	EOJOEO_00380	dnaJ	Chaperone protein DnaJ	SO:0001217, UniRef:UniRef50_P42381
contig_1	cds	77261	79174	-	EOJOEO_00385	dnaK	Chaperone protein DnaK	SO:0001217, UniRef:UniRef50_A6T226
contig_1	cds	79264	79824	-	EOJOEO_00390	grpE	Protein GrpE	SO:0001217, UniRef:UniRef50_A0A379AD33
contig_1	cds	79992	81668	+	EOJOEO_00395	recN	DNA repair protein RecN	SO:0001217, UniRef:UniRef50_Q9HV41
contig_1	cds	81738	82142	-	EOJOEO_00400		Ferric uptake regulation protein	SO:0001217, UniRef:UniRef50_Q03456
contig_1	cds	82240	82770	+	EOJOEO_00405		hypothetical protein
contig_1	cds	82838	83143	-	EOJOEO_00410		UPF0125 protein CL52_16335	SO:0001217, UniRef:UniRef50_A0A8D3Y438
contig_1	cds	83136	83570	-	EOJOEO_00415		Polyketide-cyc domain-containing protein	SO:0001217, UniRef:UniRef50_A0A3M3ERP2
contig_1	cds	83845	84324	+	EOJOEO_00420		SsrA-binding protein	SO:0001217, UniRef:UniRef50_Q5F816
contig_1	cds	84347	85120	-	EOJOEO_00425		Transcriptional regulator for lactate utilisation (GntR family)	SO:0001217, UniRef:UniRef50_H8WCZ7
contig_1	cds	85449	87131	+	EOJOEO_00430		L-lactate permease	SO:0001217, UniRef:UniRef50_P33231
contig_1	cds	87287	88432	+	EOJOEO_00435		L-lactate dehydrogenase	SO:0001217, UniRef:UniRef50_C3K053
contig_1	cds	88499	91315	+	EOJOEO_00440		4Fe-4S ferredoxin	SO:0001217, UniRef:UniRef50_A0A0K1XD17
contig_1	cds	91543	92025	+	EOJOEO_00445		S-adenosylmethionine decarboxylase proenzyme	SO:0001217, UniRef:UniRef50_A6VCN1
contig_1	cds	92025	93152	+	EOJOEO_00450		Polyamine aminopropyltransferase 2	SO:0001217, UniRef:UniRef50_Q9HV34
contig_1	cds	93155	94015	+	EOJOEO_00455		RMD1 family protein	SO:0001217, UniRef:UniRef50_A0A7W7KLR0
contig_1	cds	94028	94693	+	EOJOEO_00460	pmrA	two-component system response regulator PrmA	BlastRules:WP_003102236, SO:0001217, UniRef:UniRef50_Q83CA1
contig_1	cds	94717	96150	+	EOJOEO_00465	pmrB	two-component system sensor histidine kinase PmrB	BlastRules:WP_003102237, SO:0001217, UniRef:UniRef50_Q9HV31
contig_1	cds	96214	96612	+	EOJOEO_00470		Cu(I)-responsive transcriptional regulator	SO:0001217, UniRef:UniRef50_A0A3S8ZT26
contig_1	cds	96581	97147	-	EOJOEO_00475		Nucleotidyltransferase family protein	SO:0001217, UniRef:UniRef50_W5IVS9
contig_1	cds	97144	98037	-	EOJOEO_00480	eamA	EamA family transporter	SO:0001217, UniRef:UniRef50_M3BQ46
contig_1	cds	98127	99020	-	EOJOEO_00485		non-specific serine/threonine protein kinase	SO:0001217, UniRef:UniRef50_A0A0P7Y349
contig_1	cds	99144	100325	-	EOJOEO_00490		cyclic di-GMP phosphodiesterase	BlastRules:WP_003102241, SO:0001217, UniRef:UniRef50_Q9HV27
contig_1	cds	100433	100678	-	EOJOEO_00495		Lipoprotein	SO:0001217, UniRef:UniRef50_A0A0C7D6Z0
contig_1	cds	100712	101602	-	EOJOEO_00500	yedA	Drug/metabolite exporter YedA	SO:0001217, UniRef:UniRef50_A0A3M4EFU9
contig_1	cds	101757	102224	+	EOJOEO_00505		HTH asnC-type domain-containing protein	SO:0001217, UniRef:UniRef50_A0A024HPG7
contig_1	cds	102547	103824	-	EOJOEO_00510		Acetyl-CoA acetyltransferase	SO:0001217, UniRef:UniRef50_A0A0F0H6Q0
contig_1	cds	104079	105434	+	EOJOEO_00515		3-oxoacyl-[acyl-carrier protein] reductase	SO:0001217, UniRef:UniRef50_A0A7W7DMA2
contig_1	cds	105545	106546	-	EOJOEO_00520	araC	AraC family transcriptional regulator	SO:0001217, UniRef:UniRef50_A0A069QAQ4
contig_1	cds	106807	107664	+	EOJOEO_00525		Acyl dehydratase	SO:0001217, UniRef:UniRef50_A0A089WJ48
contig_1	cds	107746	108051	+	EOJOEO_00530		Nucleotide pyrophosphohydrolase	SO:0001217, UniRef:UniRef50_A0A024HPR6
contig_1	cds	108048	108797	+	EOJOEO_00535		tRNA 5-carboxymethoxyuridine methyltransferase	SO:0001217, UniRef:UniRef50_A0A109L859
contig_1	cds	108863	109483	+	EOJOEO_00540		DUF4136 domain-containing protein	SO:0001217, UniRef:UniRef50_A0A3M5DD16
contig_1	cds	109468	110403	-	EOJOEO_00545		GP-PDE domain-containing protein	SO:0001217, UniRef:UniRef50_Q9HV16
contig_1	cds	110535	111098	+	EOJOEO_00550		DUF4136 domain-containing protein	SO:0001217, UniRef:UniRef50_A0A3M5DD16
contig_1	cds	111100	111582	+	EOJOEO_00555		N-acetyltransferase domain-containing protein	SO:0001217, UniRef:UniRef50_A0A024HPH8
contig_1	cds	111572	111949	+	EOJOEO_00560		Peroxiredoxin	SO:0001217, UniRef:UniRef50_A0A024HPS0
contig_1	cds	111946	112413	+	EOJOEO_00565		Glycine cleavage system H protein	SO:0001217, UniRef:UniRef50_A0A024HP55
contig_1	cds	112530	113258	+	EOJOEO_00570		UPF0157 protein PA4798	SO:0001217, UniRef:UniRef50_Q9HV11
contig_1	cds	113281	113859	-	EOJOEO_00575		Toxin	SO:0001217, UniRef:UniRef50_A0A2N9CTI0
contig_1	cds	113856	114656	-	EOJOEO_00580	ubiE	Ubiquinone/menaquinone biosynthesis C-methyltransferase UbiE	SO:0001217, UniRef:UniRef50_A0A5E7BAK8
contig_1	cds	114952	115392	-	EOJOEO_00585		hypothetical protein
contig_1	cds	115583	116305	+	EOJOEO_00590		(R)-stereoselective amidase	SO:0001217, UniRef:UniRef50_A0A6M8MM59
contig_1	tRNA	116346	116441	-	EOJOEO_00595	trnU	tRNA-SeC(tca)	SO:0005857
contig_1	cds	116573	117190	-	EOJOEO_00600		Methyltransferase family protein	SO:0001217, UniRef:UniRef50_A0A4R6Z286
contig_1	cds	117285	118682	-	EOJOEO_00605		APC family permease	SO:0001217, UniRef:UniRef50_A0A0D7MJI9
contig_1	cds	118731	120137	-	EOJOEO_00610		Aminotransferase	SO:0001217, UniRef:UniRef50_A0A0A8RE22
contig_1	cds	120284	121102	+	EOJOEO_00615		HTH luxR-type domain-containing protein	SO:0001217, UniRef:UniRef50_U1ZIU0
contig_1	cds	121106	123031	-	EOJOEO_00620		Selenocysteine-specific elongation factor	SO:0001217, UniRef:UniRef50_A0A6C0TTA5
contig_1	cds	123028	124434	-	EOJOEO_00625		L-seryl-tRNA(Sec) selenium transferase	SO:0001217, UniRef:UniRef50_A0A261S3J1
contig_1	cds	124513	125442	-	EOJOEO_00630		hypothetical protein
contig_1	cds	125575	126201	-	EOJOEO_00635		Formate dehydrogenase O gamma subunit	SO:0001217, UniRef:UniRef50_A0A031GIP1
contig_1	cds	126273	127202	-	EOJOEO_00640		Formate dehydrogenase iron-sulfur subunit	SO:0001217, UniRef:UniRef50_D4BV78
contig_1	cds	127211	130291	-	EOJOEO_00645		Formate dehydrogenase-N subunit alpha	SO:0001217, UniRef:UniRef50_A0A8G1G190
contig_1	ncRNA-region	129648	129706	-			Selenocysteine insertion sequence 3	RFAM:RF01989, SO:1001268
contig_1	cds	130599	131528	-	EOJOEO_00650	lipC	lipase LipC	BlastRules:WP_003112346, SO:0001217, UniRef:UniRef50_P15493
contig_1	cds	131888	133933	+	EOJOEO_00655		2,4-dienoyl-CoA reductase, NADH and FMN-linked	SO:0001217, UniRef:UniRef50_A0A653SLB1
contig_1	cds	134141	134590	+	EOJOEO_00660		DMT family transporter	SO:0001217, UniRef:UniRef50_A0A024HPK6
contig_1	cds	134747	135982	+	EOJOEO_00665		DUF1835 domain-containing protein	SO:0001217, UniRef:UniRef50_A0A0W0MDQ9
contig_1	cds	136060	136452	+	EOJOEO_00670	ykgJ	YkgJ family cysteine cluster protein	SO:0001217, UniRef:UniRef50_A4XPK8
contig_1	cds	136455	137891	-	EOJOEO_00675		Undecaprenyl phosphate-alpha-4-amino-4-deoxy-L-arabinose arabinosyl transferase	SO:0001217, UniRef:UniRef50_A0A5E5R2I0
contig_1	cds	137888	138862	-	EOJOEO_00680		Glycosyl transferase, family 2	SO:0001217, UniRef:UniRef50_A4G5H8
contig_1	cds	138859	139221	-	EOJOEO_00685	gtrA	GtrA domain-containing protein	SO:0001217, UniRef:UniRef50_A6VCS5
contig_1	cds	139458	140819	+	EOJOEO_00690		DNA-damage-inducible protein F	SO:0001217, UniRef:UniRef50_G8Q620
contig_1	cds	140795	141163	-	EOJOEO_00695		DUF2493 domain-containing protein	SO:0001217, UniRef:UniRef50_A0A8G7T1P8
contig_1	cds	141151	142818	-	EOJOEO_00700		Phosphate:Na+ symporter	SO:0001217, UniRef:UniRef50_A0A0C5E8J8
contig_1	cds	142861	143070	-	EOJOEO_00705		hypothetical protein
contig_1	cds	143121	143897	-	EOJOEO_00710		OMP-b-brl domain-containing protein	SO:0001217, UniRef:UniRef50_A0A1B5D1B8
contig_1	cds	143995	146706	-	EOJOEO_00715		Magnesium-transporting ATPase, P-type 1	SO:0001217, UniRef:UniRef50_A0A1I0E7S8
contig_1	cds	146933	147151	-	EOJOEO_00720		Alpha/beta hydrolase	SO:0001217, UniRef:UniRef50_A0A1B3EDM0
contig_1	cds	147298	147432	-	EOJOEO_00725		hypothetical protein
contig_1	cds	147481	148320	-	EOJOEO_00730		Arylamine N-acetyltransferase	SO:0001217, UniRef:UniRef50_A0A024HPV4
contig_1	cds	148445	148900	+	EOJOEO_00735		DUF2214 domain-containing protein	SO:0001217, UniRef:UniRef50_S6AP17
contig_1	cds	148905	150305	-	EOJOEO_00740		Dihydrolipoyl dehydrogenase	SO:0001217, UniRef:UniRef50_K9NTE1
contig_1	cds	150481	151020	+	EOJOEO_00745	entH	Proofreading thioesterase EntH	SO:0001217, UniRef:UniRef50_A0A5E7CZL2
contig_1	cds	151088	151648	+	EOJOEO_00750		HTH tetR-type domain-containing protein	SO:0001217, UniRef:UniRef50_A0A5E7MMJ8
contig_1	cds	151653	152450	-	EOJOEO_00755		SDR family NAD(P)-dependent oxidoreductase	SO:0001217, UniRef:UniRef50_A0A6P1YH21
contig_1	cds	152681	153298	+	EOJOEO_00760		Hemolysin III	SO:0001217, UniRef:UniRef50_A0A3M3EST9
contig_1	cds	153344	154198	-	EOJOEO_00765	cntI	pseudopaline transport inner membrane protein CntI	BlastRules:WP_003104336, SO:0001217, UniRef:UniRef50_Q9HUX6
contig_1	cds	154180	155481	-	EOJOEO_00770	cntM	pseudopaline biosynthesis dehydrogenase CntM	BlastRules:WP_003112333
contig_1	cds	155478	156269	-	EOJOEO_00775	cntL	pseudopaline biosynthesis protein CntL	BlastRules:WP_003112332, SO:0001217, UniRef:UniRef50_A0A0H2ZHV3
contig_1	cds	156299	158425	-	EOJOEO_00780	cntO	pseudopaline transport outer membrane protein CntO	BlastRules:WP_010895685, SO:0001217, UniRef:UniRef50_A0A0H2ZI93
contig_1	cds	158567	159721	+	EOJOEO_00785		HGSNAT-cat domain-containing protein	SO:0001217, UniRef:UniRef50_A0A0Q5MZC0
contig_1	cds	159973	161883	-	EOJOEO_00790		Biosynthetic arginine decarboxylase	SO:0001217, UniRef:UniRef50_G4CTT6
contig_1	cds	162134	162505	-	EOJOEO_00795	yciH	Uncharacterized protein YciH	SO:0001217, UniRef:UniRef50_P08245
contig_1	cds	162709	163245	-	EOJOEO_00800		Uncharacterized Nudix hydrolase PA4841	SO:0001217, UniRef:UniRef50_Q9HUW9
contig_1	cds	163249	164319	-	EOJOEO_00805		DUF2333 domain-containing protein	SO:0001217, UniRef:UniRef50_W6QRU1
contig_1	cds	164363	164494	+	EOJOEO_00810		hypothetical protein
contig_1	cds	164672	166300	+	EOJOEO_00815		Diguanylate cyclase response regulator	SO:0001217, UniRef:UniRef50_A0A3M3F1D9
contig_1	cds	166378	168351	+	EOJOEO_00820	ctpL	Methyl-accepting chemotaxis protein CtpL	SO:0001217, UniRef:UniRef50_Q9HUW6
contig_1	cds	168511	170286	+	EOJOEO_00825	dsbD	Thiol:disulfide interchange protein DsbD	SO:0001217, UniRef:UniRef50_A0A2P4EYE0
contig_1	cds	170430	170873	+	EOJOEO_00830		3-dehydroquinate dehydratase	SO:0001217, UniRef:UniRef50_A0A522WWM5
contig_1	cds	170897	171367	+	EOJOEO_00835		Biotin carboxyl carrier protein of acetyl-CoA carboxylase	SO:0001217, UniRef:UniRef50_P37799
contig_1	cds	171385	172734	+	EOJOEO_00840		Biotin carboxylase	SO:0001217, UniRef:UniRef50_A0A5E6PLB4
contig_1	cds	172845	173711	+	EOJOEO_00845		EI24 domain-containing protein	SO:0001217, UniRef:UniRef50_A6VCV5
contig_1	cds	173792	174676	+	EOJOEO_00850		Ribosomal protein L11 methyltransferase	SO:0001217, UniRef:UniRef50_Q88DK7
contig_1	cds	174772	176049	+	EOJOEO_00855		Znf/thioredoxin-put domain-containing protein	SO:0001217, UniRef:UniRef50_Q1I4C4
contig_1	cds	176253	177251	+	EOJOEO_00860		tRNA-dihydrouridine synthase B	SO:0001217, UniRef:UniRef50_A0A6S6WNU6
contig_1	cds	177248	177571	+	EOJOEO_00865		Putative Fis-like DNA-binding protein	SO:0001217, UniRef:UniRef50_A0A1S1NZ73
contig_1	cds	177650	179257	+	EOJOEO_00870	purH	Bifunctional purine biosynthesis protein PurH	SO:0001217, UniRef:UniRef50_Q8X611
contig_1	cds	179361	180650	+	EOJOEO_00875		Phosphoribosylamine--glycine ligase	SO:0001217, UniRef:UniRef50_A4N1G2
contig_1	cds	180754	183582	+	EOJOEO_00880	retS	hybrid sensor histidine kinase/response regulator RetS	BlastRules:WP_003112323, BlastRules:WP_003399691, SO:0001217, UniRef:UniRef50_A0A7Y7WF80
contig_1	cds	183826	184419	+	EOJOEO_00885		UPF0056 membrane protein	SO:0001217, UniRef:UniRef50_S6AJ96
contig_1	cds	184844	186109	+	EOJOEO_00890		Urea ABC transporter substrate-binding protein	SO:0001217, UniRef:UniRef50_A0A3M4FHN3
contig_1	cds	186256	187845	+	EOJOEO_00895		LIV-I protein H	SO:0001217, UniRef:UniRef50_A0A3S4JU65
contig_1	cds	187842	188921	+	EOJOEO_00900	urtC	Urea ABC transporter permease subunit UrtC	SO:0001217, UniRef:UniRef50_A0A1B1KNA2
contig_1	cds	188918	189775	+	EOJOEO_00905		ABC transporter ATPase	SO:0001217, UniRef:UniRef50_A0A105Z7Z4
contig_1	cds	189912	190610	+	EOJOEO_00910		High-affinity branched-chain amino acid transport ATP-binding protein	SO:0001217, UniRef:UniRef50_D8NAK9
contig_1	cds	190694	191146	+	EOJOEO_00915		N-acetyltransferase domain-containing protein	SO:0001217, UniRef:UniRef50_A6VCX0
contig_1	cds	191155	191997	+	EOJOEO_00920	ureD	Urease accessory protein UreD	SO:0001217, UniRef:UniRef50_A0A5E6YZT1
contig_1	cds	191999	192301	+	EOJOEO_00925		Urease subunit gamma	SO:0001217, UniRef:UniRef50_Q4KJ06
contig_1	cds	192310	192828	+	EOJOEO_00930		L-methionine sulfoximine N-acetyltransferase	BlastRules:WP_003099390, SO:0001217, UniRef:UniRef50_A0A064DZS9
contig_1	cds	192845	193150	+	EOJOEO_00935		Urease subunit beta	SO:0001217, UniRef:UniRef50_B7K907
contig_1	cds	193219	194919	+	EOJOEO_00940		Urease subunit alpha	SO:0001217, UniRef:UniRef50_Q7V3V2
contig_1	ncRNA	193365	193651	-	EOJOEO_00945	5_ureB_sRNA	5' ureB small RNA	RFAM:RF02514, SO:0000655
contig_1	cds	195038	196405	+	EOJOEO_00950		VCBS repeat-containing protein	SO:0001217, UniRef:UniRef50_A0A1C7BCJ0
contig_1	cds	196415	196681	-	EOJOEO_00955	dksA	DksA C4-type domain-containing protein	SO:0001217, UniRef:UniRef50_A0A0F6RE87
contig_1	cds	196720	197421	+	EOJOEO_00960		DUF4332 domain-containing protein	SO:0001217, UniRef:UniRef50_A0A1C7BLC6
contig_1	cds	197522	198268	+	EOJOEO_00965		NEL domain-containing protein	SO:0001217, UniRef:UniRef50_A6VCX9
contig_1	cds	198275	199105	-	EOJOEO_00970		Oxaloacetate decarboxylase	SO:0001217, UniRef:UniRef50_Q886Y2
contig_1	cds	199346	200611	+	EOJOEO_00975		Hsp70 family protein	SO:0001217, UniRef:UniRef50_N2JPU6
contig_1	cds	200786	200956	-	EOJOEO_00980		hypothetical protein	PFAM:PF07769.17
contig_1	cds	201111	201650	+	EOJOEO_00985		MOSC domain-containing protein	SO:0001217, UniRef:UniRef50_E5WLL7
contig_1	cds	201739	202083	+	EOJOEO_00990	osmE	DNA-binding transcriptional activator OsmE	SO:0001217, UniRef:UniRef50_A0A072ZJR1
contig_1	cds	202127	202534	-	EOJOEO_00995		Rho-N domain-containing protein	SO:0001217, UniRef:UniRef50_Q4KFQ1
contig_1	cds	202681	203493	+	EOJOEO_01000	brlR	c-di-GMP-binding multidrug transporter transcriptional regulator BrlR	BlastRules:WP_003095496, SO:0001217, UniRef:UniRef50_A0A069Q416
contig_1	cds	203495	205564	-	EOJOEO_01005	asmA	AsmA domain-containing protein	SO:0001217, UniRef:UniRef50_A0A0S1Y8Z6
contig_1	cds	205860	206393	+	EOJOEO_01010		Ferritin-like domain-containing protein	SO:0001217, UniRef:UniRef50_A0A4Y9S937
contig_1	cds	206669	206941	+	EOJOEO_01015		hypothetical protein
contig_1	cds	207055	207822	-	EOJOEO_01020		Oxidored-molyb domain-containing protein	SO:0001217, UniRef:UniRef50_A0A2N9MJU5
contig_1	cds	207819	208433	-	EOJOEO_01025		Ni-hydr-CYTB domain-containing protein	SO:0001217, UniRef:UniRef50_A0A833QCF9
contig_1	cds	208487	209110	-	EOJOEO_01030		DUF5666 domain-containing protein	SO:0001217, UniRef:UniRef50_E0SGG1
contig_1	cds	209248	209937	+	EOJOEO_01035		DNA-binding response regulator	SO:0001217, UniRef:UniRef50_R4WXK0
contig_1	cds	209916	211307	+	EOJOEO_01040		Sensor protein	SO:0001217, UniRef:UniRef50_A0A380ADQ8
contig_1	cds	211298	212614	-	EOJOEO_01045		MFS domain-containing protein	SO:0001217, UniRef:UniRef50_A0A024HEQ5
contig_1	cds	212834	213922	-	EOJOEO_01050	desB	fatty acid desaturase DesB	BlastRules:WP_003121132, SO:0001217, UniRef:UniRef50_V2UVD5
contig_1	cds	213943	215043	-	EOJOEO_01055		Putative oxidoreductase	SO:0001217, UniRef:UniRef50_A0A0H2ZH56
contig_1	cds	215202	215831	+	EOJOEO_01060	desT	TetR family transcriptional regulator DesT	BlastRules:WP_003107570, SO:0001217, UniRef:UniRef50_A0A3M3F233
contig_1	cds	216061	216564	+	EOJOEO_01065	ureE	Urease accessory protein UreE	SO:0001217, UniRef:UniRef50_Q4KJ32
contig_1	cds	216561	217232	+	EOJOEO_01070	ureF	Urease accessory protein UreF	SO:0001217, UniRef:UniRef50_A6VD01
contig_1	cds	217243	217857	+	EOJOEO_01075	ureG	Urease accessory protein UreG	SO:0001217, UniRef:UniRef50_A8ET01
contig_1	cds	217887	218459	+	EOJOEO_01080		Urease accessory protein	SO:0001217, UniRef:UniRef50_A0A0Q8QU74
contig_1	cds	218475	219497	-	EOJOEO_01085		Transmembrane sensor	SO:0001217, UniRef:UniRef50_A0A1C7BIZ2
contig_1	cds	219490	220026	-	EOJOEO_01090		RNA polymerase sigma factor	SO:0001217, UniRef:UniRef50_A0A2R3IWB6
contig_1	cds	220192	223161	+	EOJOEO_01095		STN domain-containing protein	SO:0001217, UniRef:UniRef50_A0A6S7D9A7
contig_1	cds	223306	224559	-	EOJOEO_01100	nicP	Porin-like protein NicP	SO:0001217, UniRef:UniRef50_A0A5E7PM87
contig_1	cds	224667	226136	-	EOJOEO_01105		Vanillin dehydrogenase	SO:0001217, UniRef:UniRef50_Q8NMB0
contig_1	cds	226159	227499	-	EOJOEO_01110	benK	Benzoate MFS transporter BenK	SO:0001217, UniRef:UniRef50_A0A077K0M1
contig_1	cds	227586	229172	-	EOJOEO_01115		Benzoylformate decarboxylase	SO:0001217, UniRef:UniRef50_A0A3T1E1M0
contig_1	cds	229273	230169	+	EOJOEO_01120	lysR	LysR family transcriptional regulator	SO:0001217, UniRef:UniRef50_A0A433KNL5
contig_1	cds	230184	231518	-	EOJOEO_01125		MFS domain-containing protein	SO:0001217, UniRef:UniRef50_N9AKL4
contig_1	cds	231896	232951	+	EOJOEO_01130		hypothetical protein	PFAM:PF00355.29, PFAM:PF19112.3, PFAM:PF19298.2
contig_1	cds	232966	233919	+	EOJOEO_01135		Vanillate O-demethylase oxidoreductase	SO:0001217, UniRef:UniRef50_A0A653E7G9
contig_1	cds	233916	234629	-	EOJOEO_01140	gntR	Transcriptional regulator, GntR family	SO:0001217, UniRef:UniRef50_Q4ZSX3
contig_1	cds	234693	235454	-	EOJOEO_01145		Sulfoacetaldehyde reductase	SO:0001217, UniRef:UniRef50_Q1R183
contig_1	cds	235812	236744	-	EOJOEO_01150		Ornithine cyclodeaminase	SO:0001217, UniRef:UniRef50_Q9HUQ5
contig_1	cds	236815	237531	-	EOJOEO_01155		High-affinity branched-chain amino acid transport ATP-binding protein	SO:0001217, UniRef:UniRef50_G8Q4Y6
contig_1	cds	237528	238400	-	EOJOEO_01160	braF	High-affinity branched-chain amino acid transport ATP-binding protein BraF	SO:0001217, UniRef:UniRef50_P21629
contig_1	cds	238397	239674	-	EOJOEO_01165	livM	High-affinity branched-chain amino acid ABC transporter permease LivM	SO:0001217, UniRef:UniRef50_A0A6M2AXD8
contig_1	cds	239685	240599	-	EOJOEO_01170		LIV-I protein H	SO:0001217, UniRef:UniRef50_A0A3M3K699
contig_1	cds	240834	241958	-	EOJOEO_01175		Peripla-BP-6 domain-containing protein	SO:0001217, UniRef:UniRef50_A0A0C5DR79
contig_1	cds	242578	243516	+	EOJOEO_01180		HTH lysR-type domain-containing protein	SO:0001217, UniRef:UniRef50_N2J805
contig_1	cds	243573	245198	+	EOJOEO_01185		Chemotaxis protein	SO:0001217, UniRef:UniRef50_A0A127N0T8
contig_1	cds	245245	245940	-	EOJOEO_01190		Nudix hydrolase domain-containing protein	SO:0001217, UniRef:UniRef50_Q1IBS4
contig_1	cds	245955	246557	-	EOJOEO_01195		Nicotinate-nicotinamide nucleotide adenylyltransferase	SO:0001217, UniRef:UniRef50_A0A080VNC1
contig_1	cds	246667	247326	+	EOJOEO_01200		Nicotinamidase/pyrazinamidase	SO:0001217, UniRef:UniRef50_A0A7Y9XTY2
contig_1	cds	247329	248528	+	EOJOEO_01205		Nicotinate phosphoribosyltransferase	SO:0001217, UniRef:UniRef50_A0A077LMP2
contig_1	cds	248557	249384	+	EOJOEO_01210		NH(3)-dependent NAD(+) synthetase	SO:0001217, UniRef:UniRef50_A4VKK4
contig_1	cds	249518	250441	+	EOJOEO_01215	choE	cholinesterase ChoE	BlastRules:WP_003100000, SO:0001217, UniRef:UniRef50_A0A0C5E4J7
contig_1	cds	250510	250956	-	EOJOEO_01220		Azurin	SO:0001217, UniRef:UniRef50_P00282
contig_1	cds	251232	251819	+	EOJOEO_01225		Cytokinin riboside 5'-monophosphate phosphoribohydrolase	SO:0001217, UniRef:UniRef50_P48636
contig_1	cds	251832	252527	-	EOJOEO_01230	lysM	LysM domain-containing protein	SO:0001217, UniRef:UniRef50_U6ZNS8
contig_1	cds	252714	253565	-	EOJOEO_01235		Small-conductance mechanosensitive channel	SO:0001217, UniRef:UniRef50_A0A0C5JTJ5
contig_1	cds	253816	254751	-	EOJOEO_01240		Protein-glutamine gamma-glutamyltransferase	SO:0001217, UniRef:UniRef50_A0A011NY16
contig_1	cds	254751	257249	-	EOJOEO_01245		Alpha-E domain-containing protein	SO:0001217, UniRef:UniRef50_A0A1C7BFT4
contig_1	cds	257511	259754	-	EOJOEO_01250	ygiQ	UPF0313 protein YgiQ	SO:0001217, UniRef:UniRef50_Q46861
contig_1	cds	259967	261847	+	EOJOEO_01255		Diguanylate cyclase	SO:0001217, UniRef:UniRef50_A0A3S4MMC8
contig_1	cds	262341	263555	+	EOJOEO_01260		family 1 glycosylhydrolase	SO:0001217, UniRef:UniRef50_UPI001CC1786B
contig_1	cds	263579	264670	-	EOJOEO_01265		Alanine racemase, biosynthetic	SO:0001217, UniRef:UniRef50_Q9HUN4
contig_1	cds	264739	266133	-	EOJOEO_01270		Replicative DNA helicase	SO:0001217, UniRef:UniRef50_A0A522M6A2
contig_1	cds	266262	266708	-	EOJOEO_01275		50S ribosomal protein L9	SO:0001217, UniRef:UniRef50_Q1QBZ2
contig_1	cds	266730	267599	-	EOJOEO_01280		DUF2232 domain-containing protein	SO:0001217, UniRef:UniRef50_A0A3M3Y7K5
contig_1	cds	267636	267866	-	EOJOEO_01285		30S ribosomal protein S18	SO:0001217, UniRef:UniRef50_Q8RIE4
contig_1	cds	267896	268315	-	EOJOEO_01290		hypothetical protein	PFAM:PF01250.20
contig_1	cds	268530	269276	-	EOJOEO_01295	rlmB	23S rRNA (guanosine-2'-O-)-methyltransferase RlmB	SO:0001217, UniRef:UniRef50_Q7MYU6
contig_1	cds	269273	271990	-	EOJOEO_01300		Ribonuclease R	SO:0001217, UniRef:UniRef50_A0A089YVN5
contig_1	tRNA	272195	272281	+	EOJOEO_01305	trnL	tRNA-Leu(cag)	SO:0000264
contig_1	tRNA	272411	272497	+	EOJOEO_01310	trnL	tRNA-Leu(cag)	SO:0000264
contig_1	cds	272654	273946	-	EOJOEO_01315		Adenylosuccinate synthetase	SO:0001217, UniRef:UniRef50_O31047
contig_1	cds	273998	275182	-	EOJOEO_01320		ATP phosphoribosyltransferase regulatory subunit	SO:0001217, UniRef:UniRef50_O30548
contig_1	cds	275217	275450	-	EOJOEO_01325		DUF2065 domain-containing protein	SO:0001217, UniRef:UniRef50_A0A653WD18
contig_1	cds	275498	276367	-	EOJOEO_01330	hflC	Protein HflC	SO:0001217, UniRef:UniRef50_A0A109LFB6
contig_1	cds	276367	277569	-	EOJOEO_01335	hflK	Protein HflK	SO:0001217, UniRef:UniRef50_A0A481QLF5
contig_1	cds	277664	278923	-	EOJOEO_01340	hflX	GTPase HflX	SO:0001217, UniRef:UniRef50_F8GKX9
contig_1	cds	278978	279226	-	EOJOEO_01345		RNA-binding protein Hfq	SO:0001217, UniRef:UniRef50_Q8D317
contig_1	cds	279332	280303	-	EOJOEO_01350		tRNA dimethylallyltransferase	SO:0001217, UniRef:UniRef50_A4VQP1
contig_1	cds	280361	282262	-	EOJOEO_01355	mutL	DNA mismatch repair protein MutL	SO:0001217, UniRef:UniRef50_C1DLQ0
contig_1	cds	282262	283689	-	EOJOEO_01360	amiB	N-acetylmuramoyl-L-alanine amidase AmiB	BlastRules:WP_003123571, EC:3.5.1.28, SO:0001217, UniRef:UniRef50_C3KDW0
contig_1	cds	283698	284165	-	EOJOEO_01365	tsaE	tRNA threonylcarbamoyladenosine biosynthesis protein TsaE	SO:0001217, UniRef:UniRef50_A0A2R3QL12
contig_1	cds	284153	285661	-	EOJOEO_01370		Bifunctional NAD(P)H-hydrate repair enzyme	SO:0001217, UniRef:UniRef50_W6QQA3
contig_1	cds	285743	286828	+	EOJOEO_01375		Epoxyqueuosine reductase	SO:0001217, UniRef:UniRef50_A0A068R815
contig_1	cds	286862	287404	-	EOJOEO_01380		Oligoribonuclease	SO:0001217, UniRef:UniRef50_A5F3M7
contig_1	cds	287516	288535	+	EOJOEO_01385	rsgA	Small ribosomal subunit biogenesis GTPase RsgA	SO:0001217, UniRef:UniRef50_Q87VI5
contig_1	cds	288539	289567	-	EOJOEO_01390	motB	flagellar motor protein	SO:0001217, UniRef:UniRef50_A0A379KJS1, VFDB:VFC0204, VFDB:VFG014681
contig_1	cds	289587	290438	-	EOJOEO_01395	motA	flagellar motor protein	SO:0001217, UniRef:UniRef50_A0A0C5DVZ5, VFDB:VFC0204, VFDB:VFG014694
contig_1	cds	290579	292090	+	EOJOEO_01400		Histidine kinase	SO:0001217, UniRef:UniRef50_A0A0T6UJ73
contig_1	cds	292165	292980	+	EOJOEO_01405	rhdA	thiosulfate sulfurtransferase	BlastRules:WP_003113925, SO:0001217, UniRef:UniRef50_Q9HUK9
contig_1	cds	292984	293853	+	EOJOEO_01410		Phosphatidylserine decarboxylase proenzyme	SO:0001217, UniRef:UniRef50_Q9HUK8
contig_1	cds	294172	295995	+	EOJOEO_01415	fimW	cyclic-di-GMP receptor FimW	BlastRules:WP_003113922, SO:0001217, UniRef:UniRef50_Q9HUK7
contig_1	cds	296060	298135	+	EOJOEO_01420	fimX	cyclic di-GMP-binding protein FimX	BlastRules:WP_003095680, SO:0001217, UniRef:UniRef50_A0A7U7EK83
contig_1	cds	298222	299436	-	EOJOEO_01425		Phosphoserine phosphatase	SO:0001217, UniRef:UniRef50_A0A3D6C8Y0
contig_1	cds	299657	301195	+	EOJOEO_01430		Histidine kinase	SO:0001217, UniRef:UniRef50_A0A024HNI0
contig_1	cds	301192	301728	+	EOJOEO_01435		Metal-dependent hydrolase	SO:0001217, UniRef:UniRef50_A0A0Q9F7C3
contig_1	cds	301786	302496	-	EOJOEO_01440		ABC-trans-aux domain-containing protein	SO:0001217, UniRef:UniRef50_Q9HUK2
contig_1	cds	302789	305053	-	EOJOEO_01445		DNA topoisomerase 4 subunit A	SO:0001217, UniRef:UniRef50_Q9HUK1
contig_1	cds	305061	305546	-	EOJOEO_01450		TIGR02281 family clan AA aspartic protease	SO:0001217, UniRef:UniRef50_A0A024HNJ0
contig_1	cds	305582	306595	-	EOJOEO_01455		Phytase-like domain-containing protein	SO:0001217, UniRef:UniRef50_A0A839T1U8
contig_1	cds	306595	308073	-	EOJOEO_01460		hypothetical protein	PFAM:PF00204.28
contig_1	cds	308070	308483	-	EOJOEO_01465		hypothetical protein	PFAM:PF02518.29
contig_1	cds	308495	309181	-	EOJOEO_01470	yqiA	Esterase YqiA	SO:0001217, UniRef:UniRef50_A0A379I844
contig_1	cds	309248	310066	-	EOJOEO_01475	cpdA	3',5'-cyclic adenosine monophosphate phosphodiesterase CpdA	SO:0001217, UniRef:UniRef50_A0A0S4I7P9
contig_1	cds	310220	310678	-	EOJOEO_01480		Cytoplasmic protein	SO:0001217, UniRef:UniRef50_A0A024HNJ4
contig_1	cds	310669	311286	-	EOJOEO_01485		ADP-ribose pyrophosphatase	SO:0001217, UniRef:UniRef50_I4K632
contig_1	cds	311529	312275	+	EOJOEO_01490		DUF3298 domain-containing protein	SO:0001217, UniRef:UniRef50_A0A024HQ20
contig_1	cds	312329	314212	-	EOJOEO_01495		Phosphomethylpyrimidine synthase	SO:0001217, UniRef:UniRef50_Q72NZ8
contig_1	cds	314668	316116	+	EOJOEO_01500	opmH	efflux transporter outer membrane subunit OpmH	BlastRules:WP_003095699, SO:0001217, UniRef:UniRef50_A0A3M4BRQ6
contig_1	cds	316182	316886	-	EOJOEO_01505		Ribosyldihydronicotinamide dehydrogenase (Quinone)	SO:0001217, UniRef:UniRef50_B1TBQ9
contig_1	cds	316937	318118	-	EOJOEO_01510	aruH	Arginine--pyruvate transaminase AruH	SO:0001217, UniRef:UniRef50_Q9HUI9
contig_1	cds	318141	319121	-	EOJOEO_01515		hypothetical protein	PFAM:PF00205.25, PFAM:PF02775.24
contig_1	cds	319219	319752	-	EOJOEO_01520		hypothetical protein	PFAM:PF02776.21
contig_1	cds	319864	321954	-	EOJOEO_01525		ATP-grasp domain-containing protein	SO:0001217, UniRef:UniRef50_A0A0C5E8D0
contig_1	cds	322020	323180	-	EOJOEO_01530		Acyl-CoA dehydrogenase	SO:0001217, UniRef:UniRef50_A0A1E7JHY1
contig_1	cds	323201	323992	-	EOJOEO_01535		Enoyl-CoA hydratase/isomerase	SO:0001217, UniRef:UniRef50_A0A3M3XI22
contig_1	cds	324251	325663	-	EOJOEO_01540		Lysine-specific permease	SO:0001217, UniRef:UniRef50_M7NG26
contig_1	cds	325847	328099	-	EOJOEO_01545		histidine kinase	SO:0001217, UniRef:UniRef50_A0A5E5R0I8
contig_1	cds	328096	328872	-	EOJOEO_01550		PBPb domain-containing protein	SO:0001217, UniRef:UniRef50_A6VDA0
contig_1	cds	328876	329610	-	EOJOEO_01555		Putative two-component response regulator	SO:0001217, UniRef:UniRef50_A0A0C2EDC4
contig_1	cds	329728	330375	-	EOJOEO_01560		HTH tetR-type domain-containing protein	SO:0001217, UniRef:UniRef50_A0A0C5E1F3
contig_1	cds	330452	331543	-	EOJOEO_01565		Spermidine/putrescine ABC transporter substrate-binding protein	SO:0001217, UniRef:UniRef50_A0A0C5DWA3
contig_1	cds	331717	333663	+	EOJOEO_01570		Putative N-methylproline demethylase	SO:0001217, UniRef:UniRef50_A0A127N1B9
contig_1	cds	333741	334340	+	EOJOEO_01575		HTH cro/C1-type domain-containing protein	SO:0001217, UniRef:UniRef50_A0A1Q9R5T7
contig_1	cds	334389	335666	-	EOJOEO_01580	waaP	lipopolysaccharide core biosynthesis protein WaaP	SO:0001217, UniRef:UniRef50_A0A848MRF5, VFDB:VFC0258, VFDB:VFG000141
contig_1	cds	335702	336586	-	EOJOEO_01585		HTH lysR-type domain-containing protein	SO:0001217, UniRef:UniRef50_A0A0C5DVX1
contig_1	cds	336671	337003	+	EOJOEO_01590		Multidrug transporter PA4990	SO:0001217, UniRef:UniRef50_Q9HUH5
contig_1	cds	337064	338239	+	EOJOEO_01595		putative FAD-dependent oxidoreductase PA4991	SO:0001217, UniRef:UniRef50_Q9HUH4
contig_1	cds	338236	339048	+	EOJOEO_01600		Protein-L-isoaspartate O-methyltransferase	SO:0001217, UniRef:UniRef50_W6M3Y8
contig_1	cds	339217	340137	+	EOJOEO_01605		Metal ABC transporter ATPase	SO:0001217, UniRef:UniRef50_A0A1G7VF01
contig_1	cds	340162	341370	-	EOJOEO_01610		Medium-chain acyl-CoA dehydrogenase	SO:0001217, UniRef:UniRef50_A0A7Z7HQN0
contig_1	cds	341419	342702	-	EOJOEO_01615		Acryloyl-CoA reductase (NADH)	SO:0001217, UniRef:UniRef50_A0A7U7EL62
contig_1	cds	342836	344260	-	EOJOEO_01620	hldE	Bifunctional protein HldE	SO:0001217, UniRef:UniRef50_Q4KJA9
contig_1	cds	344301	346112	-	EOJOEO_01625		ATP-dependent lipid A-core flippase	SO:0001217, UniRef:UniRef50_Q9HUG8
contig_1	cds	346220	346870	+	EOJOEO_01630		Toluene tolerance protein	SO:0001217, UniRef:UniRef50_J3I9P1
contig_1	cds	346878	348083	+	EOJOEO_01635	waaL	O-antigen ligase WaaL	BlastRules:WP_003114546, SO:0001217, UniRef:UniRef50_Q9HUG6
contig_1	cds	348102	348986	-	EOJOEO_01640	wapR	alpha-1,3-rhamnosyltransferase	BlastRules:WP_003114547, SO:0001217, UniRef:UniRef50_W6QRF7
contig_1	cds	349147	350103	-	EOJOEO_01645		Glycosyltransferase	SO:0001217, UniRef:UniRef50_A0A0F7Y2I9
contig_1	cds	350176	351594	-	EOJOEO_01650		PIG-L family deacetylase	SO:0001217, UniRef:UniRef50_UPI0010538218
contig_1	cds	351598	352494	-	EOJOEO_01655		GNAT family N-acetyltransferase	SO:0001217, UniRef:UniRef50_C3KDB2
contig_1	cds	352488	353624	-	EOJOEO_01660		D-inositol-3-phosphate glycosyltransferase	SO:0001217, UniRef:UniRef50_A0A5E6Z0P8
contig_1	cds	353608	355365	-	EOJOEO_01665		Carbamoyltransferase	SO:0001217, UniRef:UniRef50_A0A109L5W9
contig_1	cds	355469	356947	-	EOJOEO_01670		Serine/threonine protein kinase	SO:0001217, UniRef:UniRef50_G8Q3U0
contig_1	cds	356944	357702	-	EOJOEO_01675	inaA	InaA	SO:0001217, UniRef:UniRef50_G8Q3T9
contig_1	cds	357699	358433	-	EOJOEO_01680		non-specific serine/threonine protein kinase	SO:0001217, UniRef:UniRef50_M4X482
contig_1	cds	358433	359239	-	EOJOEO_01685	waaG	UDP-glucose:(heptosyl) LPS alpha 1,3-glucosyltransferase WaaG	SO:0001217, UniRef:UniRef50_Q9HUF7, VFDB:VFC0258, VFDB:VFG000140
contig_1	cds	359236	360357	-	EOJOEO_01690	waaG	B-band O-antigen polymerase	SO:0001217, UniRef:UniRef50_A0A024HQ35, VFDB:VFC0258, VFDB:VFG000139
contig_1	cds	360354	361421	-	EOJOEO_01695	waaC	3-deoxy-D-manno-octulosonic-acid (KDO) transferase	SO:0001217, UniRef:UniRef50_B4F130, VFDB:VFC0258, VFDB:VFG000142
contig_1	cds	361418	362455	-	EOJOEO_01700	waaF	heptosyltransferase I	SO:0001217, UniRef:UniRef50_O05196, VFDB:VFC0258, VFDB:VFG000143
contig_1	cds	362515	363438	-	EOJOEO_01705		Branched-chain-amino-acid aminotransferase	SO:0001217, UniRef:UniRef50_A0A7W0GMK7
contig_1	cds	363494	366442	-	EOJOEO_01710		Bifunctional glutamine synthetase adenylyltransferase/adenylyl-removing enzyme	SO:0001217, UniRef:UniRef50_Q9HUF4
contig_1	cds	366724	369372	+	EOJOEO_01715		Pyruvate dehydrogenase E1 component	SO:0001217, UniRef:UniRef50_P10801
contig_1	cds	369517	371160	+	EOJOEO_01720		Dihydrolipoyllysine-residue acetyltransferase component of pyruvate dehydrogenase complex	SO:0001217, UniRef:UniRef50_P10802
contig_1	cds	371578	374277	+	EOJOEO_01725	dipA	phosphodiesterase DipA	BlastRules:WP_003114559, SO:0001217, UniRef:UniRef50_A0A379KTV8
contig_1	cds	374371	375018	+	EOJOEO_01730	msrA	Peptide methionine sulfoxide reductase MsrA	SO:0001217, UniRef:UniRef50_Q9HUF1
contig_1	cds	375022	375858	-	EOJOEO_01735		Ribosomal RNA large subunit methyltransferase J	SO:0001217, UniRef:UniRef50_A0A8T9Y0B4
contig_1	cds	376160	377962	+	EOJOEO_01740	aidB	Acyl-CoA dehydrogenase AidB	SO:0001217, UniRef:UniRef50_A0A1C9WBQ0
contig_1	cds	378255	379997	+	EOJOEO_01745	nhaP2	K(+)/H(+) antiporter NhaP2	SO:0001217, UniRef:UniRef50_Q87KV8
contig_1	cds	380089	383445	+	EOJOEO_01750	mscK	Mechanosensitive channel MscK	SO:0001217, UniRef:UniRef50_A0A024HQC7
contig_1	cds	383512	384972	+	EOJOEO_01755	selO	Protein adenylyltransferase SelO	SO:0001217, UniRef:UniRef50_Q87VB1
contig_1	cds	385123	386097	+	EOJOEO_01760		putative membrane transporter protein	SO:0001217, UniRef:UniRef50_A0A071KZL4
contig_1	cds	386218	387495	+	EOJOEO_01765		O-acetyl-L-homoserine sulfhydrylase 1	SO:0001217, UniRef:UniRef50_Q5SK88
contig_1	cds	387586	388038	+	EOJOEO_01770		DUF4442 domain-containing protein	SO:0001217, UniRef:UniRef50_A0A024HQ47
contig_1	cds	388151	388342	+	EOJOEO_01775		hypothetical protein	PFAM:PF00582.29
contig_1	cds	388381	390096	+	EOJOEO_01780		Integrase catalytic region	SO:0001217, UniRef:UniRef50_C5TC55
contig_1	cds	390099	391007	+	EOJOEO_01785		Transposase	SO:0001217, UniRef:UniRef50_A0A899NCE5
contig_2	ncRNA	320	499	-	EOJOEO_01790	P1	Pseudomonas sRNA P1	RFAM:RF00623, SO:0000655
contig_2	cds	505	1257	+	EOJOEO_01795		Glutamine amidotransferase	SO:0001217, UniRef:UniRef50_A0A5K7TUS9
contig_2	cds	1298	2656	+	EOJOEO_01800	puuA	Gamma-glutamylputrescine synthetase PuuA	SO:0001217, UniRef:UniRef50_A0A1V5G0M9
contig_2	cds	2722	4092	+	EOJOEO_01805		Putrescine--pyruvate aminotransferase	SO:0001217, UniRef:UniRef50_Q9I6J2
contig_2	cds	4208	5311	+	EOJOEO_01810		Putrescine-binding periplasmic protein	SO:0001217, UniRef:UniRef50_H0HXU9
contig_2	cds	5730	6827	+	EOJOEO_01815	spuE	Spermidine-binding periplasmic protein SpuE	SO:0001217, UniRef:UniRef50_Q9I6J0
contig_2	cds	6882	8036	+	EOJOEO_01820	potA	Spermidine/putrescine import ATP-binding protein PotA	SO:0001217, UniRef:UniRef50_A0A423MTV1
contig_2	cds	8033	8944	+	EOJOEO_01825		ABC transmembrane type-1 domain-containing protein	SO:0001217, UniRef:UniRef50_J7V226
contig_2	cds	8941	9810	+	EOJOEO_01830		ABC transporter permease subunit	SO:0001217, UniRef:UniRef50_A0A3S9XAF4
contig_2	cds	9988	12375	-	EOJOEO_01835	hacB	N-acylhomoserine lactone acylase HacB	BlastRules:WP_003112940, SO:0001217, UniRef:UniRef50_A0A5E7NUX0
contig_2	cds	12486	13538	+	EOJOEO_01840		HTH araC/xylS-type domain-containing protein	SO:0001217, UniRef:UniRef50_A0A3M5E4R8
contig_2	cds	13517	14020	-	EOJOEO_01845		Transcriptional regulator	SO:0001217, UniRef:UniRef50_A0A839T322
contig_2	cds	14124	14735	-	EOJOEO_01850		DUF6436 domain-containing protein	SO:0001217, UniRef:UniRef50_L0GPQ8
contig_2	cds	14812	15753	+	EOJOEO_01855		Lysophospholipase	SO:0001217, UniRef:UniRef50_A0A3S4T4U3
contig_2	cds	15773	16525	-	EOJOEO_01860		DUF2059 domain-containing protein	SO:0001217, UniRef:UniRef50_C3K3S8
contig_2	cds	16643	17272	+	EOJOEO_01865		Putative proline hydroxylase	SO:0001217, UniRef:UniRef50_A0A2S9GVC3
contig_2	cds	17294	17848	-	EOJOEO_01870		DUF4402 domain-containing protein	SO:0001217, UniRef:UniRef50_A0A024HPA6
contig_2	cds	17911	18000	+	EOJOEO_01875		hypothetical protein
contig_2	cds	18114	18608	+	EOJOEO_01880		DUF523 domain-containing protein	SO:0001217, UniRef:UniRef50_C3K3S6
contig_2	cds	18613	19305	-	EOJOEO_01885		Amino acid ABC transporter permease	SO:0001217, UniRef:UniRef50_A0A7Y2NYB2
contig_2	cds	19377	20147	-	EOJOEO_01890		Amino acid ABC transporter substrate-binding protein, PAAT family	SO:0001217, UniRef:UniRef50_Q128J7
contig_2	cds	20440	20877	+	EOJOEO_01895		DUF4399 domain-containing protein	SO:0001217, UniRef:UniRef50_K9NT45
contig_2	cds	20933	22162	-	EOJOEO_01900		D-3-phosphoglycerate dehydrogenase	SO:0001217, UniRef:UniRef50_A0A0M3C0H6
contig_2	ncRNA	22163	22300	+	EOJOEO_01905	P2	Psudomonas sRNA P2	RFAM:RF01672, SO:0000655
contig_2	cds	22366	23760	+	EOJOEO_01910		D-2-hydroxyglutarate dehydrogenase	SO:0001217, UniRef:UniRef50_A4VGK4
contig_2	cds	23852	24517	+	EOJOEO_01915		FAA-hydrolase domain-containing protein	SO:0001217, UniRef:UniRef50_A0A0F7XRW1
contig_2	cds	24673	25605	+	EOJOEO_01920	yjiK	Uncharacterized protein YjiK	SO:0001217, UniRef:UniRef50_A0A089YRK3
contig_2	cds	25689	26039	+	EOJOEO_01925		BOF domain-containing protein	SO:0001217, UniRef:UniRef50_Q88CV7
contig_2	cds	26120	27154	-	EOJOEO_01930		Acetylpolyamine amidohydrolase 1	SO:0001217, UniRef:UniRef50_Q9I3T5
contig_2	cds	27170	28564	-	EOJOEO_01935		AA-permease domain-containing protein	SO:0001217, UniRef:UniRef50_W1N7X9
contig_2	cds	28985	30028	-	EOJOEO_01940		Putrescine-binding periplasmic protein	SO:0001217, UniRef:UniRef50_A1WS42
contig_2	cds	30076	30864	-	EOJOEO_01945		ABC transporter permease	SO:0001217, UniRef:UniRef50_A0A3M2EJG5
contig_2	cds	30861	31790	-	EOJOEO_01950		ABC transmembrane type-1 domain-containing protein	SO:0001217, UniRef:UniRef50_A0A2Z6EUL4
contig_2	cds	31787	32836	-	EOJOEO_01955	potA	Spermidine/putrescine import ATP-binding protein PotA	SO:0001217, UniRef:UniRef50_Q5LT05
contig_2	cds	33200	34129	+	EOJOEO_01960	yjiK	Uncharacterized protein YjiK	SO:0001217, UniRef:UniRef50_A0A2N2V1F0
contig_2	cds	34168	36144	-	EOJOEO_01965	ywaD	Aminopeptidase YwaD	SO:0001217, UniRef:UniRef50_A0A109LJ92
contig_2	cds	36401	37126	+	EOJOEO_01970		hypothetical protein	PFAM:PF00132.27
contig_2	cds	37169	37501	-	EOJOEO_01975		UPF0339 protein PA0329	SO:0001217, UniRef:UniRef50_Q9I6G2
contig_2	cds	37624	38295	-	EOJOEO_01980		Ribose-5-phosphate isomerase A	SO:0001217, UniRef:UniRef50_Q7MHL9
contig_2	cds	38554	40068	+	EOJOEO_01985		L-threonine dehydratase	SO:0001217, UniRef:UniRef50_A0A139D273
contig_2	cds	40188	40655	+	EOJOEO_01990		DUF2269 domain-containing protein	SO:0001217, UniRef:UniRef50_A6UYD4
contig_2	cds	40706	41977	+	EOJOEO_01995		Epimerase domain-containing protein	SO:0001217, UniRef:UniRef50_Q4K472
contig_2	cds	41974	42441	+	EOJOEO_02000		DUF2269 domain-containing protein	SO:0001217, UniRef:UniRef50_Q0ANG6
contig_2	cds	42414	43655	-	EOJOEO_02005		MFS domain-containing protein	SO:0001217, UniRef:UniRef50_E5WKM0
contig_2	cds	43705	44358	-	EOJOEO_02010		HAD-IB family hydrolase	SO:0001217, UniRef:UniRef50_A0A2N8SWC3
contig_2	cds	44562	45041	+	EOJOEO_02015		RNA pyrophosphohydrolase	SO:0001217, UniRef:UniRef50_Q14JR9
contig_2	cds	45064	47343	+	EOJOEO_02020		phosphoenolpyruvate--protein phosphotransferase	SO:0001217, UniRef:UniRef50_A0A1H8TYU7
contig_2	cds	47462	48499	+	EOJOEO_02025		Iron ABC transporter permease	SO:0001217, UniRef:UniRef50_A0A367M2W3
contig_2	cds	48503	49258	-	EOJOEO_02030		NRDE family protein	SO:0001217, UniRef:UniRef50_A0A3M5PWB5
contig_2	cds	49380	50183	+	EOJOEO_02035		putative membrane transporter protein	SO:0001217, UniRef:UniRef50_Q4K478
contig_2	cds	50193	50993	+	EOJOEO_02040		Phosphatidylglycerol--prolipoprotein diacylglyceryl transferase	SO:0001217, UniRef:UniRef50_A1SS95
contig_2	cds	51199	51993	+	EOJOEO_02045		Thymidylate synthase	SO:0001217, UniRef:UniRef50_A9KF61
contig_2	cds	52020	52817	-	EOJOEO_02050		SAM-dependent methyltransferase	SO:0001217, UniRef:UniRef50_G8Q0J5
contig_2	cds	52852	54231	-	EOJOEO_02055		DUF3482 domain-containing protein	SO:0001217, UniRef:UniRef50_A0A3S9XDW1
contig_2	cds	54224	55609	-	EOJOEO_02060		DUF2868 domain-containing protein	SO:0001217, UniRef:UniRef50_A0A0Q0BC51
contig_2	cds	55801	56163	+	EOJOEO_02065		hypothetical protein
contig_2	cds	56200	57351	-	EOJOEO_02070		Glycerophosphodiester phosphodiesterase, periplasmic	SO:0001217, UniRef:UniRef50_A0A2P2E831
contig_2	cds	57561	58655	+	EOJOEO_02075		Peptidoglycan-binding protein	SO:0001217, UniRef:UniRef50_A0A127N1W1
contig_2	cds	58652	59692	+	EOJOEO_02080		DUF2993 domain-containing protein	SO:0001217, UniRef:UniRef50_A0A0F0DG93
contig_2	cds	59763	60269	+	EOJOEO_02085		Dihydrofolate reductase	SO:0001217, UniRef:UniRef50_A0A176NLD9
contig_2	cds	60285	60758	-	EOJOEO_02090		Phosphoesterase	SO:0001217, UniRef:UniRef50_R1CST5
contig_2	cds	60897	62282	-	EOJOEO_02095	xanP	Xanthine permease XanP	SO:0001217, UniRef:UniRef50_A0A0H4VYX2
contig_2	cds	62512	64350	-	EOJOEO_02100		Dihydroxy-acid dehydratase	SO:0001217, UniRef:UniRef50_Q8XAV1
contig_2	cds	64678	65874	-	EOJOEO_02105		SAM-dependent methyltransferase	SO:0001217, UniRef:UniRef50_A0A3M3XM18
contig_2	cds	65947	66486	-	EOJOEO_02110	pfpI	protease PfpI	BlastRules:WP_003102879, SO:0001217, UniRef:UniRef50_A1TMJ4
contig_2	cds	66649	67527	+	EOJOEO_02115		Ribonuclease Y	SO:0001217, UniRef:UniRef50_A0A2N7R2D8
contig_2	cds	67586	68398	+	EOJOEO_02120		Formamidopyrimidine-DNA glycosylase	SO:0001217, UniRef:UniRef50_Q88AH6
contig_2	cds	68475	69053	+	EOJOEO_02125	plsC	PlsC domain-containing protein	SO:0001217, UniRef:UniRef50_A0A024HA81
contig_2	cds	69136	69480	+	EOJOEO_02130		Multidrug transporter	SO:0001217, UniRef:UniRef50_J3I7M0
contig_2	cds	69750	70736	+	EOJOEO_02135		Sel1 repeat family protein	SO:0001217, UniRef:UniRef50_A0A246FDS6
contig_2	cds	70849	71280	-	EOJOEO_02140		Lipoprotein	SO:0001217, UniRef:UniRef50_A0A0D6SQS2
contig_2	cds	71432	73165	-	EOJOEO_02145		Glutathione hydrolase proenzyme	SO:0001217, UniRef:UniRef50_A0A2P6JK78
contig_2	cds	73293	73544	-	EOJOEO_02150		4Fe-4S dicluster domain-containing protein	SO:0001217, UniRef:UniRef50_A0A0X8K6D7
contig_2	cds	73665	74144	-	EOJOEO_02155		Phosphopantetheine adenylyltransferase	SO:0001217, UniRef:UniRef50_Q8DJQ7
contig_2	cds	74293	75888	-	EOJOEO_02160		long-chain-alcohol oxidase	SO:0001217, UniRef:UniRef50_A0A2V1GVQ7
contig_2	cds	75944	76492	-	EOJOEO_02165		hypothetical protein
contig_2	cds	76547	77977	-	EOJOEO_02170		Aldehyde dehydrogenase	SO:0001217, UniRef:UniRef50_A0A7U7I7B5
contig_2	cds	78265	78912	+	EOJOEO_02175	tetR	TetR family transcriptional regulator	SO:0001217, UniRef:UniRef50_A0A071L591
contig_2	cds	78897	79307	-	EOJOEO_02180		Acetyltransferase	SO:0001217, UniRef:UniRef50_A0A1C7BZJ9
contig_2	cds	79370	80368	-	EOJOEO_02185		Hydrolase, alpha/beta fold family functionally coupled to Phosphoribulokinase	SO:0001217, UniRef:UniRef50_G8Q3N8
contig_2	cds	80405	80971	-	EOJOEO_02190		hypothetical protein
contig_2	cds	80974	81570	-	EOJOEO_02195		Ribosomal RNA small subunit methyltransferase D	SO:0001217, UniRef:UniRef50_U7A0B1
contig_2	cds	81570	83057	-	EOJOEO_02200		Zinc protease	SO:0001217, UniRef:UniRef50_A0A1Q9QZQ0
contig_2	cds	83050	84420	-	EOJOEO_02205		Peptidase, M16 family	SO:0001217, UniRef:UniRef50_A0A2X2C7V9
contig_2	cds	84568	85917	+	EOJOEO_02210		hypothetical protein	PFAM:PF00448.25, PFAM:PF02881.22, PFAM:PF06414.15
contig_2	cds	85914	86585	+	EOJOEO_02215	ftsE	Cell division ATP-binding protein FtsE	SO:0001217, UniRef:UniRef50_F6AE89
contig_2	cds	86585	87592	+	EOJOEO_02220	ftsX	Cell division protein FtsX	SO:0001217, UniRef:UniRef50_Q9R9Y4
contig_2	cds	87706	88560	+	EOJOEO_02225	rpoH	RNA polymerase sigma factor RpoH	SO:0001217, UniRef:UniRef50_R4VL20
contig_2	cds	88625	89230	+	EOJOEO_02230		SURF1-like protein	SO:0001217, UniRef:UniRef50_A0A2R3IRB3
contig_2	cds	89235	89966	-	EOJOEO_02235		Biosynthetic peptidoglycan transglycosylase	SO:0001217, UniRef:UniRef50_Q88AF9
contig_2	cds	90003	90380	+	EOJOEO_02240		DUF423 domain-containing protein	SO:0001217, UniRef:UniRef50_C1D1L6
contig_2	cds	90483	90683	+	EOJOEO_02245	thiS	Sulfur carrier protein ThiS	SO:0001217, UniRef:UniRef50_W1N6X3
contig_2	cds	90742	91539	+	EOJOEO_02250		Thiazole synthase	SO:0001217, UniRef:UniRef50_Q9A746
contig_2	cds	91630	92364	+	EOJOEO_02255		tRNA (guanine-N(7)-)-methyltransferase	SO:0001217, UniRef:UniRef50_Q9I6B3
contig_2	cds	92527	93873	+	EOJOEO_02260		DUF1329 domain-containing protein	SO:0001217, UniRef:UniRef50_A0A0T6UV28
contig_2	cds	93886	94143	-	EOJOEO_02265		hypothetical protein
contig_2	cds	94205	94528	-	EOJOEO_02270		DUF3392 domain-containing protein	SO:0001217, UniRef:UniRef50_A0A0T6UU07
contig_2	cds	94609	95763	-	EOJOEO_02275	hemW	Heme chaperone HemW	SO:0001217, UniRef:UniRef50_Q8EBY6
contig_2	cds	95884	96477	-	EOJOEO_02280		dITP/XTP pyrophosphatase	SO:0001217, UniRef:UniRef50_Q602P0
contig_2	cds	96474	96893	-	EOJOEO_02285		hypothetical protein	PFAM:PF14467.9
contig_2	cds	97025	97645	-	EOJOEO_02290		Bifunctional methionine biosynthesis protein MetXA/MetW	SO:0001217, UniRef:UniRef50_A0A543Q0V8
contig_2	cds	97653	98792	-	EOJOEO_02295		Homoserine O-acetyltransferase	SO:0001217, UniRef:UniRef50_F3BYN2
contig_2	cds	98881	100848	-	EOJOEO_02300		Dynamin-N domain-containing protein	SO:0001217, UniRef:UniRef50_U2ZIR6
contig_2	cds	100956	101126	-	EOJOEO_02305		hypothetical protein	PFAM:PF02594.19
contig_2	cds	101249	101842	-	EOJOEO_02310	yggT	YggT family protein	SO:0001217, UniRef:UniRef50_N2J9Z8
contig_2	cds	101853	102674	-	EOJOEO_02315		Pyrroline-5-carboxylate reductase	SO:0001217, UniRef:UniRef50_A0A0U4VW52
contig_2	cds	102686	103378	-	EOJOEO_02320		Pyridoxal phosphate homeostasis protein	SO:0001217, UniRef:UniRef50_A0A1Y6D5Y1
contig_2	cds	103593	104627	+	EOJOEO_02325	pilT	type IV pilus twitching motility protein PilT	BlastRules:WP_003084552, SO:0001217, UniRef:UniRef50_A0A4P0TLB9
contig_2	cds	104805	105953	+	EOJOEO_02330	pilU	twitching motility protein PilU	SO:0001217, UniRef:UniRef50_N8QFC8, VFDB:VFC0001, VFDB:VFG001224
contig_2	cds	105961	106860	-	EOJOEO_02335	czcD	CDF family zinc transporter CzcD	BlastRules:WP_003100957, BlastRules:WP_003229873, SO:0001217, UniRef:UniRef50_P13512
contig_2	cds	107014	107418	+	EOJOEO_02340		TM2 domain-containing protein	SO:0001217, UniRef:UniRef50_Q6MHC2
contig_2	cds	107661	109034	+	EOJOEO_02345		Cystathionine beta-lyase	SO:0001217, UniRef:UniRef50_A0A0A5FMK5
contig_2	cds	109031	110215	+	EOJOEO_02350		Cystathionine beta-lyase	SO:0001217, UniRef:UniRef50_Q83A83
contig_2	cds	110442	111713	-	EOJOEO_02355		Dihydroorotase-like protein	SO:0001217, UniRef:UniRef50_Q59712
contig_2	cds	111710	112714	-	EOJOEO_02360		Aspartate carbamoyltransferase	SO:0001217, UniRef:UniRef50_A9AFI4
contig_2	cds	112738	113250	-	EOJOEO_02365	pyrR	Bifunctional protein PyrR	SO:0001217, UniRef:UniRef50_Q9F4I7
contig_2	cds	113362	113796	-	EOJOEO_02370		Putative pre-16S rRNA nuclease	SO:0001217, UniRef:UniRef50_Q4K4E4
contig_2	cds	113796	114365	-	EOJOEO_02375	algH	UPF0301 protein AlgH	SO:0001217, UniRef:UniRef50_Q9RQ16
contig_2	cds	114414	115307	-	EOJOEO_02380	tonB	Protein TonB	SO:0001217, UniRef:UniRef50_A0A218VJA6
contig_2	cds	115454	116407	-	EOJOEO_02385		Glutathione synthetase	SO:0001217, UniRef:UniRef50_P04425
contig_2	cds	116663	117070	+	EOJOEO_02390	pilG	twitching motility response regulator PilG	BlastRules:WP_000389061, BlastRules:WP_003084583, BlastRules:WP_008284039, BlastRules:WP_014704325, SO:0001217, UniRef:UniRef50_A0A089YW00
contig_2	cds	117117	117482	+	EOJOEO_02395	pilH	twitching motility response regulator PilH	BlastRules:WP_003084587, BlastRules:WP_008283762, BlastRules:WP_011036249, BlastRules:WP_014704326, SO:0001217, UniRef:UniRef50_A0A1R4EDA2
contig_2	cds	117533	118069	+	EOJOEO_02400	pilI	twitching motility protein PilI	SO:0001217, UniRef:UniRef50_A0A0C4WKD3, VFDB:VFC0001, VFDB:VFG001227
contig_2	cds	118154	120202	+	EOJOEO_02405	pilJ	chemotaxis chemoreceptor PilJ	BlastRules:WP_003100940, SO:0001217, UniRef:UniRef50_A0A257SRV8
contig_2	cds	120263	121138	+	EOJOEO_02410	pilK	type 4 fimbrial methyltransferase PilK	BlastRules:WP_003100938, SO:0001217, UniRef:UniRef50_A0A8F9L582
contig_2	cds	121150	128580	+	EOJOEO_02415	chpA	chemotaxis signal transduction system protein ChpA	BlastRules:WP_003114893, SO:0001217, UniRef:UniRef50_A0A078MHR8
contig_2	cds	128573	129604	+	EOJOEO_02420	chpB	putative methylesterase	SO:0001217, UniRef:UniRef50_A0A2R3IRN7, VFDB:VFC0001, VFDB:VFG001232
contig_2	cds	129601	130107	+	EOJOEO_02425	chpC	putative chemotaxis protein	SO:0001217, UniRef:UniRef50_N2JIG6, VFDB:VFC0001, VFDB:VFG001233
contig_2	cds	130115	130909	+	EOJOEO_02430	chpD	putative transcriptional regulator	SO:0001217, UniRef:UniRef50_A0A127MLR9, VFDB:VFC0001, VFDB:VFG001234
contig_2	cds	130985	131596	+	EOJOEO_02435	chpE	putative chemotaxis protein	VFDB:VFC0001, VFDB:VFG001235
contig_2	cds	131604	132977	-	EOJOEO_02440		Baseplate assembly protein	SO:0001217, UniRef:UniRef50_A6UYM8
contig_2	cds	133054	133776	-	EOJOEO_02445		Ribosomal RNA small subunit methyltransferase E	SO:0001217, UniRef:UniRef50_A0A3M3XA09
contig_2	cds	133869	135272	-	EOJOEO_02450		Adenosylmethionine--8-amino-7-oxononanoate transaminase	SO:0001217, UniRef:UniRef50_A0A525C3U4
contig_2	cds	135446	136936	+	EOJOEO_02455		Amine oxidase A	SO:0001217, UniRef:UniRef50_L8MMM5
contig_2	cds	137117	137686	+	EOJOEO_02460		Cytochrome b561-like protein	SO:0001217, UniRef:UniRef50_P75925
contig_2	cds	137698	138273	+	EOJOEO_02465	yceI	YceI domain-containing protein	SO:0001217, UniRef:UniRef50_A0A5C7T7P6
contig_2	cds	138342	138785	-	EOJOEO_02470	mexR	MarR family transcriptional repressor MexR	BlastRules:WP_003114897, SO:0001217, UniRef:UniRef50_P52003
contig_2	cds	139060	140211	+	EOJOEO_02475	mexA	multidrug efflux RND transporter periplasmic adaptor subunit MexA	NCBIProtein:AAA74436.1, SO:0001217, UniRef:UniRef50_P52477
contig_2	cds	140227	143367	+	EOJOEO_02480	mexB	multidrug efflux RND transporter permease subunit MexB	BlastRules:WP_003107312, SO:0001217, UniRef:UniRef50_A0A0A7PAX8
contig_2	cds	143369	144826	+	EOJOEO_02485	oprM	multidrug efflux RND transporter outer membrane channel subunit OprM	BlastRules:WP_003084633, SO:0001217, UniRef:UniRef50_Q9WWZ8
contig_2	cds	144922	146841	-	EOJOEO_02490	rhlE	ATP-dependent RNA helicase RhlE	SO:0001217, UniRef:UniRef50_A0A5K1VPM3
contig_2	cds	147092	148162	-	EOJOEO_02495		Glycosyltransferase	SO:0001217, UniRef:UniRef50_A0A323V1A5
contig_2	cds	148232	149104	-	EOJOEO_02500		Methylenetetrahydrofolate reductase	SO:0001217, UniRef:UniRef50_A0A391NHI7
contig_2	cds	149147	149686	-	EOJOEO_02505		RelA/SpoT protein	SO:0001217, UniRef:UniRef50_A0A4P0TLF9
contig_2	cds	149742	151151	-	EOJOEO_02510		Adenosylhomocysteinase	SO:0001217, UniRef:UniRef50_Q87V73
contig_2	ncRNA-region	151174	151279	-			S-adenosyl-L-homocysteine riboswitch	RFAM:RF01057, SO:0000035
contig_2	cds	151459	151875	+	EOJOEO_02515		DUF2946 domain-containing protein	SO:0001217, UniRef:UniRef50_A0A2R3IQS1
contig_2	cds	152001	154193	+	EOJOEO_02520		TonB-dependent receptor	SO:0001217, UniRef:UniRef50_A6UYP5
contig_2	cds	154204	155682	+	EOJOEO_02525		Sodium:proline symporter	SO:0001217, UniRef:UniRef50_A0A5P9CE93
contig_2	cds	155767	156387	+	EOJOEO_02530	rutR	HTH-type transcriptional regulator RutR	SO:0001217, UniRef:UniRef50_A0A5E7CWK8
contig_2	cds	156424	157695	-	EOJOEO_02535		Cytosine deaminase	SO:0001217, UniRef:UniRef50_A0A376FFA2
contig_2	cds	157685	158935	-	EOJOEO_02540		Cytosine permease	SO:0001217, UniRef:UniRef50_Q8X691
contig_2	cds	159117	160391	-	EOJOEO_02545		Dihydrothymine dehydrogenase	SO:0001217, UniRef:UniRef50_A0A4Q3C9W4
contig_2	cds	160391	161758	-	EOJOEO_02550		Glutamate synthase [NADPH] small chain	SO:0001217, UniRef:UniRef50_A0A378ZZN3
contig_2	cds	161853	163292	-	EOJOEO_02555		D-hydantoinase/dihydropyrimidinase	SO:0001217, UniRef:UniRef50_Q59699
contig_2	cds	163908	164408	+	EOJOEO_02560		hypothetical protein
contig_2	cds	164405	165397	+	EOJOEO_02565		hypothetical protein
contig_2	cds	165456	166739	+	EOJOEO_02570		Beta-ureidopropionase	SO:0001217, UniRef:UniRef50_A0A085J983
contig_2	cds	167040	168263	-	EOJOEO_02575		Acetyl-CoA:oxalate CoA-transferase	SO:0001217, UniRef:UniRef50_A0A853T4G6
contig_2	cds	168383	169564	-	EOJOEO_02580		Acyl-CoA dehydrogenase	SO:0001217, UniRef:UniRef50_A0A2S6R409
contig_2	cds	169785	170693	+	EOJOEO_02585		Glycine cleavage system transcriptional activator	SO:0001217, UniRef:UniRef50_A0A3M3AD76
contig_2	cds	170845	171249	+	EOJOEO_02590		HotDog ACOT-type domain-containing protein	SO:0001217, UniRef:UniRef50_A0A024HQ65
contig_2	cds	171292	172914	-	EOJOEO_02595		Phosphate transporter	SO:0001217, UniRef:UniRef50_A0A0P9UQ42
contig_2	cds	173294	174625	+	EOJOEO_02600		Serine protease	SO:0001217, UniRef:UniRef50_A0A363SJP6
contig_2	cds	174625	175416	+	EOJOEO_02605		PHB domain-containing protein	SO:0001217, UniRef:UniRef50_A0A4Y6C3A0
contig_2	cds	175524	176255	+	EOJOEO_02610		Amino acid ABC transporter substrate-binding protein	SO:0001217, UniRef:UniRef50_A0A127MLU4
contig_2	cds	176252	178453	-	EOJOEO_02615		FUSC-like domain-containing protein	SO:0001217, UniRef:UniRef50_U7NYC5
contig_2	cds	178715	180091	-	EOJOEO_02620	dbpA	ATP-dependent RNA helicase DbpA	SO:0001217, UniRef:UniRef50_A4XPI3
contig_2	cds	180439	180648	+	EOJOEO_02625	cspV	Cold shock protein CspV	SO:0001217, UniRef:UniRef50_Q9KL16
contig_2	cds	180799	181323	+	EOJOEO_02630		Zn-protease domain-containing protein	SO:0001217, UniRef:UniRef50_L0GJ47
contig_2	cds	181426	182859	-	EOJOEO_02635		Permeases of the major facilitator superfamily	SO:0001217, UniRef:UniRef50_G8Q2H2
contig_2	cds	183234	186032	+	EOJOEO_02640	clpB	Chaperone protein ClpB	SO:0001217, UniRef:UniRef50_Q6LMY0
contig_2	cds	186133	186711	+	EOJOEO_02645		DUF2780 domain-containing protein	SO:0001217, UniRef:UniRef50_C3K392
contig_2	cds	186909	187796	-	EOJOEO_02650		Acyltransferase	SO:0001217, UniRef:UniRef50_W0MPU5
contig_2	cds	187939	188448	+	EOJOEO_02655		ATP-dependent zinc protease	SO:0001217, UniRef:UniRef50_A0A1E1G4V7
contig_2	cds	188533	189222	+	EOJOEO_02660	creB	Two-component system response regulator CreB	SO:0001217, UniRef:UniRef50_A0A166XUL3
contig_2	cds	189222	190646	+	EOJOEO_02665		histidine kinase	SO:0001217, UniRef:UniRef50_A0A5E7FTG8
contig_2	cds	190748	192106	+	EOJOEO_02670	creD	Cell envelope integrity protein CreD	SO:0001217, UniRef:UniRef50_A0A024HA10
contig_2	cds	192156	192458	+	EOJOEO_02675	yggT	YggT family protein	SO:0001217, UniRef:UniRef50_Q9I652
contig_2	cds	192455	192640	+	EOJOEO_02680		hypothetical protein
contig_2	cds	192603	193223	-	EOJOEO_02685		Putative glutathione S-transferase	SO:0001217, UniRef:UniRef50_Q1I3K9
contig_2	cds	193242	194192	-	EOJOEO_02690		Virginiamycin B lyase	SO:0001217, UniRef:UniRef50_A0A2R3J4J5
contig_2	cds	194278	195135	+	EOJOEO_02695		Protein phosphatase 2C domain-containing protein	SO:0001217, UniRef:UniRef50_A0A485FWD3
contig_2	cds	195308	197722	-	EOJOEO_02700		STN domain-containing protein	SO:0001217, UniRef:UniRef50_A0A0C5ECN5
contig_2	cds	197826	198797	-	EOJOEO_02705	fecR	FecR family protein	SO:0001217, UniRef:UniRef50_A0A0C5EGI0
contig_2	cds	198794	199312	-	EOJOEO_02710		RNA polymerase sigma factor	SO:0001217, UniRef:UniRef50_A0A3M4AIV3
contig_2	cds	199481	200230	+	EOJOEO_02715		Glutathione S-transferase	SO:0001217, UniRef:UniRef50_A0A1C7BPK5
contig_2	cds	200373	200774	+	EOJOEO_02720		Putative esterase PA0474	SO:0001217, UniRef:UniRef50_Q9I644
contig_2	cds	200824	201393	+	EOJOEO_02725		hypothetical protein	PFAM:PF00440.26
contig_2	cds	201427	203154	-	EOJOEO_02730		Phosphonoacetate hydrolase protein	SO:0001217, UniRef:UniRef50_U2G164
contig_2	cds	203502	204428	-	EOJOEO_02735	lysR	LysR family transcriptional regulator	SO:0001217, UniRef:UniRef50_A0A2L2BEY0
contig_2	cds	204516	204992	+	EOJOEO_02740		GCN5 family acetyltransferase	SO:0001217, UniRef:UniRef50_A0A346BKH6
contig_2	cds	205071	206009	-	EOJOEO_02745		Transcriptional regulator	SO:0001217, UniRef:UniRef50_A0A0F0DP25
contig_2	cds	206113	206910	+	EOJOEO_02750		3-oxoadipate enol-lactonase	SO:0001217, UniRef:UniRef50_A0A241XNV1
contig_2	cds	206953	207396	+	EOJOEO_02755		Helicase	SO:0001217, UniRef:UniRef50_M4WT40
contig_2	cds	207444	209621	-	EOJOEO_02760		Malate synthase G	SO:0001217, UniRef:UniRef50_A0A257VH02
contig_2	cds	209929	210372	+	EOJOEO_02765		hypothetical protein	PFAM:PF13508.10, PFAM:PF13673.10
contig_2	cds	210404	210919	+	EOJOEO_02770		Glycine cleavage system transcriptional repressor	SO:0001217, UniRef:UniRef50_A0A5M9ILQ6
contig_2	cds	211609	212505	-	EOJOEO_02775		Uncharacterized transporter PA0485	SO:0001217, UniRef:UniRef50_Q9I633
contig_2	cds	212708	213682	-	EOJOEO_02780		Stress response kinase A	SO:0001217, UniRef:UniRef50_Q1JXJ6
contig_2	cds	213744	214502	-	EOJOEO_02785		Mop domain-containing protein	SO:0001217, UniRef:UniRef50_A0A3M4EYG4
contig_2	cds	214570	214890	-	EOJOEO_02790		Lipoprotein	SO:0001217, UniRef:UniRef50_B2VE03
contig_2	cds	214932	215657	-	EOJOEO_02795		Gluconate periplasmic binding protein with phosphoribosyltransferase domain, GNT I system	SO:0001217, UniRef:UniRef50_A0A653E044
contig_2	cds	215796	216089	-	EOJOEO_02800		MFS transporter	SO:0001217, UniRef:UniRef50_A0A211Z2W3
contig_2	cds	216143	217060	-	EOJOEO_02805		HTH lysR-type domain-containing protein	SO:0001217, UniRef:UniRef50_A0A498RTX3
contig_2	cds	217187	217945	+	EOJOEO_02810		5-oxoprolinase subunit A 2	SO:0001217, UniRef:UniRef50_Q881F7
contig_2	cds	218022	218270	+	EOJOEO_02815		Biotin carboxyl carrier protein of acetyl-CoA carboxylase	SO:0001217, UniRef:UniRef50_D8ITF2
contig_2	cds	218281	219657	+	EOJOEO_02820		Biotin carboxylase	SO:0001217, UniRef:UniRef50_Q2KTV1
contig_2	cds	219659	220537	+	EOJOEO_02825		AHS1 domain-containing protein	SO:0001217, UniRef:UniRef50_A0A0P9MGZ5
contig_2	cds	220527	221504	+	EOJOEO_02830		Allophanate hydrolase subunit 2	SO:0001217, UniRef:UniRef50_A0A653ZAU8
contig_2	cds	221548	221757	-	EOJOEO_02835		Fimbrial domain-containing protein	SO:0001217, UniRef:UniRef50_A0A8G5DCA7
contig_2	cds	222106	223164	+	EOJOEO_02840		Biotin synthase 2	SO:0001217, UniRef:UniRef50_Q12D73
contig_2	cds	223270	224475	+	EOJOEO_02845		8-amino-7-oxononanoate synthase	SO:0001217, UniRef:UniRef50_B8GTH6
contig_2	cds	224468	225190	+	EOJOEO_02850		AB hydrolase-1 domain-containing protein	SO:0001217, UniRef:UniRef50_A0A7U7EK99
contig_2	cds	225183	226007	+	EOJOEO_02855		Malonyl-[acyl-carrier protein] O-methyltransferase	SO:0001217, UniRef:UniRef50_K4KLU8
contig_2	cds	226011	226697	+	EOJOEO_02860	bioD	ATP-dependent dethiobiotin synthetase BioD	SO:0001217, UniRef:UniRef50_Q9I614
contig_2	cds	226806	227036	+	EOJOEO_02865	pqqE	Pyrroloquinoline quinone biosynthesis protein PqqE	SO:0001217, UniRef:UniRef50_A0A072ZFY0
contig_2	cds	227377	229182	+	EOJOEO_02870		phenylacyl-CoA dehydrogenase	BlastRules:WP_010951720, SO:0001217, UniRef:UniRef50_A0A7W5ZW40
contig_2	cds	229395	231191	+	EOJOEO_02875		Acyl-CoA dehydrogenase	SO:0001217, UniRef:UniRef50_A0A7W5ZW40
contig_2	cds	231466	233244	+	EOJOEO_02880		Acyl-CoA dehydrogenase	SO:0001217, UniRef:UniRef50_A0A285JLQ8
contig_2	cds	233579	235060	-	EOJOEO_02885	nirN	dihydro-heme d1 dehydrogenase	BlastRules:WP_003113244, SO:0001217, UniRef:UniRef50_A0A0U5MDF8
contig_2	cds	235051	235890	-	EOJOEO_02890		uroporphyrinogen-III C-methyltransferase	SO:0001217, UniRef:UniRef50_A0A840UC12
contig_2	cds	235901	237064	-	EOJOEO_02895	mftC	Mycofactocin radical SAM maturase MftC	SO:0001217, UniRef:UniRef50_A0A5E6S022
contig_2	cds	237058	237573	-	EOJOEO_02900	nirH	Siroheme decarboxylase NirH subunit	SO:0001217, UniRef:UniRef50_P95415
contig_2	cds	237548	237991	-	EOJOEO_02905	nirG	Siroheme decarboxylase NirG subunit	SO:0001217, UniRef:UniRef50_P95414
contig_2	cds	237984	238508	-	EOJOEO_02910	nirL	Siroheme decarboxylase NirL subunit	SO:0001217, UniRef:UniRef50_P95413
contig_2	cds	238505	238957	-	EOJOEO_02915		siroheme decarboxylase	SO:0001217, UniRef:UniRef50_A0A024E4L9
contig_2	cds	238966	240144	-	EOJOEO_02920	nirF	heme d1 biosynthesis protein NirF	BlastRules:WP_003113241, SO:0001217, UniRef:UniRef50_J2TL64
contig_2	cds	240141	240500	-	EOJOEO_02925	nirC	cytochrome c55X	BlastRules:WP_003084870, SO:0001217, UniRef:UniRef50_Q51479
contig_2	cds	240497	240811	-	EOJOEO_02930	nirM	cytochrome C-551	BlastRules:WP_003084872, SO:0001217, UniRef:UniRef50_P00098
contig_2	cds	240862	242568	-	EOJOEO_02935	nirS	nitrite reductase	BlastRules:WP_003111532, EC:1.7.2.1, SO:0001217, UniRef:UniRef50_A0A1A8XS87
contig_2	cds	242784	243566	+	EOJOEO_02940		CbbQ/NirQ/NorQ/GpvN family protein	SO:0001217, UniRef:UniRef50_Q9X9L2
contig_2	cds	243556	244128	+	EOJOEO_02945	norE	NorE	SO:0001217, UniRef:UniRef50_G8PWM2
contig_2	cds	244136	244393	+	EOJOEO_02950		hypothetical protein
contig_2	cds	244483	244923	+	EOJOEO_02955	norC	nitric oxide reductase subunit NorC	BlastRules:WP_003113238, SO:0001217, UniRef:UniRef50_Q52527
contig_2	cds	244923	246320	+	EOJOEO_02960	norB	nitric-oxide reductase subunit NorB	BlastRules:WP_003113237, SO:0001217, UniRef:UniRef50_P98008
contig_2	cds	246322	248160	+	EOJOEO_02965		Uncharacterized protein PA0525	SO:0001217, UniRef:UniRef50_Q51484
contig_2	cds	248167	248361	-	EOJOEO_02970	dnrP	Protein DnrP	SO:0001217, UniRef:UniRef50_A0A146GGU0
contig_2	cds	248445	249128	-	EOJOEO_02975	dnr	transcriptional regulator Dnr	BlastRules:WP_003113234, SO:0001217, UniRef:UniRef50_A0A3M3EJF3
contig_2	ncRNA	249334	249455	+	EOJOEO_02980	rsmY	RsmY RNA family	RFAM:RF00195, SO:0000655
contig_2	cds	249482	250360	-	EOJOEO_02985		HTH lysR-type domain-containing protein	SO:0001217, UniRef:UniRef50_A0A0C5E3W8
contig_2	cds	250462	251163	+	EOJOEO_02990		MOSC domain-containing protein	SO:0001217, UniRef:UniRef50_S6AC93
contig_2	cds	251160	251396	+	EOJOEO_02995		Segregation and condensation protein B	SO:0001217, UniRef:UniRef50_A0A072ZFW1
contig_2	cds	251389	252570	+	EOJOEO_03000		Acetylornithine aminotransferase	SO:0001217, UniRef:UniRef50_A4YUI1
contig_2	cds	252570	253286	+	EOJOEO_03005		Glutamine amidotransferase-like protein	SO:0001217, UniRef:UniRef50_A0A3S3TLB1
contig_2	cds	253361	253624	-	EOJOEO_03010		DUF1652 domain-containing protein	SO:0001217, UniRef:UniRef50_A0A2R3INH8
contig_2	cds	253910	255400	+	EOJOEO_03015		PAS domain S-box-containing protein	SO:0001217, UniRef:UniRef50_A0A327MNI1
contig_2	cds	255738	257027	+	EOJOEO_03020		FAD dependent oxidoreductase	SO:0001217, UniRef:UniRef50_W6QWL1
contig_2	cds	257045	257599	+	EOJOEO_03025		HTH cro/C1-type domain-containing protein	SO:0001217, UniRef:UniRef50_A0A3M4GPN6
contig_2	cds	257710	258735	-	EOJOEO_03030		hypothetical protein	PFAM:PF04536.17
contig_2	cds	258739	259347	-	EOJOEO_03035	lemA	LemA family protein	SO:0001217, UniRef:UniRef50_A0A2G6ETV4
contig_2	cds	259435	260016	-	EOJOEO_03040		hypothetical protein
contig_2	cds	260172	261002	+	EOJOEO_03045	eamA	EamA domain-containing protein	SO:0001217, UniRef:UniRef50_A0A024HPA5
contig_2	cds	261072	261458	+	EOJOEO_03050		hypothetical protein
contig_2	cds	261571	262029	+	EOJOEO_03055		Cytochrome C	SO:0001217, UniRef:UniRef50_A0A071L8L3
contig_2	cds	262221	262640	-	EOJOEO_03060		DUF1090 domain-containing protein	SO:0001217, UniRef:UniRef50_A0A069Q9D6
contig_2	cds	262890	263858	+	EOJOEO_03065		Polyhydroxybutyrate depolymerase	SO:0001217, UniRef:UniRef50_A0A1C7BIE6
contig_2	cds	263862	264605	-	EOJOEO_03070		Metallophos domain-containing protein	SO:0001217, UniRef:UniRef50_A0A1C7BAC9
contig_2	cds	264810	266114	+	EOJOEO_03075		Methane monooxygenase component C	SO:0001217, UniRef:UniRef50_A0A0M9IJE1
contig_2	cds	266171	267361	-	EOJOEO_03080		S-adenosylmethionine synthase	SO:0001217, UniRef:UniRef50_A0A6L7TR94
contig_2	cds	267377	268378	-	EOJOEO_03085	ubiE	Ubiquinone/menaquinone biosynthesis C-methyltransferase UbiE	SO:0001217, UniRef:UniRef50_A0A5E7KWY9
contig_2	cds	268624	270621	+	EOJOEO_03090		Transketolase	SO:0001217, UniRef:UniRef50_Q89AY2
contig_2	cds	270621	271685	+	EOJOEO_03095	parB	ParB domain-containing protein	SO:0001217, UniRef:UniRef50_A0A069Q9Q3
contig_2	cds	271666	272463	-	EOJOEO_03100		AP endonuclease, family 2	SO:0001217, UniRef:UniRef50_C8N9L0
contig_2	cds	272678	273739	+	EOJOEO_03105		Erythrose-4-phosphate dehydrogenase	SO:0001217, UniRef:UniRef50_A0A0J6I6Z2
contig_2	cds	273745	274908	+	EOJOEO_03110		Phosphoglycerate kinase	SO:0001217, UniRef:UniRef50_Q6D087
contig_2	cds	274981	275181	+	EOJOEO_03115		Secreted protein	SO:0001217, UniRef:UniRef50_A0A0F0DLF4
contig_2	cds	275341	275682	+	EOJOEO_03120	mliC	MliC domain-containing protein	SO:0001217, UniRef:UniRef50_A0A024HPW3
contig_2	cds	275802	276866	+	EOJOEO_03125		Fructose-1,6-bisphosphate aldolase	SO:0001217, UniRef:UniRef50_A0A3B9VK46
contig_2	cds	276932	277414	+	EOJOEO_03130		Lipoprotein	SO:0001217, UniRef:UniRef50_A0A5A9YVS4
contig_2	cds	277416	277841	-	EOJOEO_03135		SnoaL-like domain-containing protein	SO:0001217, UniRef:UniRef50_Q4K7Y4
contig_2	cds	278071	278838	+	EOJOEO_03140		Methyltransf-11 domain-containing protein	SO:0001217, UniRef:UniRef50_F2KEZ6
contig_2	cds	278835	280013	-	EOJOEO_03145		NAD(P)/FAD-dependent oxidoreductase	SO:0001217, UniRef:UniRef50_A0A1C7BCF9
contig_2	cds	280126	280614	+	EOJOEO_03150		M48 family peptidase	SO:0001217, UniRef:UniRef50_A0A386YFX5
contig_2	cds	280622	281317	-	EOJOEO_03155		HAD family hydrolase	SO:0001217, UniRef:UniRef50_A0A077JL69
contig_2	cds	281446	281799	-	EOJOEO_03160		DUF805 domain-containing protein	SO:0001217, UniRef:UniRef50_A0A1S8CR84
contig_2	cds	281977	282888	-	EOJOEO_03165		AraC-binding domain-containing protein	SO:0001217, UniRef:UniRef50_A0A3M5EFW2
contig_2	cds	283006	283344	+	EOJOEO_03170		Uncharacterized protein HI_1053	SO:0001217, UniRef:UniRef50_Q57498
contig_2	cds	283334	283849	-	EOJOEO_03175		DUF3995 domain-containing protein	SO:0001217, UniRef:UniRef50_A0A080VHT2
contig_2	cds	284037	284195	+	EOJOEO_03180		YqaE/Pmp3 family membrane protein	SO:0001217, UniRef:UniRef50_Q7UJZ1
contig_2	cds	284205	284663	-	EOJOEO_03185		DUF551 domain-containing protein	SO:0001217, UniRef:UniRef50_A0A2R3ITA6
contig_2	cds	284679	285149	-	EOJOEO_03190		hypothetical protein
contig_2	cds	285163	285510	-	EOJOEO_03195		SMI1-KNR4 domain-containing protein	SO:0001217, UniRef:UniRef50_A0A1C7BCG9
contig_2	cds	285500	286114	-	EOJOEO_03200		DUF4375 domain-containing protein	SO:0001217, UniRef:UniRef50_A0A1C7B9F7
contig_2	cds	286305	289031	-	EOJOEO_03205	impA	metalloprotease ImpA	BlastRules:WP_003142775, SO:0001217, UniRef:UniRef50_Q9I5W4
contig_2	cds	289645	289980	-	EOJOEO_03210		hypothetical protein
contig_2	cds	290073	291194	-	EOJOEO_03215		Fido domain-containing protein	SO:0001217, UniRef:UniRef50_A0A160N1W7
contig_2	cds	291456	291617	-	EOJOEO_03220		hypothetical protein
contig_2	tRNA	291746	291822	-	EOJOEO_03225	trnI	tRNA-Ile2(cat)	SO:0000263
contig_2	cds	291839	295576	-	EOJOEO_03230		Bifunctional diguanylate cyclase/phosphodiesterase	SO:0001217, UniRef:UniRef50_A0A2A2E4T8
contig_2	cds	295683	297536	-	EOJOEO_03235	rpoD	RNA polymerase sigma factor RpoD	SO:0001217, UniRef:UniRef50_A0A3D4U878
contig_2	cds	297616	299610	-	EOJOEO_03240		DNA primase	SO:0001217, UniRef:UniRef50_Q9I5W0
contig_2	cds	299693	300142	-	EOJOEO_03245		hypothetical protein	PFAM:PF09424.13
contig_2	cds	300212	300427	-	EOJOEO_03250		30S ribosomal protein S21	SO:0001217, UniRef:UniRef50_A0KGI4
contig_2	cds	300628	301653	+	EOJOEO_03255		tRNA N6-adenosine threonylcarbamoyltransferase	SO:0001217, UniRef:UniRef50_A7C4A6
contig_2	cds	301732	302301	-	EOJOEO_03260		Glycerol-3-phosphate acyltransferase	SO:0001217, UniRef:UniRef50_Q88QU5
contig_2	cds	302322	302738	+	EOJOEO_03265		7,8-dihydroneopterin aldolase	SO:0001217, UniRef:UniRef50_A0A3L0VV39
contig_2	cds	302729	303271	+	EOJOEO_03270		2-amino-4-hydroxy-6-hydroxymethyldihydropteridine pyrophosphokinase	SO:0001217, UniRef:UniRef50_A0A7T4SVL6
contig_2	cds	303244	304476	-	EOJOEO_03275		Multifunctional CCA protein	SO:0001217, UniRef:UniRef50_Q88A53
contig_2	cds	304520	305026	-	EOJOEO_03280		DUF4136 domain-containing protein	SO:0001217, UniRef:UniRef50_A0A024HBF5
contig_2	cds	305121	306674	-	EOJOEO_03285	ycgB	Uncharacterized protein YcgB	SO:0001217, UniRef:UniRef50_P29013
contig_2	cds	306671	307942	-	EOJOEO_03290	yeaH	UPF0229 protein YeaH	SO:0001217, UniRef:UniRef50_Q8Z6E7
contig_2	cds	308043	309965	-	EOJOEO_03295	yeaG	Uncharacterized protein YeaG	SO:0001217, UniRef:UniRef50_P0ACY5
contig_2	cds	310244	310576	-	EOJOEO_03300	glpE	Thiosulfate sulfurtransferase GlpE	SO:0001217, UniRef:UniRef50_B2VJU2
contig_2	cds	310620	311471	-	EOJOEO_03305		Bis(5'-nucleosyl)-tetraphosphatase, symmetrical	SO:0001217, UniRef:UniRef50_Q88A48
contig_2	cds	311471	311851	-	EOJOEO_03310	apaG	Protein ApaG	SO:0001217, UniRef:UniRef50_Q8PP26
contig_2	cds	311888	312694	-	EOJOEO_03315		Ribosomal RNA small subunit methyltransferase A	SO:0001217, UniRef:UniRef50_Q88A46
contig_2	cds	312810	313796	-	EOJOEO_03320		4-hydroxythreonine-4-phosphate dehydrogenase	SO:0001217, UniRef:UniRef50_A0A2N4XXF1
contig_2	cds	313793	315085	-	EOJOEO_03325	surA	Chaperone SurA	SO:0001217, UniRef:UniRef50_Q4ZMG7
contig_2	cds	315066	317867	-	EOJOEO_03330	lptD	LPS-assembly protein LptD	SO:0001217, UniRef:UniRef50_Q9I5U2
contig_2	cds	317994	319010	+	EOJOEO_03335		N-acetylmuramate/N-acetylglucosamine kinase	SO:0001217, UniRef:UniRef50_A0A5E7VFS2
contig_2	cds	319007	319681	+	EOJOEO_03340		NTP-transferase domain-containing protein	SO:0001217, UniRef:UniRef50_N2JDW2
contig_2	cds	319683	320441	+	EOJOEO_03345		J domain-containing protein	SO:0001217, UniRef:UniRef50_A0A3M5N762
contig_2	cds	320442	321503	-	EOJOEO_03350		Hydrolase or acyltransferase	SO:0001217, UniRef:UniRef50_A0A0F0DK92
contig_2	cds	321655	324048	+	EOJOEO_03355	nreB	Oxygen sensor histidine kinase NreB	SO:0001217, UniRef:UniRef50_A0A127MLK3
contig_2	cds	324094	324726	+	EOJOEO_03360		DNA-binding response regulator	SO:0001217, UniRef:UniRef50_A0A127MM36
contig_2	cds	324855	325889	+	EOJOEO_03365		Spermidine/putrescine ABC transporter substrate-binding protein	SO:0001217, UniRef:UniRef50_A0A1Q9R5M2
contig_2	cds	326123	327232	+	EOJOEO_03370	potA	Spermidine/putrescine import ATP-binding protein PotA	SO:0001217, UniRef:UniRef50_E3DKD3
contig_2	cds	327288	328334	+	EOJOEO_03375		Spermidine/putrescine ABC transporter substrate-binding protein	SO:0001217, UniRef:UniRef50_A0A1Q9R5M2
contig_2	cds	328449	329696	+	EOJOEO_03380		ABC transmembrane type-1 domain-containing protein	SO:0001217, UniRef:UniRef50_A0A498S3L1
contig_2	cds	329802	330632	+	EOJOEO_03385		Binding-protein-dependent transport systems inner membrane component	SO:0001217, UniRef:UniRef50_Q221F6
contig_2	cds	330756	331430	+	EOJOEO_03390		Ribulose-phosphate 3-epimerase	SO:0001217, UniRef:UniRef50_A0A2D5LEH7
contig_2	cds	331430	332248	+	EOJOEO_03395		Phosphoglycolate phosphatase 1	SO:0001217, UniRef:UniRef50_Q9S586
contig_2	cds	332321	333799	+	EOJOEO_03400		Anthranilate synthase component I	SO:0001217, UniRef:UniRef50_A0A3M1UXM6
contig_2	cds	333986	334300	-	EOJOEO_03405	prtN	Transcription regulatory protein PrtN	SO:0001217, UniRef:UniRef50_Q06552
contig_2	cds	334400	335170	-	EOJOEO_03410	prtR	HTH-type transcriptional regulator PrtR	SO:0001217, UniRef:UniRef50_Q06553
contig_2	cds	335255	335425	-	EOJOEO_03415		Response regulator	SO:0001217, UniRef:UniRef50_A0A8S8W3C3
contig_2	cds	335628	335828	+	EOJOEO_03420		Zinc finger domain protein	SO:0001217, UniRef:UniRef50_A0A1R4A4G7
contig_2	cds	335876	336235	+	EOJOEO_03425		hypothetical protein
contig_2	cds	336694	337047	+	EOJOEO_03430		hypothetical protein
contig_2	cds	337069	337584	+	EOJOEO_03435		DUF1817 domain-containing protein	SO:0001217, UniRef:UniRef50_A0A127MLW2
contig_2	cds	337581	338138	+	EOJOEO_03440		Baseplate assembly protein V	SO:0001217, UniRef:UniRef50_Q9S581
contig_2	cds	338291	338617	+	EOJOEO_03445		GPW-gp25 domain-containing protein	SO:0001217, UniRef:UniRef50_A0A024HBR1
contig_2	cds	338614	339501	+	EOJOEO_03450		Baseplate-J domain-containing protein	SO:0001217, UniRef:UniRef50_A0A6P1Q5B0
contig_2	cds	339494	340027	+	EOJOEO_03455		Bacteriophage protein	SO:0001217, UniRef:UniRef50_Q9S577
contig_2	cds	340029	342137	+	EOJOEO_03460		Phage tail protein	SO:0001217, UniRef:UniRef50_A0A0P0AJH7
contig_2	cds	342146	342586	+	EOJOEO_03465		Phage tail protein	SO:0001217, UniRef:UniRef50_A5A5F7
contig_2	cds	342629	343789	+	EOJOEO_03470		Putative prophage major tail sheath protein	SO:0001217, UniRef:UniRef50_Q02TE1
contig_2	cds	343802	344305	+	EOJOEO_03475		Phage major tail tube protein	SO:0001217, UniRef:UniRef50_A0A1H0BDF0
contig_2	cds	344320	344664	+	EOJOEO_03480		Phage tail assembly protein	SO:0001217, UniRef:UniRef50_A0A024HBU0
contig_2	cds	344834	347071	+	EOJOEO_03485		Phage tail tape measure protein	SO:0001217, UniRef:UniRef50_Q9S570
contig_2	cds	347081	347953	+	EOJOEO_03490		Phage tail protein	SO:0001217, UniRef:UniRef50_A6UZD0
contig_2	cds	347928	348134	+	EOJOEO_03495		Phage tail protein	SO:0001217, UniRef:UniRef50_A0A024HBS2
contig_2	cds	348192	349181	+	EOJOEO_03500		Late control protein	SO:0001217, UniRef:UniRef50_A0A1Q9QX31
contig_2	cds	349214	349843	+	EOJOEO_03505		glycoside hydrolase family 19 protein	SO:0001217, UniRef:UniRef50_UPI000FF2BBFD
contig_2	cds	349840	350202	+	EOJOEO_03510		DUF2802 domain-containing protein	SO:0001217, UniRef:UniRef50_A0A6A9K0L7
contig_2	cds	350199	350456	+	EOJOEO_03515		hypothetical protein
contig_2	cds	350772	351266	+	EOJOEO_03520		Phage tail protein	SO:0001217, UniRef:UniRef50_B1J5I0
contig_2	cds	351278	351625	+	EOJOEO_03525		Tail assembly chaperone	SO:0001217, UniRef:UniRef50_Q9R317
contig_2	cds	351655	351909	+	EOJOEO_03530		Phage tail protein	SO:0001217, UniRef:UniRef50_Q9R371
contig_2	cds	351956	353794	+	EOJOEO_03535		Phage tail tape measure protein	SO:0001217, UniRef:UniRef50_A6UZE0
contig_2	cds	353787	354128	+	EOJOEO_03540		Phage minor tail protein	SO:0001217, UniRef:UniRef50_A0A853ZQ40
contig_2	cds	354136	354831	+	EOJOEO_03545		Phage minor tail protein L	SO:0001217, UniRef:UniRef50_A0A8B4S3L4
contig_2	cds	354834	355604	+	EOJOEO_03550		Proteasome lid subunit RPN8/RPN11, contains Jab1/MPN metalloenzyme (JAMM) motif	SO:0001217, UniRef:UniRef50_A0A1K1RYS9
contig_2	cds	355659	356261	+	EOJOEO_03555		Tail assembly protein	SO:0001217, UniRef:UniRef50_A0A0L0GHH0
contig_2	cds	356320	359973	+	EOJOEO_03560		Fibronectin, type III	SO:0001217, UniRef:UniRef50_A0A172YXF9
contig_2	cds	360242	360946	+	EOJOEO_03565		hypothetical protein
contig_2	cds	360959	362059	+	EOJOEO_03570		Phage tail protein	SO:0001217, UniRef:UniRef50_A0A8G2ZJF2
contig_2	cds	362059	362370	+	EOJOEO_03575		Plug domain-containing protein	SO:0001217, UniRef:UniRef50_C8ZKR5
contig_2	cds	362367	362594	+	EOJOEO_03580		Tail fiber assembly protein	SO:0001217, UniRef:UniRef50_A0A1B0YZV9
contig_2	cds	363000	363605	+	EOJOEO_03585		Anthranilate synthase	SO:0001217, UniRef:UniRef50_A0A120AHQ6
contig_2	cds	363607	364656	+	EOJOEO_03590		Anthranilate phosphoribosyltransferase	SO:0001217, UniRef:UniRef50_Q604F8
contig_2	cds	364653	365489	+	EOJOEO_03595		Indole-3-glycerol phosphate synthase	SO:0001217, UniRef:UniRef50_A4SV52
contig_2	cds	365549	366193	-	EOJOEO_03600	vfr	cAMP-regulatory protein	SO:0001217, UniRef:UniRef50_P55222, VFDB:VFC0001, VFDB:VFG042734
contig_2	cds	366464	366886	+	EOJOEO_03605		Osmotically inducible protein C	SO:0001217, UniRef:UniRef50_A0A238IYP6
contig_2	cds	367206	368000	+	EOJOEO_03610		S-adenosylmethionine decarboxylase proenzyme	SO:0001217, UniRef:UniRef50_A1WYT0
contig_2	cds	368055	368702	-	EOJOEO_03615		3-demethoxyubiquinol 3-hydroxylase	SO:0001217, UniRef:UniRef50_B0TZT4
contig_2	cds	368802	369140	-	EOJOEO_03620		HIT domain-containing protein	SO:0001217, UniRef:UniRef50_F8H9A1
contig_2	cds	369219	370700	+	EOJOEO_03625	ftsH	ATP-dependent zinc metalloprotease FtsH	SO:0001217, UniRef:UniRef50_A0A391NPB4
contig_2	cds	370740	371540	-	EOJOEO_03630		Short-chain dehydrogenase	SO:0001217, UniRef:UniRef50_A0A1G5PFR6
contig_2	cds	371601	372683	-	EOJOEO_03635		DUF805 domain-containing protein	SO:0001217, UniRef:UniRef50_A0A024HNL9
contig_2	cds	372805	373773	-	EOJOEO_03640		Dioxygenases related to 2-nitropropane dioxygenase	SO:0001217, UniRef:UniRef50_G8Q091
contig_2	cds	373790	374212	-	EOJOEO_03645		Protoporphyrinogen IX oxidase	SO:0001217, UniRef:UniRef50_A0A0J6S6A6
contig_2	cds	374503	375537	+	EOJOEO_03650		N-acetyl-gamma-glutamyl-phosphate reductase	SO:0001217, UniRef:UniRef50_Q9I5Q9
contig_2	cds	375537	376256	+	EOJOEO_03655		hypothetical protein
contig_2	cds	376266	376679	+	EOJOEO_03660	ccmA	Cell shape determination protein CcmA	SO:0001217, UniRef:UniRef50_F6AJ85
contig_2	cds	376757	377107	+	EOJOEO_03665	erpA	Iron-sulfur cluster insertion protein ErpA	SO:0001217, UniRef:UniRef50_A0A2E1PPT0
contig_2	cds	377161	378252	-	EOJOEO_03670		Anhydro-N-acetylmuramic acid kinase	SO:0001217, UniRef:UniRef50_Q9I5Q5
contig_2	cds	378255	379694	-	EOJOEO_03675	yebA	Metalloprotease YebA	SO:0001217, UniRef:UniRef50_A0A2C9EUE2
contig_2	cds	379883	381082	+	EOJOEO_03680		Tyrosine--tRNA ligase 2	SO:0001217, UniRef:UniRef50_Q9I5Q3
contig_3	cds	226	1011	-	EOJOEO_03685		Uncharacterized isomerase PA3578	SO:0001217, UniRef:UniRef50_Q9HY42
contig_3	cds	1207	2691	-	EOJOEO_03690		Glycerol kinase	SO:0001217, UniRef:UniRef50_Q2RST6
contig_3	cds	2755	3225	-	EOJOEO_03695	ybaK	Cys-tRNA(Pro)/Cys-tRNA(Cys) deacylase YbaK	SO:0001217, UniRef:UniRef50_P0AAR3
contig_3	cds	3490	4329	+	EOJOEO_03700		Glycerol uptake facilitator protein	SO:0001217, UniRef:UniRef50_Q51389
contig_3	cds	4369	5886	+	EOJOEO_03705		Glycerol kinase	SO:0001217, UniRef:UniRef50_Q87XL0
contig_3	cds	6092	6847	+	EOJOEO_03710		Glycerol-3-phosphate regulon repressor	SO:0001217, UniRef:UniRef50_Q51391
contig_3	cds	7125	8663	+	EOJOEO_03715		Glycerol-3-phosphate dehydrogenase	SO:0001217, UniRef:UniRef50_P52111
contig_3	cds	8796	9125	+	EOJOEO_03720	glpM	GlpM family protein	SO:0001217, UniRef:UniRef50_A0A1W6BAM9
contig_3	cds	9142	10128	-	EOJOEO_03725		3-oxoadipate enol-lactonase 2	SO:0001217, UniRef:UniRef50_A0A5E5R6F8
contig_3	cds	10427	11347	+	EOJOEO_03730	metR	transcriptional regulator MetR	BlastRules:WP_003092181, SO:0001217, UniRef:UniRef50_D0KW86
contig_3	cds	11353	12603	-	EOJOEO_03735		Putative porin	SO:0001217, UniRef:UniRef50_A0A485FAU5
contig_3	cds	12656	13861	-	EOJOEO_03740		3-oxoadipyl-CoA thiolase	SO:0001217, UniRef:UniRef50_F5L9H0
contig_3	cds	13884	15416	-	EOJOEO_03745		3-hydroxyadipyl-CoA dehydrogenase	SO:0001217, UniRef:UniRef50_A0A127MK12
contig_3	cds	15413	16210	-	EOJOEO_03750		Enoyl-CoA hydratase-isomerase	SO:0001217, UniRef:UniRef50_A0A090FUY1
contig_3	cds	16270	17457	-	EOJOEO_03755		L-carnitine dehydratase/bile acid-inducible protein F	SO:0001217, UniRef:UniRef50_A0A1X6XFT2
contig_3	cds	17496	19223	-	EOJOEO_03760		DNA alkylation response protein	SO:0001217, UniRef:UniRef50_A0A0F6LA57
contig_3	cds	19337	20224	+	EOJOEO_03765		hypothetical protein	PFAM:PF00126.30
contig_3	cds	20443	21852	+	EOJOEO_03770		MFS domain-containing protein	SO:0001217, UniRef:UniRef50_A0A498RG01
contig_3	cds	21849	22922	-	EOJOEO_03775		Methylated-DNA--protein-cysteine methyltransferase	SO:0001217, UniRef:UniRef50_C6C5M5
contig_3	cds	23012	24334	-	EOJOEO_03780	puuP	Putrescine importer PuuP	SO:0001217, UniRef:UniRef50_A0A024HIX0
contig_3	cds	24534	25349	-	EOJOEO_03785		(R)-stereoselective amidase	SO:0001217, UniRef:UniRef50_Q75SP7
contig_3	cds	25477	26262	+	EOJOEO_03790		HTH luxR-type domain-containing protein	SO:0001217, UniRef:UniRef50_N2INB0
contig_3	cds	26290	26442	-	EOJOEO_03795		50S ribosomal protein L36	SO:0001217, UniRef:UniRef50_B3EUK0
contig_3	cds	26442	26705	-	EOJOEO_03800		50S ribosomal protein L31 type B	SO:0001217, UniRef:UniRef50_Q6FEZ1
contig_3	cds	26949	28559	+	EOJOEO_03805		Glutamate synthase [NADPH] large chain	SO:0001217, UniRef:UniRef50_A0A1Y5TF80
contig_3	cds	28629	29000	-	EOJOEO_03810		Diacylglycerol kinase	SO:0001217, UniRef:UniRef50_A0A0B7D411
contig_3	cds	29072	29725	-	EOJOEO_03815		DNA-binding response regulator	SO:0001217, UniRef:UniRef50_A0A1Y1R281
contig_3	cds	29891	30784	+	EOJOEO_03820	eamA	EamA family transporter	SO:0001217, UniRef:UniRef50_W6RIL4
contig_3	cds	30788	31504	-	EOJOEO_03825		tRNA-uridine aminocarboxypropyltransferase	SO:0001217, UniRef:UniRef50_A0A2C9EHC8
contig_3	cds	31763	33751	+	EOJOEO_03830		hypothetical protein	PFAM:PF00005.30
contig_3	cds	33744	34514	+	EOJOEO_03835		Ornithine carbamoyltransferase	SO:0001217, UniRef:UniRef50_C7RTX6
contig_3	cds	34606	35667	+	EOJOEO_03840		Putrescine/cadaverine-binding protein	SO:0001217, UniRef:UniRef50_Q9HY16
contig_3	cds	35843	36253	+	EOJOEO_03845		Quorum-sensing-regulated virulence factor	SO:0001217, UniRef:UniRef50_A0A010SV10
contig_3	cds	36272	36493	+	EOJOEO_03850		Cytoplasmic protein	SO:0001217, UniRef:UniRef50_V5ZAF2
contig_3	cds	36617	39022	-	EOJOEO_03855		Phosphoketolase	SO:0001217, UniRef:UniRef50_A0A3S4ZPX3
contig_3	cds	39202	40605	+	EOJOEO_03860		MBL fold metallo-hydrolase	SO:0001217, UniRef:UniRef50_A0A024HDL3
contig_3	cds	40688	41758	+	EOJOEO_03865		AMP nucleosidase	SO:0001217, UniRef:UniRef50_A0A2V2A8A1
contig_3	cds	41780	42241	-	EOJOEO_03870	recX	Regulatory protein RecX	SO:0001217, UniRef:UniRef50_Q87XY8
contig_3	cds	42247	43287	-	EOJOEO_03875	recA	Protein RecA	SO:0001217, UniRef:UniRef50_P42438
contig_3	cds	43421	43927	-	EOJOEO_03880	pncC	Nicotinamide-nucleotide amidohydrolase PncC	SO:0001217, UniRef:UniRef50_A0A1X7AQW3
contig_3	cds	44075	45082	+	EOJOEO_03885		TolB-like translocation protein	SO:0001217, UniRef:UniRef50_A0A3M5DF32
contig_3	cds	45208	47775	+	EOJOEO_03890	mutS	DNA mismatch repair protein MutS	SO:0001217, UniRef:UniRef50_Q9HY08
contig_3	cds	47842	48165	+	EOJOEO_03895		Ferredoxin-1	SO:0001217, UniRef:UniRef50_P00214
contig_3	ncRNA	48224	48342	-	EOJOEO_03900	PrrB_RsmZ	PrrB/RsmZ RNA family	RFAM:RF00166, SO:0000655
contig_3	cds	48591	49595	-	EOJOEO_03905	rpoS	RNA polymerase sigma factor RpoS	SO:0001217, UniRef:UniRef50_A0A7D5IE15, VFDB:VFC0001, VFDB:VFG043648
contig_3	cds	49700	50593	-	EOJOEO_03910	lysM	LysM domain-containing protein	SO:0001217, UniRef:UniRef50_A0A2E2K5X3
contig_3	cds	50639	51307	-	EOJOEO_03915		Protein-L-isoaspartate O-methyltransferase 1	SO:0001217, UniRef:UniRef50_Q3JCZ3
contig_3	cds	51307	52056	-	EOJOEO_03920	surE	5'-nucleotidase SurE	SO:0001217, UniRef:UniRef50_Q886L5
contig_3	cds	52044	53111	-	EOJOEO_03925		tRNA pseudouridine synthase D	SO:0001217, UniRef:UniRef50_Q9HY04
contig_3	cds	53108	53581	-	EOJOEO_03930		2-C-methyl-D-erythritol 2,4-cyclodiphosphate synthase	SO:0001217, UniRef:UniRef50_A4VJV0
contig_3	cds	53652	54503	-	EOJOEO_03935		S-formylglutathione hydrolase	SO:0001217, UniRef:UniRef50_A0A5J6Q395
contig_3	cds	54557	55669	-	EOJOEO_03940		S-(hydroxymethyl)glutathione dehydrogenase	SO:0001217, UniRef:UniRef50_A0A376TJW9
contig_3	cds	55801	56709	+	EOJOEO_03945	gfnR	glutathione-dependent formaldehyde neutralization regulator	BlastRules:WP_003113868, SO:0001217, UniRef:UniRef50_A0A3M5MN24
contig_3	cds	56785	58011	+	EOJOEO_03950		Inner membrane protein	SO:0001217, UniRef:UniRef50_A0A376TFR5
contig_3	cds	57977	58225	+	EOJOEO_03955		UPF0033 domain-containing protein	SO:0001217, UniRef:UniRef50_Q9HXZ8
contig_3	cds	58286	58990	-	EOJOEO_03960		2-C-methyl-D-erythritol 4-phosphate cytidylyltransferase	SO:0001217, UniRef:UniRef50_P57707
contig_3	cds	59010	59294	-	EOJOEO_03965	ftsB	Cell division protein FtsB	SO:0001217, UniRef:UniRef50_Q9HXZ6
contig_3	cds	59359	60648	-	EOJOEO_03970		Enolase	SO:0001217, UniRef:UniRef50_A0A024HDT4
contig_3	cds	60694	61539	-	EOJOEO_03975		2-dehydro-3-deoxyphosphooctonate aldolase	SO:0001217, UniRef:UniRef50_B7H226
contig_3	cds	61542	63170	-	EOJOEO_03980		CTP synthase	SO:0001217, UniRef:UniRef50_O67353
contig_3	cds	63341	64669	-	EOJOEO_03985		tRNA(Ile)-lysidine synthase	SO:0001217, UniRef:UniRef50_Q886M6
contig_3	cds	64739	65689	-	EOJOEO_03990		Acetyl-coenzyme A carboxylase carboxyl transferase subunit alpha	SO:0001217, UniRef:UniRef50_Q65UI5
contig_3	cds	65839	69360	-	EOJOEO_03995		DNA polymerase III subunit alpha	SO:0001217, UniRef:UniRef50_Q9HXZ1
contig_3	cds	69490	70905	-	EOJOEO_04000		Sodium:alanine symporter	SO:0001217, UniRef:UniRef50_M4UAD5
contig_3	cds	71122	71727	-	EOJOEO_04005		Ribonuclease HII	SO:0001217, UniRef:UniRef50_Q9HXY9
contig_3	cds	71727	72863	-	EOJOEO_04010		Lipid-A-disaccharide synthase	SO:0001217, UniRef:UniRef50_P45011
contig_3	cds	72867	73643	-	EOJOEO_04015		Acyl-[acyl-carrier-protein]--UDP-N-acetylglucosamine O-acyltransferase	SO:0001217, UniRef:UniRef50_A0A0D6EVY3
contig_3	cds	73640	74080	-	EOJOEO_04020	fabZ	3-hydroxyacyl-[acyl-carrier-protein] dehydratase FabZ	SO:0001217, UniRef:UniRef50_Q886N2
contig_3	cds	74158	75186	-	EOJOEO_04025		UDP-3-O-acylglucosamine N-acyltransferase	SO:0001217, UniRef:UniRef50_Q88MH0
contig_3	cds	75186	75692	-	EOJOEO_04030		Skp-like protein	SO:0001217, UniRef:UniRef50_Q9HXY5
contig_3	cds	75743	78109	-	EOJOEO_04035	bamA	Outer membrane protein assembly factor BamA	SO:0001217, UniRef:UniRef50_A0A481QM17
contig_3	cds	78180	79532	-	EOJOEO_04040	mucP	metalloprotease protease	SO:0001217, UniRef:UniRef50_W9T999, VFDB:VFC0271, VFDB:VFG015000
contig_3	cds	79558	80748	-	EOJOEO_04045		1-deoxy-D-xylulose 5-phosphate reductoisomerase	SO:0001217, UniRef:UniRef50_Q88MH4
contig_3	cds	80745	81560	-	EOJOEO_04050		Phosphatidate cytidylyltransferase	SO:0001217, UniRef:UniRef50_A0A1H9VU86
contig_3	cds	81554	82309	-	EOJOEO_04055		Ditrans,polycis-undecaprenyl-diphosphate synthase ((2E,6E)-farnesyl-diphosphate specific)	SO:0001217, UniRef:UniRef50_Q9HXY2
contig_3	cds	82325	82882	-	EOJOEO_04060		Ribosome-recycling factor	SO:0001217, UniRef:UniRef50_Q4KHH3
contig_3	cds	82885	83622	-	EOJOEO_04065		Uridylate kinase	SO:0001217, UniRef:UniRef50_A0A7W0W2R7
contig_3	cds	83821	84690	-	EOJOEO_04070		Elongation factor Ts	SO:0001217, UniRef:UniRef50_A1U3Q3
contig_3	cds	84821	85561	-	EOJOEO_04075		30S ribosomal protein S2	SO:0001217, UniRef:UniRef50_A6T4X1
contig_3	ncRNA	85583	85669	-	EOJOEO_04080	t44	t44 RNA	RFAM:RF00127, SO:0000655
contig_3	cds	85826	86611	+	EOJOEO_04085		Methionine aminopeptidase	SO:0001217, UniRef:UniRef50_A0A2E7RNC3
contig_3	cds	86778	89480	+	EOJOEO_04090		Bifunctional uridylyltransferase/uridylyl-removing enzyme	SO:0001217, UniRef:UniRef50_Q9Z9H0
contig_3	cds	89498	90706	+	EOJOEO_04095		N-succinyldiaminopimelate aminotransferase, putative	SO:0001217, UniRef:UniRef50_Q0VQG0
contig_3	cds	90757	92418	-	EOJOEO_04100		Na-H-Exchanger domain-containing protein	SO:0001217, UniRef:UniRef50_A0A3M3XYH1
contig_3	cds	92740	93099	+	EOJOEO_04105		Lipoprotein	SO:0001217, UniRef:UniRef50_A0A3S0KL10
contig_3	cds	93421	93714	+	EOJOEO_04110		Prophage protein	SO:0001217, UniRef:UniRef50_A0A072ZQP1
contig_3	cds	93729	94082	-	EOJOEO_04115	ykgJ	YkgJ family cysteine cluster protein	SO:0001217, UniRef:UniRef50_A0A1H0BPP3
contig_3	cds	94385	94732	+	EOJOEO_04120		Arsenate reductase	SO:0001217, UniRef:UniRef50_A0A833LHY0
contig_3	cds	94745	95368	+	EOJOEO_04125	lysE	Lysine transporter LysE	SO:0001217, UniRef:UniRef50_A0A024HDJ1
contig_3	cds	95398	96432	+	EOJOEO_04130		2,3,4,5-tetrahydropyridine-2,6-dicarboxylate N-succinyltransferase	SO:0001217, UniRef:UniRef50_A0A090IK99
contig_3	cds	96527	97732	+	EOJOEO_04135		putative cysteine desulfurase	SO:0001217, UniRef:UniRef50_Q9HXX3
contig_3	cds	97729	98151	+	EOJOEO_04140	sufE	SufE domain-containing protein	SO:0001217, UniRef:UniRef50_A0A024HDC1
contig_3	cds	98158	99138	-	EOJOEO_04145		DUF4340 domain-containing protein	SO:0001217, UniRef:UniRef50_A6V1B9
contig_3	cds	99142	100989	-	EOJOEO_04150		ABC-transp-aux domain-containing protein	SO:0001217, UniRef:UniRef50_A0A024HBY4
contig_3	cds	101000	101734	-	EOJOEO_04155		ABC transporter permease	SO:0001217, UniRef:UniRef50_A0A1V2JHL2
contig_3	cds	101731	102654	-	EOJOEO_04160	yxlF	Putative ABC transporter ATP-binding protein YxlF	SO:0001217, UniRef:UniRef50_A0A2N7R2P0
contig_3	cds	102938	105442	+	EOJOEO_04165		Glycerol-3-phosphate acyltransferase	SO:0001217, UniRef:UniRef50_A0A081NM54
contig_3	cds	105585	105983	+	EOJOEO_04170		Lipoprotein	SO:0001217, UniRef:UniRef50_A5W868
contig_3	cds	106120	106800	+	EOJOEO_04175		DUF4197 domain-containing protein	SO:0001217, UniRef:UniRef50_A0A3M5DWL8
contig_3	cds	106841	109918	-	EOJOEO_04180	mexK	multidrug efflux RND transporter permease subunit MexK	BlastRules:WP_003092464, SO:0001217, UniRef:UniRef50_V2U9R9
contig_3	cds	109923	111026	-	EOJOEO_04185	mexJ	multidrug efflux RND transporter periplasmic adaptor subunit MexJ	BlastRules:WP_003113855, SO:0001217, UniRef:UniRef50_A0A8H0Q6E9
contig_3	cds	111122	111760	+	EOJOEO_04190	mexL	efflux system transcriptional repressor MexL	BlastRules:WP_003092468, SO:0001217, UniRef:UniRef50_A0A8B3G6C0
contig_3	cds	111767	113044	-	EOJOEO_04195		Cytochrome P450	SO:0001217, UniRef:UniRef50_Q9HXW1
contig_3	cds	113073	113858	-	EOJOEO_04200		Ribosomal RNA small subunit methyltransferase J	SO:0001217, UniRef:UniRef50_Q88MQ7
contig_3	cds	113914	114609	-	EOJOEO_04205		Extensin-like-C domain-containing protein	SO:0001217, UniRef:UniRef50_A0A5E6S0X0
contig_3	cds	114614	115438	-	EOJOEO_04210		Methylisocitrate lyase	SO:0001217, UniRef:UniRef50_A0A127MY36
contig_3	cds	115511	116377	-	EOJOEO_04215		DUF72 domain-containing protein	SO:0001217, UniRef:UniRef50_A0A0D9AI58
contig_3	cds	116396	116743	-	EOJOEO_04220		Flg-bbr-C domain-containing protein	SO:0001217, UniRef:UniRef50_A4XXP2
contig_3	cds	116817	117497	-	EOJOEO_04225	tsaB	tRNA threonylcarbamoyladenosine biosynthesis protein TsaB	SO:0001217, UniRef:UniRef50_A0A5E6VWK3
contig_3	cds	117601	118248	-	EOJOEO_04230		Adenylate kinase	SO:0001217, UniRef:UniRef50_Q3IKQ1
contig_3	cds	118409	121045	-	EOJOEO_04235		Phosphoenolpyruvate carboxylase	SO:0001217, UniRef:UniRef50_Q9HXV3
contig_3	cds	121252	121596	+	EOJOEO_04240		Pilin assembly protein	SO:0001217, UniRef:UniRef50_A0A0B7DDW3
contig_3	cds	121605	122075	-	EOJOEO_04245		HTH merR-type domain-containing protein	SO:0001217, UniRef:UniRef50_A0A0U5GKS6
contig_3	cds	122189	124411	+	EOJOEO_04250		Heavy metal translocating P-type ATPase	SO:0001217, UniRef:UniRef50_A0A660NKY8
contig_3	cds	124791	125195	+	EOJOEO_04255		hypothetical protein
contig_3	cds	125244	126029	+	EOJOEO_04260		OmpA-like domain-containing protein	SO:0001217, UniRef:UniRef50_A0A1A9KHD8
contig_3	cds	126105	126626	-	EOJOEO_04265		O-acetyl-ADP-ribose deacetylase	SO:0001217, UniRef:UniRef50_A0A1Y2Q7V8
contig_3	cds	126623	126946	-	EOJOEO_04270		Lipoprotein	SO:0001217, UniRef:UniRef50_A0A8I0KT31
contig_3	cds	126943	127848	-	EOJOEO_04275		Hydrolase-4 domain-containing protein	SO:0001217, UniRef:UniRef50_A0A4V3FWC7
contig_3	cds	127845	128591	-	EOJOEO_04280		TIGR00266 family protein	SO:0001217, UniRef:UniRef50_A3UBZ8
contig_3	cds	128660	129955	-	EOJOEO_04285		Flavohemoglobin expression-modulating QEGLA motif protein	SO:0001217, UniRef:UniRef50_A0A0D6BDN4
contig_3	cds	129964	130515	-	EOJOEO_04290		Lipoprotein	SO:0001217, UniRef:UniRef50_F6ACT0
contig_3	cds	130612	131325	-	EOJOEO_04295		HTH tetR-type domain-containing protein	SO:0001217, UniRef:UniRef50_J2NR03
contig_3	cds	131537	133042	-	EOJOEO_04300		Lysine--tRNA ligase	SO:0001217, UniRef:UniRef50_A4XXQ6
contig_3	cds	133220	134122	-	EOJOEO_04305		Peptide chain release factor 2	SO:0001217, UniRef:UniRef50_A0A521E6S6
contig_3	cds	134438	135481	-	EOJOEO_04310	wspR	Wsp signal transduction system regulator diguanylate cyclase WspR	BlastRules:WP_003103734, BlastRules:WP_029615556, SO:0001217, UniRef:UniRef50_A0A6G8NIU4
contig_3	cds	135589	136596	-	EOJOEO_04315	wspF	Wsp signal transduction system protein-glutamate methylesterase WspF	BlastRules:WP_003092534, BlastRules:WP_010952586, SO:0001217, UniRef:UniRef50_Q9HXT8
contig_3	cds	136593	138902	-	EOJOEO_04320	wspE	Wsp signal transduction system sensor histidine kinase WspE	BlastRules:WP_003103736, SO:0001217, UniRef:UniRef50_A0A5E7GLG1
contig_3	cds	138899	139588	-	EOJOEO_04325		CheW-like domain-containing protein	SO:0001217, UniRef:UniRef50_S6BM43
contig_3	cds	139581	140849	-	EOJOEO_04330		protein-glutamate O-methyltransferase	SO:0001217, UniRef:UniRef50_A0A1E5XEJ9
contig_3	cds	140846	141355	-	EOJOEO_04335		CheW-like domain-containing protein	SO:0001217, UniRef:UniRef50_U3GGX6
contig_3	cds	141366	142994	-	EOJOEO_04340	wspA	Wsp signal transduction system chemoreceptor WspA	BlastRules:WP_003113844, SO:0001217, UniRef:UniRef50_A0A6S7BCX3
contig_3	cds	143261	144880	-	EOJOEO_04345		MFS transporter	SO:0001217, UniRef:UniRef50_A0A0Q6D7K6
contig_3	cds	144989	146662	-	EOJOEO_04350		Choline dehydrogenase	SO:0001217, UniRef:UniRef50_A0A257KH48
contig_3	cds	146834	147739	+	EOJOEO_04355		HTH lysR-type domain-containing protein	SO:0001217, UniRef:UniRef50_N2J7U4
contig_3	cds	147776	148135	-	EOJOEO_04360		hypothetical protein
contig_3	cds	148792	150654	+	EOJOEO_04365		SER-THR-PHOSPHATASE domain-containing protein	SO:0001217, UniRef:UniRef50_J3IXX4
contig_3	cds	150978	151619	+	EOJOEO_04370		DNA-binding response regulator	SO:0001217, UniRef:UniRef50_A0A1Q8EJC3
contig_3	cds	151740	152543	+	EOJOEO_04375		Multidrug ABC transporter ATPase	SO:0001217, UniRef:UniRef50_A6V155
contig_3	cds	152622	154328	-	EOJOEO_04380		WG repeat-containing protein	SO:0001217, UniRef:UniRef50_A0A1C7C8Z0
contig_3	cds	154539	154880	+	EOJOEO_04385		Peptidyl-prolyl cis-trans isomerase	SO:0001217, UniRef:UniRef50_A0A071L0R6
contig_3	cds	154967	156208	-	EOJOEO_04390		MFS domain-containing protein	SO:0001217, UniRef:UniRef50_A0A1W5DI34
contig_3	cds	156525	156950	-	EOJOEO_04395		hypothetical protein
contig_3	cds	157155	157796	+	EOJOEO_04400	nalC	efflux system transcriptional repressor NalC	BlastRules:WP_003113837, SO:0001217, UniRef:UniRef50_A0A0A8RB27
contig_3	cds	157809	158159	-	EOJOEO_04405		HAMP domain-containing histidine kinase	SO:0001217, UniRef:UniRef50_A0A024HBN6
contig_3	cds	158348	159454	-	EOJOEO_04410		NADPH dehydrogenase	SO:0001217, UniRef:UniRef50_A0A398B1X7
contig_3	cds	159624	161120	-	EOJOEO_04415	lasB	M4 family elastase LasB	BlastRules:WP_003113835, SO:0001217, UniRef:UniRef50_A0A1G9GYK7
contig_3	cds	161407	163122	-	EOJOEO_04420	recJ	Single-stranded-DNA-specific exonuclease RecJ	SO:0001217, UniRef:UniRef50_A0A2G6D9W9
contig_3	cds	163166	163705	-	EOJOEO_04425	yaeQ	YaeQ family protein	SO:0001217, UniRef:UniRef50_A0A0F4TJ41
contig_3	cds	163812	164504	-	EOJOEO_04430		PLD phosphodiesterase domain-containing protein	SO:0001217, UniRef:UniRef50_U3B876
contig_3	cds	164523	169760	-	EOJOEO_04435		AAA domain-containing protein	SO:0001217, UniRef:UniRef50_A0A7U9HM80
contig_3	cds	169910	171976	-	EOJOEO_04440		Flotillin family protein	SO:0001217, UniRef:UniRef50_A0A3M6R4W3
contig_3	cds	172012	172653	-	EOJOEO_04445		DUF1449 domain-containing protein	SO:0001217, UniRef:UniRef50_A0A0D7E4U8
contig_3	cds	172709	173404	-	EOJOEO_04450		Phage shock protein A	SO:0001217, UniRef:UniRef50_R4YQV1
contig_3	cds	173419	174039	-	EOJOEO_04455		DUF2170 domain-containing protein	SO:0001217, UniRef:UniRef50_A0A0D6BCH5
contig_3	cds	174374	175573	+	EOJOEO_04460		Crotonobetainyl-CoA:carnitine CoA-transferase	SO:0001217, UniRef:UniRef50_A0A378YXM3
contig_3	cds	175759	176043	-	EOJOEO_04465		DUF3509 domain-containing protein	SO:0001217, UniRef:UniRef50_A0A072ZPS4
contig_3	cds	176351	177361	+	EOJOEO_04470		Poly(ethylene terephthalate) hydrolase	SO:0001217, UniRef:UniRef50_U7A5F2
contig_3	cds	177415	178824	-	EOJOEO_04475		Threonine synthase	SO:0001217, UniRef:UniRef50_A0A109UN38
contig_3	cds	178877	180181	-	EOJOEO_04480		Homoserine dehydrogenase	SO:0001217, UniRef:UniRef50_P37144
contig_3	cds	180395	181123	-	EOJOEO_04485		Thiol:disulfide interchange protein	SO:0001217, UniRef:UniRef50_K9NQT5
contig_3	cds	181250	182146	-	EOJOEO_04490	xerD	Tyrosine recombinase XerD	SO:0001217, UniRef:UniRef50_Q9HXQ6
contig_3	cds	182361	184196	+	EOJOEO_04495		Putative sodium/hydrogen antiporter	SO:0001217, UniRef:UniRef50_A0A4P0UAA9
contig_3	cds	184316	184996	+	EOJOEO_04500	gspE	General secretion pathway protein GspE	SO:0001217, UniRef:UniRef50_A0A7U7ENF3
contig_3	cds	185066	185491	-	EOJOEO_04505		Thioesterase superfamilyl protein	SO:0001217, UniRef:UniRef50_K8WP06
contig_3	cds	185643	185993	-	EOJOEO_04510		50S ribosomal protein L19	SO:0001217, UniRef:UniRef50_Q5X7Z2
contig_3	cds	186035	186793	-	EOJOEO_04515		tRNA (guanine-N(1)-)-methyltransferase	SO:0001217, UniRef:UniRef50_Q9K0K4
contig_3	cds	186800	187336	-	EOJOEO_04520	rimM	Ribosome maturation factor RimM	SO:0001217, UniRef:UniRef50_Q9HXQ0
contig_3	cds	187343	187594	-	EOJOEO_04525		30S ribosomal protein S16	SO:0001217, UniRef:UniRef50_A1K9K9
contig_3	cds	187804	189177	-	EOJOEO_04530		Signal recognition particle protein	SO:0001217, UniRef:UniRef50_P44518
contig_3	cds	189478	190278	+	EOJOEO_04535	ccsA	Cytochrome c biogenesis protein CcsA	SO:0001217, UniRef:UniRef50_A0A143GN50
contig_3	cds	190291	191583	+	EOJOEO_04540		HlyC/CorC family transporter	SO:0001217, UniRef:UniRef50_A0A0A1YLL3
contig_3	cds	191887	193200	+	EOJOEO_04545		MFS domain-containing protein	SO:0001217, UniRef:UniRef50_A0A7W6JQY4
contig_3	cds	193208	193957	-	EOJOEO_04550		SGNH-hydro domain-containing protein	SO:0001217, UniRef:UniRef50_A0A679GX66
contig_3	cds	193959	195140	-	EOJOEO_04555		Formate-dependent phosphoribosylglycinamide formyltransferase	SO:0001217, UniRef:UniRef50_F4BI24
contig_3	cds	195178	195372	-	EOJOEO_04560		DUF1289 domain-containing protein	SO:0001217, UniRef:UniRef50_F6AEL4
contig_3	cds	195369	195893	-	EOJOEO_04565		2,3,4,5-tetrahydropyridine-2,6-dicarboxylate N-acetyltransferase	SO:0001217, UniRef:UniRef50_A0A0N7J9S6
contig_3	cds	195931	196542	-	EOJOEO_04570	nudL	Putative Nudix hydrolase NudL	SO:0001217, UniRef:UniRef50_A0A5E6VJ13
contig_3	cds	196683	197237	+	EOJOEO_04575		NADH pyrophosphatase	SO:0001217, UniRef:UniRef50_A0A239SLZ1
contig_3	cds	197300	197800	+	EOJOEO_04580		L,D-transpeptidase	SO:0001217, UniRef:UniRef50_A0A7Y5EBJ8
contig_3	cds	198043	198786	+	EOJOEO_04585		HTH gntR-type domain-containing protein	SO:0001217, UniRef:UniRef50_W4SFU0
contig_3	cds	198803	199894	+	EOJOEO_04590		N-acetylgalactosamine-6-phosphate deacetylase	SO:0001217, UniRef:UniRef50_A0A095FK84
contig_3	cds	199891	200913	+	EOJOEO_04595		Glucosamine-6-phosphate deaminase	SO:0001217, UniRef:UniRef50_Q0KEV5
contig_3	cds	200930	203458	+	EOJOEO_04600		phosphoenolpyruvate--protein phosphotransferase	SO:0001217, UniRef:UniRef50_Q9HXN5
contig_3	cds	203483	205195	+	EOJOEO_04605		Phosphotransferase system component EIICB, N-acetylglucosamine-specific	SO:0001217, UniRef:UniRef50_E1V4P5
contig_3	cds	205397	205714	-	EOJOEO_04610		NGG1p interacting factor NIF3	SO:0001217, UniRef:UniRef50_G2JBK8
contig_3	cds	206179	210075	-	EOJOEO_04615		phosphoribosylformylglycinamidine synthase	SO:0001217, UniRef:UniRef50_A0A2X4UXR5
contig_3	cds	210362	211834	+	EOJOEO_04620		Membrane-bound lytic murein transglycosylase F	SO:0001217, UniRef:UniRef50_Q9HXN1
contig_3	cds	211848	212432	-	EOJOEO_04625		DUF2239 domain-containing protein	SO:0001217, UniRef:UniRef50_Q1LN24
contig_3	cds	212558	213814	-	EOJOEO_04630		Amino acid permease	SO:0001217, UniRef:UniRef50_C9Y2E2
contig_3	cds	214203	214745	-	EOJOEO_04635		tRNA-specific adenosine deaminase	SO:0001217, UniRef:UniRef50_A0A518BXI8
contig_3	cds	214742	216133	-	EOJOEO_04640		Multicopper oxidase	SO:0001217, UniRef:UniRef50_Q88P19
contig_3	cds	216603	217418	+	EOJOEO_04645	sul2	sulfonamide-resistant dihydropteroate synthase Sul2	NCBIProtein:WP_001043260.1, SO:0001217, UniRef:UniRef50_B3H353
contig_3	cds	217983	219476	-	EOJOEO_04650		IS91-like element ISVsa3 family transposase	BlastRules:WP_061586541, SO:0001217, UniRef:UniRef50_A0A349X582
contig_3	cds	219921	221135	-	EOJOEO_04655	floR	chloramphenicol/florfenicol efflux MFS transporter FloR	NCBIProtein:WP_000214119.1, SO:0001217, UniRef:UniRef50_A0A0F6PP86
contig_3	cds	221352	222173	-	EOJOEO_04660		DUF3363 domain-containing protein	SO:0001217, UniRef:UniRef50_A0A8E6P1V1
contig_3	cds	222267	222485	-	EOJOEO_04665		hypothetical protein
contig_3	cds	222912	225797	-	EOJOEO_04670		Tn3 family transposase	SO:0001217, UniRef:UniRef50_R9VEL5
contig_3	cds	225923	226591	+	EOJOEO_04675		Resolvase/invertase-type recombinase catalytic domain-containing protein	SO:0001217, UniRef:UniRef50_A0A259LUL4
contig_3	cds	226603	227406	+	EOJOEO_04680	aph(3'')-Ib	aminoglycoside O-phosphotransferase APH(3'')-Ib	NCBIProtein:WP_001082319.1, SO:0001217, UniRef:UniRef50_D5K7S0
contig_3	cds	227406	228242	+	EOJOEO_04685	aph(6)-Id	aminoglycoside O-phosphotransferase APH(6)-Id	NCBIProtein:WP_000480968.1, SO:0001217, UniRef:UniRef50_A0A250MFS9
contig_3	cds	228312	228470	-	EOJOEO_04690		hypothetical protein
contig_3	cds	228542	228892	+	EOJOEO_04695	merT	Mercuric transport protein MerT	SO:0001217, UniRef:UniRef50_A0A515EQQ8
contig_3	cds	228906	229184	+	EOJOEO_04700	merP	mercury resistance system periplasmic binding protein MerP	NCBIFam:TIGR02052.1, SO:0001217, UniRef:UniRef50_A0A512L8S8
contig_3	cds	229195	230883	+	EOJOEO_04705	merA	mercury(II) reductase	NCBIFam:TIGR02053.1, SO:0001217, UniRef:UniRef50_P00392
contig_3	cds	230898	231536	+	EOJOEO_04710	merB	organomercurial lyase MerB	NCBIProtein:AAA88369.1, SO:0001217, UniRef:UniRef50_Q8G9P0
contig_3	cds	231648	232013	+	EOJOEO_04715	merD	mercury resistance co-regulator MerD	NCBIFam:NF033783.1, SO:0001217, UniRef:UniRef50_A0A2R3IL41
contig_3	cds	232010	232228	+	EOJOEO_04720	merE	broad-spectrum mercury transporter MerE	NCBIProtein:CAA77325.1
contig_3	cds	232320	232421	+	EOJOEO_04725		hypothetical protein
contig_3	cds	232399	232947	+	EOJOEO_04730		Transcriptional regulator	SO:0001217, UniRef:UniRef50_A0A3D6DZ34
contig_3	cds	233192	233422	-	EOJOEO_04735		Type I toxin-antitoxin system ptaRNA1 family toxin	SO:0001217, UniRef:UniRef50_D2UDH0
contig_3	ncRNA	233416	233486	+	EOJOEO_04740	PtaRNA1	Plasmid transferred anti-sense RNA	RFAM:RF01811, SO:0000655
contig_3	cds	233485	233757	-	EOJOEO_04745		Transcriptional regulator	SO:0001217, UniRef:UniRef50_A0A0K1NBF3
contig_3	cds	233760	235349	-	EOJOEO_04750	trbL	P-type conjugative transfer protein TrbL	SO:0001217, UniRef:UniRef50_U2ZBL1
contig_3	cds	235346	235615	-	EOJOEO_04755	trbK	Entry exclusion lipoprotein TrbK	SO:0001217, UniRef:UniRef50_U2ZUI7
contig_3	cds	235631	236416	-	EOJOEO_04760	trbJ	P-type conjugative transfer protein TrbJ	SO:0001217, UniRef:UniRef50_A0A1W6T9F5
contig_3	cds	236682	237053	-	EOJOEO_04765	traJ	Conjugal transfer protein TraJ	SO:0001217, UniRef:UniRef50_A0A0N8HQK6
contig_3	ncRNA-region	237080	237180	-			traJ-II RNA	RFAM:RF01760, SO:0005836
contig_3	cds	237373	237651	-	EOJOEO_04770		hypothetical protein
contig_3	cds	238383	239285	-	EOJOEO_04775		Iron-binding protein	SO:0001217, UniRef:UniRef50_A0A7I6PU14
contig_3	cds	239242	240117	-	EOJOEO_04780		Replication protein A	SO:0001217, UniRef:UniRef50_F0J686
contig_3	cds	240121	240354	-	EOJOEO_04785		DNA-binding protein	SO:0001217, UniRef:UniRef50_D2UDR0
contig_3	cds	240446	241426	+	EOJOEO_04790		Helix-turn-helix domain-containing protein	SO:0001217, UniRef:UniRef50_A0A7X2LCU5
contig_3	cds	241506	241769	+	EOJOEO_04795		hypothetical protein
contig_3	cds	241854	243056	-	EOJOEO_04800		Integrase	SO:0001217, UniRef:UniRef50_A0A0F6TJM5
contig_3	cds	243364	244941	-	EOJOEO_04805		GMP synthase [glutamine-hydrolyzing]	SO:0001217, UniRef:UniRef50_P44335
contig_3	cds	245021	246490	-	EOJOEO_04810	xdhC	XdhC family protein	SO:0001217, UniRef:UniRef50_A0A367M0I7
contig_3	cds	246754	247731	+	EOJOEO_04815		HTH luxR-type domain-containing protein	SO:0001217, UniRef:UniRef50_A0A0C5DY71
contig_3	cds	247866	248762	+	EOJOEO_04820		Transporter	SO:0001217, UniRef:UniRef50_Q4KBB9
contig_3	cds	248775	249932	+	EOJOEO_04825		MFS transporter	SO:0001217, UniRef:UniRef50_A0A8B6IPD9
contig_3	cds	249962	251104	+	EOJOEO_04830		Deacetylase	SO:0001217, UniRef:UniRef50_A0A3S4KM24
contig_3	cds	251089	251871	-	EOJOEO_04835		hypothetical protein
contig_3	cds	251979	252887	+	EOJOEO_04840		HTH lysR-type domain-containing protein	SO:0001217, UniRef:UniRef50_A0A3M5MHR6
contig_3	cds	252924	254303	+	EOJOEO_04845		Exodeoxyribonuclease 7 large subunit	SO:0001217, UniRef:UniRef50_Q9HXL8
contig_3	cds	254310	255245	+	EOJOEO_04850		HTH lysR-type domain-containing protein	SO:0001217, UniRef:UniRef50_A0A0N8KJ55
contig_3	cds	255397	256437	+	EOJOEO_04855	yiaO	2,3-diketo-L-gulonate-binding periplasmic protein YiaO	SO:0001217, UniRef:UniRef50_A0A1X6Z223
contig_3	cds	256510	257004	+	EOJOEO_04860		TRAP transporter small permease protein	SO:0001217, UniRef:UniRef50_A0A2R3IRT1
contig_3	cds	257001	258281	+	EOJOEO_04865		TRAP transporter large permease protein	SO:0001217, UniRef:UniRef50_A0A1B8P036
contig_3	cds	258286	259047	+	EOJOEO_04870		D-alanyl-D-alanine dipeptidase	SO:0001217, UniRef:UniRef50_A0A1G9JE49
contig_3	cds	259044	259997	-	EOJOEO_04875		Helix-turn-helix domain-containing protein	SO:0001217, UniRef:UniRef50_A0A527TU81
contig_3	cds	260118	260747	+	EOJOEO_04880		Cysteine hydrolase	SO:0001217, UniRef:UniRef50_A0A2I8EXJ6
contig_3	cds	260782	261354	-	EOJOEO_04885		Natural product biosynthesis protein	SO:0001217, UniRef:UniRef50_A6V0Y0
contig_3	cds	261411	261887	-	EOJOEO_04890		Copper chaperone PCu(A)C	SO:0001217, UniRef:UniRef50_N2JS40
contig_3	cds	262017	262406	-	EOJOEO_04895		DUF2946 domain-containing protein	SO:0001217, UniRef:UniRef50_A0A2R3J1I3
contig_3	cds	262578	263426	+	EOJOEO_04900	mepM	Murein DD-endopeptidase MepM	SO:0001217, UniRef:UniRef50_A0A127MYR7
contig_3	cds	263512	263907	+	EOJOEO_04905		hypothetical protein
contig_3	cds	263925	265340	-	EOJOEO_04910		PepSY domain-containing protein	SO:0001217, UniRef:UniRef50_A0A0P9QQK5
contig_3	cds	265405	267564	-	EOJOEO_04915	oprC	Outer membrane protein OprC	SO:0001217, UniRef:UniRef50_A0A0H3Z1A4
contig_3	cds	267697	268158	-	EOJOEO_04920		DUF2946 domain-containing protein	SO:0001217, UniRef:UniRef50_V6AA56
contig_3	cds	268638	270269	+	EOJOEO_04925		2-isopropylmalate synthase	SO:0001217, UniRef:UniRef50_Q2RT17
contig_3	cds	270378	270710	-	EOJOEO_04930		Lipoprotein	SO:0001217, UniRef:UniRef50_N2JCC5
contig_3	cds	270764	271219	-	EOJOEO_04935		DUF1624 domain-containing protein	SO:0001217, UniRef:UniRef50_A0A2R3IPG6
contig_3	cds	271400	272350	+	EOJOEO_04940	yajO	Putative oxidoreductase YajO	SO:0001217, UniRef:UniRef50_I3XFI5
contig_3	cds	272439	273026	-	EOJOEO_04945		DUF937 domain-containing protein	SO:0001217, UniRef:UniRef50_A0A2R3J4H8
contig_3	cds	273160	273954	-	EOJOEO_04950		Nitrilase/cyanide hydratase and apolipoprotein N-acyltransferase	SO:0001217, UniRef:UniRef50_A0A379IRN2
contig_3	cds	273942	275090	-	EOJOEO_04955		Methionine aminotransferase	SO:0001217, UniRef:UniRef50_P77806
contig_3	cds	275398	276879	-	EOJOEO_04960		GTPase Der	SO:0001217, UniRef:UniRef50_A0A0Q4GCE1
contig_3	cds	276957	278099	-	EOJOEO_04965	bamB	Outer membrane protein assembly factor BamB	SO:0001217, UniRef:UniRef50_Q9HXJ7
contig_3	cds	278101	278745	-	EOJOEO_04970		Ancillary SecYEG translocon subunit	SO:0001217, UniRef:UniRef50_C1DE55
contig_3	cds	278772	279140	-	EOJOEO_04975		hypothetical protein	PFAM:PF03129.23
contig_3	cds	279095	280060	-	EOJOEO_04980		hypothetical protein	PFAM:PF00587.28, PFAM:PF13393.9
contig_3	cds	280079	281194	-	EOJOEO_04985		4-hydroxy-3-methylbut-2-en-1-yl diphosphate synthase (flavodoxin)	SO:0001217, UniRef:UniRef50_P72241
contig_3	cds	281191	282234	-	EOJOEO_04990		HTH cro/C1-type domain-containing protein	SO:0001217, UniRef:UniRef50_A0A3M4RHZ0
contig_3	cds	282231	282989	-	EOJOEO_04995	pilF	type 4a pilus biogenesis protein PilF	BlastRules:WP_003113801, SO:0001217, UniRef:UniRef50_Q9HXJ2
contig_3	cds	283007	284146	-	EOJOEO_05000	rlmN	Dual-specificity RNA methyltransferase RlmN	SO:0001217, UniRef:UniRef50_A5EVN1
contig_3	cds	284171	284602	-	EOJOEO_05005		Nucleoside diphosphate kinase	SO:0001217, UniRef:UniRef50_A5F3F7
contig_3	cds	284846	285046	-	EOJOEO_05010		hypothetical protein
contig_3	cds	285072	285410	-	EOJOEO_05015		2Fe-2S ferredoxin	SO:0001217, UniRef:UniRef50_Q51383
contig_3	cds	285417	287276	-	EOJOEO_05020		Chaperone HscA-like protein	SO:0001217, UniRef:UniRef50_A0A5C7MP09
contig_3	cds	287319	287840	-	EOJOEO_05025		Co-chaperone HscB-like protein	SO:0001217, UniRef:UniRef50_Q88PK5
contig_3	cds	287848	288171	-	EOJOEO_05030	iscA	Iron-binding protein IscA	SO:0001217, UniRef:UniRef50_B4EZU6
contig_3	cds	288199	288585	-	EOJOEO_05035	iscU	Iron-sulfur cluster assembly scaffold protein IscU	SO:0001217, UniRef:UniRef50_O31270
contig_3	cds	288621	289835	-	EOJOEO_05040	iscS	Cysteine desulfurase IscS	SO:0001217, UniRef:UniRef50_A0A0K6IR10
contig_3	cds	289865	290356	-	EOJOEO_05045	iscR	Fe-S cluster assembly transcriptional regulator IscR	SO:0001217, UniRef:UniRef50_A0A2A5BPT1
contig_3	cds	290501	291277	-	EOJOEO_05050		Serine acetyltransferase	SO:0001217, UniRef:UniRef50_A0A536SA07
contig_3	cds	291277	292050	-	EOJOEO_05055	trmJ	tRNA (cytidine/uridine/adenosine-2'-O-)-methyltransferase TrmJ	SO:0001217, UniRef:UniRef50_A0A0H2ZF87
contig_3	cds	292202	293017	+	EOJOEO_05060	suhB	Nus factor SuhB	SO:0001217, UniRef:UniRef50_Q9HXI4
contig_3	cds	293122	293670	-	EOJOEO_05065		Rick-17kDa-Anti domain-containing protein	SO:0001217, UniRef:UniRef50_A0A024HD43
contig_3	cds	293854	294774	-	EOJOEO_05070	secF	Protein-export membrane protein SecF	SO:0001217, UniRef:UniRef50_A0A1H7GIP2
contig_3	cds	294785	296647	-	EOJOEO_05075	secD	Protein translocase subunit SecD	SO:0001217, UniRef:UniRef50_A0A1H0BG06
contig_3	cds	296707	297045	-	EOJOEO_05080	yajC	Sec translocon accessory complex subunit YajC	SO:0001217, UniRef:UniRef50_Q2SDV2
contig_3	cds	297089	298216	-	EOJOEO_05085		Queuine tRNA-ribosyltransferase	SO:0001217, UniRef:UniRef50_Q887B0
contig_3	cds	298220	299263	-	EOJOEO_05090		S-adenosylmethionine:tRNA ribosyltransferase-isomerase	SO:0001217, UniRef:UniRef50_Q8FKC5
contig_3	tRNA	299366	299452	+	EOJOEO_05095	trnL	tRNA-Leu(caa)	SO:0000264
contig_3	cds	299806	300366	+	EOJOEO_05100		hypothetical protein
contig_3	cds	300467	301444	-	EOJOEO_05105		P63C domain-containing protein	SO:0001217, UniRef:UniRef50_A0A261RQ06
contig_3	cds	301634	301966	-	EOJOEO_05110		HIRAN domain-containing protein	SO:0001217, UniRef:UniRef50_A0A0A8RR09
contig_3	cds	302141	302365	-	EOJOEO_05115	marR	MarR family transcriptional regulator	SO:0001217, UniRef:UniRef50_A0A0S4L2Y7
contig_3	cds	302444	302674	-	EOJOEO_05120		Tail fiber assembly protein	SO:0001217, UniRef:UniRef50_A0A1B0YZV9
contig_3	cds	302671	302973	-	EOJOEO_05125		hypothetical protein
contig_3	cds	302973	303575	-	EOJOEO_05130		Phage tail protein	SO:0001217, UniRef:UniRef50_A0A6H3GIL7
contig_3	cds	303568	303849	-	EOJOEO_05135		DUF4384 domain-containing protein	SO:0001217, UniRef:UniRef50_A0A0A8RD10
contig_3	cds	303849	304409	-	EOJOEO_05140		Structural protein	SO:0001217, UniRef:UniRef50_A0A1I6AMY7
contig_3	cds	304414	304605	-	EOJOEO_05145		hypothetical protein
contig_3	cds	304598	305185	-	EOJOEO_05150		DUF5110 domain-containing protein	SO:0001217, UniRef:UniRef50_A0A024HA92
contig_3	cds	305215	306873	-	EOJOEO_05155		Virion structural protein	SO:0001217, UniRef:UniRef50_A0A0U4IJ51
contig_3	cds	306870	307274	-	EOJOEO_05160		Resolvase/invertase-type recombinase catalytic domain-containing protein	SO:0001217, UniRef:UniRef50_A0A367MB30
contig_3	cds	307285	307830	-	EOJOEO_05165		Mtd-N domain-containing protein	SO:0001217, UniRef:UniRef50_B3G1M5
contig_3	cds	307830	308240	-	EOJOEO_05170		Structural protein	SO:0001217, UniRef:UniRef50_A0A1B0YZV0
contig_3	cds	308243	309940	-	EOJOEO_05175		hypothetical protein	SO:0001217, UniRef:UniRef50_UPI000F5BDF09
contig_3	cds	309940	310461	-	EOJOEO_05180		PE-PGRS virulence associated protein	SO:0001217, UniRef:UniRef50_A0A1B0YZV5
contig_3	cds	310501	312984	-	EOJOEO_05185		hypothetical protein
contig_3	cds	313087	313389	-	EOJOEO_05190		Phage tail protein	SO:0001217, UniRef:UniRef50_A0A1B0YZV7
contig_3	cds	314119	314871	-	EOJOEO_05195		Phage tail protein	SO:0001217, UniRef:UniRef50_A0A024HMP5
contig_3	cds	314873	315067	-	EOJOEO_05200		ABC transporter ATP-binding protein	SO:0001217, UniRef:UniRef50_A0A8G2XDN4
contig_3	cds	315071	315544	-	EOJOEO_05205		DUF3168 domain-containing protein	SO:0001217, UniRef:UniRef50_A0A024HN85
contig_3	cds	315538	315858	-	EOJOEO_05210		Phage tail protein	SO:0001217, UniRef:UniRef50_A0A2C9WZA3
contig_3	cds	315863	316225	-	EOJOEO_05215		DUF2190 domain-containing protein	SO:0001217, UniRef:UniRef50_A0A2T5PGG8
contig_3	cds	316297	318285	-	EOJOEO_05220		Peptidase U35	SO:0001217, UniRef:UniRef50_A0A024HNV2
contig_3	cds	318260	319786	-	EOJOEO_05225		Phage portal protein	SO:0001217, UniRef:UniRef50_A0A5E7Q649
contig_3	cds	319788	319991	-	EOJOEO_05230		GpW protein	SO:0001217, UniRef:UniRef50_A0A482U9L5
contig_3	cds	319991	321766	-	EOJOEO_05235		Terminase, large subunit	SO:0001217, UniRef:UniRef50_A0A1B0Z2K0
contig_3	cds	321918	322445	-	EOJOEO_05240		p21 prophage-derived terminase small subunit	SO:0001217, UniRef:UniRef50_A0A024HPJ0
contig_3	cds	322577	323320	-	EOJOEO_05245		PBP-domain domain-containing protein	SO:0001217, UniRef:UniRef50_A0A024HNV6
contig_3	cds	323373	323570	-	EOJOEO_05250		hypothetical protein
contig_3	cds	323784	324023	-	EOJOEO_05255		Transcriptional regulator	SO:0001217, UniRef:UniRef50_A0A6B1YFK8
contig_3	cds	324023	324640	-	EOJOEO_05260		Glycoside hydrolase family 19	SO:0001217, UniRef:UniRef50_A0A0J6K5M8
contig_3	cds	324637	324969	-	EOJOEO_05265		hypothetical protein
contig_3	cds	325708	325929	-	EOJOEO_05270		hypothetical protein
contig_3	cds	326752	327309	-	EOJOEO_05275		hypothetical protein
contig_3	cds	327306	327590	-	EOJOEO_05280		hypothetical protein
contig_3	cds	327587	329017	-	EOJOEO_05285		DNA helicase	SO:0001217, UniRef:UniRef50_A0A1G8KBA8
contig_3	cds	329014	329796	-	EOJOEO_05290		IstB-IS21 domain-containing protein	SO:0001217, UniRef:UniRef50_A0A3M5NE93
contig_3	cds	329799	330800	-	EOJOEO_05295		DUF1376 domain-containing protein	SO:0001217, UniRef:UniRef50_UPI000AE29015
contig_3	cds	330787	330972	-	EOJOEO_05300		hypothetical protein
contig_3	cds	330969	331199	-	EOJOEO_05305		NHase-beta domain-containing protein	SO:0001217, UniRef:UniRef50_A0A8G2PJV5
contig_3	cds	331196	331966	-	EOJOEO_05310		Phage antirepressor protein	SO:0001217, UniRef:UniRef50_A0A241XHH0
contig_3	cds	331963	332196	-	EOJOEO_05315		hypothetical protein
contig_3	cds	332189	332467	-	EOJOEO_05320		DUF3077 domain-containing protein	SO:0001217, UniRef:UniRef50_A0A241XHF3
contig_3	cds	332464	332772	-	EOJOEO_05325		hypothetical protein
contig_3	cds	332769	333056	-	EOJOEO_05330		hypothetical protein
contig_3	cds	333053	333364	-	EOJOEO_05335		hypothetical protein
contig_3	cds	334288	335115	+	EOJOEO_05340		Helix-turn-helix transcriptional regulator	SO:0001217, UniRef:UniRef50_A0A7M2ZMQ5
contig_3	cds	335262	335954	+	EOJOEO_05345		DUF433 domain-containing protein	SO:0001217, UniRef:UniRef50_W0N089
contig_3	cds	336785	337171	+	EOJOEO_05350		HTH luxR-type domain-containing protein	SO:0001217, UniRef:UniRef50_A0A5E6TV77
contig_3	cds	337174	337407	+	EOJOEO_05355		DUF294 domain-containing protein	SO:0001217, UniRef:UniRef50_A0A643EM62
contig_3	cds	337505	337735	+	EOJOEO_05360		Arc domain-containing protein	SO:0001217, UniRef:UniRef50_A0A0A0YWG5
contig_3	cds	337738	338073	+	EOJOEO_05365		Transporter	SO:0001217, UniRef:UniRef50_A0A8B4ZRQ4
contig_3	cds	338070	338732	+	EOJOEO_05370		hypothetical protein
contig_3	cds	338729	338845	+	EOJOEO_05375		ABC transporter substrate-binding protein	SO:0001217, UniRef:UniRef50_A0A485F8K5
contig_3	cds	338845	339036	+	EOJOEO_05380		hypothetical protein
contig_3	cds	339033	339215	+	EOJOEO_05385		hypothetical protein
contig_3	cds	339209	339898	+	EOJOEO_05390		Transposase	SO:0001217, UniRef:UniRef50_A0A2R3ITA4
contig_3	cds	339903	340244	+	EOJOEO_05395		F420-0--gamma-glutamyl ligase	SO:0001217, UniRef:UniRef50_A0A2R3J1R4
contig_3	cds	340241	340543	+	EOJOEO_05400		DNA-binding protein	SO:0001217, UniRef:UniRef50_A0A8G3XY22
contig_3	cds	340616	341263	-	EOJOEO_05405		Phosphoribosyltransferase	SO:0001217, UniRef:UniRef50_A0A176NST7
contig_3	cds	341241	342176	-	EOJOEO_05410	dprA	DNA-processing protein DprA	SO:0001217, UniRef:UniRef50_A0A059E384
contig_3	cds	342258	343160	-	EOJOEO_05415		Tyr recombinase domain-containing protein	SO:0001217, UniRef:UniRef50_A0A259PJH1
contig_3	cds	343755	345335	-	EOJOEO_05420		cyclic-guanylate-specific phosphodiesterase	SO:0001217, UniRef:UniRef50_A0A5E7BMQ2
contig_3	cds	345465	345962	+	EOJOEO_05425		RDD domain-containing protein	SO:0001217, UniRef:UniRef50_A0A3M5P754
contig_3	cds	346094	347161	-	EOJOEO_05430	lptG	LPS export ABC transporter permease LptG	SO:0001217, UniRef:UniRef50_N6W2U8
contig_3	cds	347154	348272	-	EOJOEO_05435	lptF	Lipopolysaccharide export system permease protein LptF	SO:0001217, UniRef:UniRef50_A0A179QYH4
contig_3	cds	348464	349387	-	EOJOEO_05440		Acetylxylan esterase	SO:0001217, UniRef:UniRef50_A0A5E4XUU7
contig_3	cds	349471	350283	-	EOJOEO_05445	araC	AraC family transcriptional regulator	SO:0001217, UniRef:UniRef50_A0A2H5E2M2
contig_3	cds	350620	352107	+	EOJOEO_05450		Cytosol aminopeptidase	SO:0001217, UniRef:UniRef50_O68822
contig_3	cds	352104	352532	+	EOJOEO_05455	holC	DNA polymerase III subunit chi	BlastRules:WP_003100593, SO:0001217, UniRef:UniRef50_O68823
contig_3	cds	352544	352912	+	EOJOEO_05460		DNA polymerase III subunit chi	SO:0001217, UniRef:UniRef50_A0A5E6SSJ7
contig_3	cds	353033	355885	+	EOJOEO_05465		Valine--tRNA ligase	SO:0001217, UniRef:UniRef50_Q6LUW1
contig_3	cds	355932	356282	-	EOJOEO_05470		Secreted protein	SO:0001217, UniRef:UniRef50_A0A0C7AP35
contig_3	cds	356624	363274	-	EOJOEO_05475	wapA	tRNA(Glu)-specific nuclease WapA	SO:0001217, UniRef:UniRef50_A0A5E5R5Q4
contig_3	cds	363391	363534	-	EOJOEO_05480		hypothetical protein
contig_3	cds	363647	364624	+	EOJOEO_05485		Putative ABC-type transporter, periplasmic component	SO:0001217, UniRef:UniRef50_G3A895
contig_3	cds	364708	365598	+	EOJOEO_05490		ABC transporter permease	SO:0001217, UniRef:UniRef50_A0A0F7D2L2
contig_3	cds	365601	366395	+	EOJOEO_05495	ecfA2	Energy-coupling factor transporter ATP-binding protein EcfA2	SO:0001217, UniRef:UniRef50_A0A380ZG50
contig_3	cds	366514	368346	+	EOJOEO_05500	yfbS	Uncharacterized transporter YfbS	SO:0001217, UniRef:UniRef50_P0AFU3
contig_3	cds	368438	369448	+	EOJOEO_05505		Ribosomal RNA large subunit methyltransferase F	SO:0001217, UniRef:UniRef50_A0A8T9ZK97
contig_3	cds	369636	369986	+	EOJOEO_05510	spcS	chaperone for exoS	SO:0001217, UniRef:UniRef50_Q93Q18, VFDB:VFC0086, VFDB:VFG042140
contig_3	cds	370278	370763	-	EOJOEO_05515		DUF2165 domain-containing protein	SO:0001217, UniRef:UniRef50_A0A0H2ZE60
contig_3	cds	370965	371267	+	EOJOEO_05520		HTH arsR-type domain-containing protein	SO:0001217, UniRef:UniRef50_K9DPQ8
contig_3	cds	371333	372325	+	EOJOEO_05525		Enoyl reductase (ER) domain-containing protein	SO:0001217, UniRef:UniRef50_K9DBX5
contig_3	cds	372482	373093	-	EOJOEO_05530		Glutathione S-transferase	SO:0001217, UniRef:UniRef50_V4RIK7
contig_3	cds	373217	374113	+	EOJOEO_05535		Glycine cleavage system transcriptional activator	SO:0001217, UniRef:UniRef50_B1FWK8
contig_3	cds	374103	374645	-	EOJOEO_05540		Hydrolase	SO:0001217, UniRef:UniRef50_A0A533QPY8
contig_3	cds	374749	375219	+	EOJOEO_05545		Ligand-binding SRPBCC domain-containing protein	SO:0001217, UniRef:UniRef50_K0CI74
contig_3	cds	375293	376648	+	EOJOEO_05550		C4-dicarboxylate ABC transporter substrate-binding protein	SO:0001217, UniRef:UniRef50_S6AFZ3
contig_4	cds	21	326	+	EOJOEO_05555		hypothetical protein
contig_4	cds	323	2032	+	EOJOEO_05560		Transmembrane protein	SO:0001217, UniRef:UniRef50_M4UL60
contig_4	cds	2032	3171	+	EOJOEO_05565		Tli4-C domain-containing protein	SO:0001217, UniRef:UniRef50_A0A7S5HRI7
contig_4	cds	3184	3444	+	EOJOEO_05570		Zn-binding Pro-Ala-Ala-Arg (PAAR) domain-containing protein, incolved in TypeVI secretion	SO:0001217, UniRef:UniRef50_B6VLP8
contig_4	cds	4127	5494	+	EOJOEO_05575		Purine permease	SO:0001217, UniRef:UniRef50_A0A3M5MUQ9
contig_4	cds	5587	5916	-	EOJOEO_05580		protein-tyrosine-phosphatase	SO:0001217, UniRef:UniRef50_B1ZEM0
contig_4	cds	6101	7096	-	EOJOEO_05585		GTP 3',8-cyclase 1	SO:0001217, UniRef:UniRef50_Q9HXD6
contig_4	cds	7332	7982	+	EOJOEO_05590	rutR	HTH-type transcriptional regulator RutR	SO:0001217, UniRef:UniRef50_A0A5E7DTH6
contig_4	cds	8387	8818	-	EOJOEO_05595	glcG	GlcG protein	SO:0001217, UniRef:UniRef50_A0A0N0E2C7
contig_4	cds	9147	10922	+	EOJOEO_05600		Glyoxylate carboligase	SO:0001217, UniRef:UniRef50_A0A1D7W0H7
contig_4	cds	11018	11800	+	EOJOEO_05605		Hydroxypyruvate isomerase	SO:0001217, UniRef:UniRef50_A0A379WY69
contig_4	cds	11875	12765	+	EOJOEO_05610		Tartronate semialdehyde reductase, NADH-dependent	SO:0001217, UniRef:UniRef50_A0A090GKK0
contig_4	cds	13062	14327	+	EOJOEO_05615		Putative hydroxypyruvate reductase	SO:0001217, UniRef:UniRef50_A0A128F3Q4
contig_4	cds	14329	15762	+	EOJOEO_05620		Pyruvate kinase	SO:0001217, UniRef:UniRef50_A0A0A1HUV9
contig_4	cds	16128	17042	+	EOJOEO_05625		Urea transporter	SO:0001217, UniRef:UniRef50_A0A1C7C4V2
contig_4	cds	17107	17958	+	EOJOEO_05630		Ion-trans domain-containing protein	SO:0001217, UniRef:UniRef50_Q1YS75
contig_4	cds	17945	18571	+	EOJOEO_05635		6-hydroxymethyl-7,8-dihydropterin pyrophosphokinase	SO:0001217, UniRef:UniRef50_A0A0A8RK97
contig_4	cds	18695	20350	+	EOJOEO_05640	muiA	mucoidy inhibitor MuiA	BlastRules:WP_003114297
contig_4	cds	20479	21477	+	EOJOEO_05645		Thiosulfate-binding protein	SO:0001217, UniRef:UniRef50_Q9I3L9
contig_4	cds	21559	21915	-	EOJOEO_05650		DUF1937 domain-containing protein	SO:0001217, UniRef:UniRef50_A0A0D6BB29
contig_4	cds	21975	23210	-	EOJOEO_05655		hypothetical protein
contig_4	cds	23557	24333	+	EOJOEO_05660	deoR	Transcriptional regulator, DeoR family	SO:0001217, UniRef:UniRef50_A1WIH9
contig_4	cds	24518	25927	+	EOJOEO_05665		Anaerobic glycerol-3-phosphate dehydrogenase subunit A	SO:0001217, UniRef:UniRef50_A0A2C9DD82
contig_4	cds	25914	27152	+	EOJOEO_05670		Pyridine nucleotide-disulfide oxidoreductase	SO:0001217, UniRef:UniRef50_A0A0T6USP6
contig_4	cds	27173	28588	+	EOJOEO_05675		Glycerol kinase	SO:0001217, UniRef:UniRef50_A0A3B9S1P6
contig_4	cds	28596	29696	-	EOJOEO_05680	dmpA	L-aminopeptidase DmpA	SO:0001217, UniRef:UniRef50_A0A543CDI6
contig_4	cds	29710	31077	-	EOJOEO_05685		Amino acid permease	SO:0001217, UniRef:UniRef50_A0A3M5N0G3
contig_4	cds	31278	32084	+	EOJOEO_05690	luxR	Regulatory protein, luxR family	SO:0001217, UniRef:UniRef50_A0A1H3JAR7
contig_4	cds	32088	32504	-	EOJOEO_05695		Lipoprotein	SO:0001217, UniRef:UniRef50_A4XW21
contig_4	cds	32533	33756	-	EOJOEO_05700	cycH	Cytochrome c-type biogenesis protein CycH	SO:0001217, UniRef:UniRef50_P52223
contig_4	cds	33753	34220	-	EOJOEO_05705		Cytochrome c-type biogenesis protein	SO:0001217, UniRef:UniRef50_A0A222GAH8
contig_4	cds	34217	34759	-	EOJOEO_05710	dsbE	thiol:disulfide interchange protein DsbE	BlastRules:WP_003083138, SO:0001217, UniRef:UniRef50_A0A081KEU8
contig_4	cds	34763	36736	-	EOJOEO_05715		Heme lyase CcmF/NrfE family subunit	SO:0001217, UniRef:UniRef50_A0A0H3GX88
contig_4	cds	36737	37225	-	EOJOEO_05720	ccmE	Cytochrome c-type biogenesis protein CcmE	SO:0001217, UniRef:UniRef50_Q9I3N3
contig_4	cds	37222	37398	-	EOJOEO_05725		Heme exporter protein D	SO:0001217, UniRef:UniRef50_A0A0P9MP81
contig_4	cds	37395	38150	-	EOJOEO_05730		Heme exporter protein C	SO:0001217, UniRef:UniRef50_A0A2A5BTS6
contig_4	cds	38276	38947	-	EOJOEO_05735		Heme exporter protein B	SO:0001217, UniRef:UniRef50_A0A2Z5AAT8
contig_4	cds	38944	39645	-	EOJOEO_05740	ccmA	Cytochrome c biogenesis ATP-binding export protein CcmA	SO:0001217, UniRef:UniRef50_Q48GL0
contig_4	cds	39829	41409	+	EOJOEO_05745		Flg-hook domain-containing protein	SO:0001217, UniRef:UniRef50_I4CV33
contig_4	cds	41406	41741	+	EOJOEO_05750		hypothetical protein
contig_4	cds	41834	42220	+	EOJOEO_05755		PepSY domain-containing protein	SO:0001217, UniRef:UniRef50_A0A2R3IRD3
contig_4	cds	42265	43002	-	EOJOEO_05760		3-ketoacyl-ACP reductase	SO:0001217, UniRef:UniRef50_A0A069B9A2
contig_4	cds	43136	43858	-	EOJOEO_05765		Purine nucleoside phosphorylase	SO:0001217, UniRef:UniRef50_A0A509JAZ6
contig_4	cds	43918	44334	-	EOJOEO_05770		Response regulatory domain-containing protein	SO:0001217, UniRef:UniRef50_A0A072ZL40
contig_4	cds	44425	45396	-	EOJOEO_05775		HTH deoR-type domain-containing protein	SO:0001217, UniRef:UniRef50_Q9I3P5
contig_4	cds	45505	46191	+	EOJOEO_05780		Glutathione S-transferase	SO:0001217, UniRef:UniRef50_A0A7X0FAK3
contig_4	cds	46219	46626	-	EOJOEO_05785		DUF2802 domain-containing protein	SO:0001217, UniRef:UniRef50_A0A024HDU5
contig_4	cds	46657	47136	-	EOJOEO_05790		purine-binding chemotaxis protein	SO:0001217, UniRef:UniRef50_C0N6V9, VFDB:VFC0204, VFDB:VFG043016
contig_4	cds	47182	48072	-	EOJOEO_05795	cheW	Chemotaxis protein CheW	SO:0001217, UniRef:UniRef50_A0A0Q0FN40
contig_4	cds	48164	48952	-	EOJOEO_05800		Sporulation initiation inhibitor protein Soj	SO:0001217, UniRef:UniRef50_A0A5E6UNT8
contig_4	cds	49047	49937	-	EOJOEO_05805	motD	flagellar motor protein	SO:0001217, UniRef:UniRef50_O87127, VFDB:VFC0204, VFDB:VFG014720
contig_4	cds	49950	50690	-	EOJOEO_05810	motC	flagellar motor protein	SO:0001217, UniRef:UniRef50_A0A0G9H9Q2, VFDB:VFC0204, VFDB:VFG014707
contig_4	cds	50779	51885	-	EOJOEO_05815		chemotaxis-specific methylesterase	SO:0001217, UniRef:UniRef50_Q085K9, VFDB:VFC0204, VFDB:VFG043015
contig_4	cds	51939	54200	-	EOJOEO_05820		two-component sensor	SO:0001217, UniRef:UniRef50_A0A2A3VH57, VFDB:VFC0204, VFDB:VFG043014
contig_4	cds	54401	55189	-	EOJOEO_05825	cheZ	protein phosphatase CheZ	SO:0001217, UniRef:UniRef50_Q51434, VFDB:VFC0204, VFDB:VFG043013
contig_4	cds	55209	55583	-	EOJOEO_05830	cheY	chemotaxis protein CheY	SO:0001217, UniRef:UniRef50_Q51455, VFDB:VFC0204, VFDB:VFG043012
contig_4	cds	55685	56404	-	EOJOEO_05835	fliA	flagellar biosynthesis sigma factor FliA	SO:0001217, UniRef:UniRef50_Q8ECD3, VFDB:VFC0204, VFDB:VFG014629
contig_4	cds	56425	57258	-	EOJOEO_05840	fleN	flagellar synthesis regulator FleN	BlastRules:WP_003083064, SO:0001217, UniRef:UniRef50_A0A066ZWR8
contig_4	cds	57406	58695	-	EOJOEO_05845	flhF	flagellar biosynthesis protein FlhF	SO:0001217, UniRef:UniRef50_Q9I3P8, VFDB:VFC0204, VFDB:VFG001264
contig_4	cds	58779	60902	-	EOJOEO_05850	flhA	flagellar biosynthesis protein FlhA	SO:0001217, UniRef:UniRef50_A0A2E3BC75, VFDB:VFC0204, VFDB:VFG001263
contig_4	cds	61041	62399	-	EOJOEO_05855		TPM-phosphatase domain-containing protein	SO:0001217, UniRef:UniRef50_Q9I3Q0
contig_4	cds	62432	63697	-	EOJOEO_05860		TPM-phosphatase domain-containing protein	SO:0001217, UniRef:UniRef50_A0A7W7KPB0
contig_4	cds	63770	64906	-	EOJOEO_05865	flhB	flagellar biosynthetic protein FlhB	SO:0001217, UniRef:UniRef50_A0A139SU61, VFDB:VFC0204, VFDB:VFG001262
contig_4	cds	64909	65685	-	EOJOEO_05870	fliR	flagellar biosynthetic protein FliR	SO:0001217, UniRef:UniRef50_A0A2Z5ABS0, VFDB:VFC0204, VFDB:VFG001261
contig_4	cds	65685	65954	-	EOJOEO_05875	fliQ	flagellar biosynthetic protein FliQ	SO:0001217, UniRef:UniRef50_A0A098G1W7, VFDB:VFC0204, VFDB:VFG001260
contig_4	cds	65999	66766	-	EOJOEO_05880	fliP	flagellar biosynthetic protein FliP	SO:0001217, UniRef:UniRef50_A0A1N6X4U5, VFDB:VFC0204, VFDB:VFG001259
contig_4	cds	66763	67215	-	EOJOEO_05885	fliO	flagellar protein FliO	SO:0001217, UniRef:UniRef50_A0A0H3YXI2, VFDB:VFC0204, VFDB:VFG001258
contig_4	cds	67217	67690	-	EOJOEO_05890	fliN	flagellar motor switch protein FliN	SO:0001217, UniRef:UniRef50_A0A2D8J313, VFDB:VFC0204, VFDB:VFG001257
contig_4	cds	67718	68689	-	EOJOEO_05895	fliM	flagellar motor switch protein FliM	SO:0001217, UniRef:UniRef50_Q51465, VFDB:VFC0204, VFDB:VFG001256
contig_4	cds	68697	69218	-	EOJOEO_05900	fliL	flagellar basal body protein FliL	SO:0001217, UniRef:UniRef50_M2VML3, VFDB:VFC0204, VFDB:VFG014486
contig_4	cds	69462	70745	-	EOJOEO_05905	fliK	flagellar hook-length control protein FliK	VFDB:VFC0204, VFDB:VFG014473
contig_4	cds	70933	71520	+	EOJOEO_05910	yecA	YecA family protein	SO:0001217, UniRef:UniRef50_A0A024HLM0
contig_4	cds	71532	71939	+	EOJOEO_05915		Inner membrane protein	SO:0001217, UniRef:UniRef50_A0A5E7G0E9
contig_4	cds	71948	73363	-	EOJOEO_05920		Sensor protein	SO:0001217, UniRef:UniRef50_A0A0D6I4R8
contig_4	cds	73371	74060	-	EOJOEO_05925		DNA-binding response regulator	SO:0001217, UniRef:UniRef50_Q13NX2
contig_4	cds	74164	77274	-	EOJOEO_05930	mexN	multidrug efflux RND transporter permease subunit MexN	BlastRules:WP_116525267, SO:0001217, UniRef:UniRef50_A0A3M5D968
contig_4	cds	77271	78428	-	EOJOEO_05935	mexM	multidrug efflux RND transporter periplasmic adaptor subunit MexM	BlastRules:WP_003112437, SO:0001217, UniRef:UniRef50_A0A0A8RK60
contig_4	cds	78609	79322	+	EOJOEO_05940		Sulfate adenylyltransferase	SO:0001217, UniRef:UniRef50_A0A7V1BRE3
contig_4	cds	79323	81275	+	EOJOEO_05945		Diguanylate cyclase/phosphodiesterase	SO:0001217, UniRef:UniRef50_Q3KK31
contig_4	cds	81382	81987	-	EOJOEO_05950	lasI	acyl-homoserine-lactone synthase LasI	BlastRules:WP_003083017, SO:0001217, UniRef:UniRef50_P33883
contig_4	ncRNA-region	81981	82090	-			LasI 5' UTR ROSE like thermometer	RFAM:RF02759, SO:0002168
contig_4	cds	82152	82361	+	EOJOEO_05955	rsaL	Regulatory protein RsaL	SO:0001217, UniRef:UniRef50_Q9X7H4
contig_4	cds	82351	83070	-	EOJOEO_05960	lasR	transcriptional regulator LasR	BlastRules:WP_003082999, SO:0001217, UniRef:UniRef50_A0A1C7BFQ1
contig_4	cds	83521	86229	-	EOJOEO_05965		P-type (Transporting) HAD superfamily ATPase	SO:0001217, UniRef:UniRef50_A0A379JUI9
contig_4	cds	86395	86826	-	EOJOEO_05970		N-acetyltransferase domain-containing protein	SO:0001217, UniRef:UniRef50_A0A0C5E3F1
contig_4	cds	88060	88674	+	EOJOEO_05975		hypothetical protein
contig_4	cds	88640	90280	-	EOJOEO_05980		ABC transporter ATP-binding protein	SO:0001217, UniRef:UniRef50_A0A126NPP5
contig_4	cds	90453	90788	+	EOJOEO_05985		ImpA-N domain-containing protein	SO:0001217, UniRef:UniRef50_A0A8G2NJ11
contig_4	cds	90746	91357	-	EOJOEO_05990		tRNA-uridine aminocarboxypropyltransferase	SO:0001217, UniRef:UniRef50_A0A0D9ALA5
contig_4	cds	91582	92904	+	EOJOEO_05995	bdlA	biofilm dispersion protein BdlA	BlastRules:WP_003100464, SO:0001217, UniRef:UniRef50_Q9I3S1
contig_4	cds	92908	93801	-	EOJOEO_06000		HTH lysR-type domain-containing protein	SO:0001217, UniRef:UniRef50_N9PML2
contig_4	cds	94009	94968	+	EOJOEO_06005		Agmatinase	SO:0001217, UniRef:UniRef50_A0A102Q0P5
contig_4	cds	94983	95402	+	EOJOEO_06010		hypothetical protein	PFAM:PF12680.10, PFAM:PF13474.9, PFAM:PF14534.9
contig_4	cds	95421	96932	+	EOJOEO_06015		Nitrate reductase	SO:0001217, UniRef:UniRef50_A0A5E7FFJ2
contig_4	cds	97026	98417	+	EOJOEO_06020		Sodium:solute symporter	SO:0001217, UniRef:UniRef50_A0A1Q9R2L3
contig_4	cds	98493	100094	+	EOJOEO_06025	aruI	Putative 2-ketoarginine decarboxylase AruI	SO:0001217, UniRef:UniRef50_A0A5E5QVN0
contig_4	cds	100108	101490	+	EOJOEO_06030		FAD-binding oxidoreductase	SO:0001217, UniRef:UniRef50_UPI001361E877
contig_4	cds	101535	102263	+	EOJOEO_06035		Beta-lactamase domain-containing protein	SO:0001217, UniRef:UniRef50_A0A379JZH3
contig_4	cds	102323	102457	-	EOJOEO_06040		Transcriptional regulator	SO:0001217, UniRef:UniRef50_A0A0N0E287
contig_4	cds	102612	103484	-	EOJOEO_06045		HTH lysR-type domain-containing protein	SO:0001217, UniRef:UniRef50_A0A0C5E531
contig_4	cds	103589	104782	+	EOJOEO_06050		MFS-4 domain-containing protein	SO:0001217, UniRef:UniRef50_A0A1V2JSN0
contig_4	cds	104742	105653	-	EOJOEO_06055		Multidrug DMT transporter permease	SO:0001217, UniRef:UniRef50_Q39D38
contig_4	cds	105864	106955	-	EOJOEO_06060	spuD	Putrescine-binding periplasmic protein SpuD	SO:0001217, UniRef:UniRef50_Q02UB7
contig_4	cds	106966	108006	-	EOJOEO_06065		Acetylpolyamine amidohydrolase 1	SO:0001217, UniRef:UniRef50_Q9I3T5
contig_4	cds	108216	110639	+	EOJOEO_06070		DUF3772 domain-containing protein	SO:0001217, UniRef:UniRef50_A0A024HLL9
contig_4	cds	110706	111647	+	EOJOEO_06075		Methyltrans-SAM domain-containing protein	SO:0001217, UniRef:UniRef50_Q6LP84
contig_4	cds	111683	112441	+	EOJOEO_06080		NTP-transf-2 domain-containing protein	SO:0001217, UniRef:UniRef50_A6V8A2
contig_4	cds	112461	114401	-	EOJOEO_06085	uvrD	Helicase UvrD	SO:0001217, UniRef:UniRef50_A0A147GZM2
contig_4	cds	114572	114799	+	EOJOEO_06090		hypothetical protein
contig_4	cds	114931	115563	-	EOJOEO_06095	acrR	AcrR family transcriptional regulator	SO:0001217, UniRef:UniRef50_A0A7Y9R9H5
contig_4	cds	115656	116321	+	EOJOEO_06100		Methyltransferase	SO:0001217, UniRef:UniRef50_A0A0N1FPA2
contig_4	cds	116399	116803	+	EOJOEO_06105		hypothetical protein	PFAM:PF07366.15, PFAM:PF12680.10
contig_4	cds	116831	120118	-	EOJOEO_06110		Biotin carboxylase	SO:0001217, UniRef:UniRef50_A0A2E4VJH8
contig_4	cds	120323	121243	+	EOJOEO_06115	nahR	HTH-type transcriptional activator NahR	SO:0001217, UniRef:UniRef50_A0A2C9EMD9
contig_4	cds	121259	121600	-	EOJOEO_06120		Lipoprotein	SO:0001217, UniRef:UniRef50_A0A072ZK74
contig_4	cds	121681	122313	-	EOJOEO_06125		DNA-binding response regulator	SO:0001217, UniRef:UniRef50_A0A120G6N0
contig_4	cds	122459	124081	+	EOJOEO_06130		two-component system sensor histidine kinase	BlastRules:WP_003082898, SO:0001217, UniRef:UniRef50_A0A2W0FP65
contig_4	cds	124108	124524	-	EOJOEO_06135		Lipoprotein	SO:0001217, UniRef:UniRef50_A0A0D6T2F5
contig_4	cds	124540	124794	-	EOJOEO_06140		Xanthomonadin biosynthesis related protein	SO:0001217, UniRef:UniRef50_A0A3S4N8M0
contig_4	cds	125300	125890	+	EOJOEO_06145		Adenylyl-sulfate kinase	SO:0001217, UniRef:UniRef50_A0A2E1APU6
contig_4	cds	125947	127170	-	EOJOEO_06150		Sulfotransferase family protein	SO:0001217, UniRef:UniRef50_A0A1C7BIX0
contig_4	cds	127192	128439	-	EOJOEO_06155		Glycosyl transferase family 1	SO:0001217, UniRef:UniRef50_W5IVX4
contig_4	cds	128961	130184	-	EOJOEO_06160		Glycosyl transferase family protein	SO:0001217, UniRef:UniRef50_A0A485EQ05
contig_4	cds	130181	131665	-	EOJOEO_06165		Glycosyl transferase family protein	SO:0001217, UniRef:UniRef50_A0A080VLC8
contig_4	cds	131762	132490	-	EOJOEO_06170		Glycosyl transferase family 2	SO:0001217, UniRef:UniRef50_A0A212B926
contig_4	cds	132507	133757	-	EOJOEO_06175		hypothetical protein	PFAM:PF13469.9
contig_4	cds	134210	135196	-	EOJOEO_06180		hypothetical protein	PFAM:PF14524.9
contig_4	cds	135498	136649	-	EOJOEO_06185		Glycos-transf-1 domain-containing protein	SO:0001217, UniRef:UniRef50_A0A1C7C563
contig_4	cds	136646	137659	-	EOJOEO_06190		UDP-glucose 4-epimerase	SO:0001217, UniRef:UniRef50_J2LFB4
contig_4	cds	137807	139612	-	EOJOEO_06195		F5/8 type C domain-containing protein	SO:0001217, UniRef:UniRef50_W5ISR3
contig_4	cds	140131	142140	-	EOJOEO_06200		putative type II secretion system protein	SO:0001217, UniRef:UniRef50_Q9I3W2
contig_4	cds	142394	142681	-	EOJOEO_06205		hypothetical protein
contig_4	cds	143246	144157	-	EOJOEO_06210	araC	AraC family transcriptional regulator	SO:0001217, UniRef:UniRef50_A0A1E4PZK0
contig_4	cds	144304	145137	+	EOJOEO_06215		Short-chain dehydrogenase/reductase	SO:0001217, UniRef:UniRef50_L0KFP5
contig_4	cds	145227	145589	-	EOJOEO_06220		PH domain-containing protein	SO:0001217, UniRef:UniRef50_A0A0J6G3T2
contig_4	cds	145586	146203	-	EOJOEO_06225		Suppressor of fused domain protein	SO:0001217, UniRef:UniRef50_A0A509JA89
contig_4	cds	146512	147165	+	EOJOEO_06230		Peptidase-C39-2 domain-containing protein	SO:0001217, UniRef:UniRef50_A0A1C7C084
contig_4	cds	147279	147812	-	EOJOEO_06235		Acetyltransferase, GNAT family	SO:0001217, UniRef:UniRef50_G8PYK1
contig_4	cds	147948	149681	+	EOJOEO_06240		Isocitrate dehydrogenase kinase/phosphatase	SO:0001217, UniRef:UniRef50_Q9I3W8
contig_4	cds	149702	150844	-	EOJOEO_06245	pdxB	4-phosphoerythronate dehydrogenase PdxB	SO:0001217, UniRef:UniRef50_UPI0021AE9767
contig_4	cds	151059	151565	-	EOJOEO_06250		Transcriptional regulator	SO:0001217, UniRef:UniRef50_A0A2P4ESE3
contig_4	cds	151674	152942	+	EOJOEO_06255		3-oxoacyl-[acyl-carrier-protein] synthase 2	SO:0001217, UniRef:UniRef50_P56902
contig_4	cds	155313	155714	-	EOJOEO_06260		hypothetical protein
contig_4	cds	155686	155883	-	EOJOEO_06265		hypothetical protein
contig_4	cds	155986	156603	+	EOJOEO_06270		HTH tetR-type domain-containing protein	SO:0001217, UniRef:UniRef50_V2UQZ7
contig_4	cds	156675	157790	+	EOJOEO_06275		HlyD-D23 domain-containing protein	SO:0001217, UniRef:UniRef50_A0A0C5E2B4
contig_4	cds	157787	160876	+	EOJOEO_06280		MFS transporter	SO:0001217, UniRef:UniRef50_A0A2E6RCE6
contig_4	cds	160907	161713	+	EOJOEO_06285	fabG	3-oxoacyl-[acyl-carrier-protein] reductase FabG	SO:0001217, UniRef:UniRef50_A0A0H2LP94
contig_4	cds	162198	162671	-	EOJOEO_06290		Isoprenylcysteine carboxylmethyltransferase family protein	SO:0001217, UniRef:UniRef50_B9J7K8
contig_4	cds	162693	163586	-	EOJOEO_06295		Thioredoxin reductase	SO:0001217, UniRef:UniRef50_A0A853SSG4
contig_4	cds	163698	164342	+	EOJOEO_06300	tetR	TetR family transcriptional regulator	SO:0001217, UniRef:UniRef50_A0A0H3H6G4
contig_4	cds	164642	165478	+	EOJOEO_06305		Isomerase	SO:0001217, UniRef:UniRef50_A0A267C8A7
contig_4	cds	165638	168079	-	EOJOEO_06310		STN domain-containing protein	SO:0001217, UniRef:UniRef50_A0A1C2DKK9
contig_4	cds	168157	168999	-	EOJOEO_06315	fecR	FecR domain-containing protein	SO:0001217, UniRef:UniRef50_A0A0A8RKN6
contig_4	cds	168996	169520	-	EOJOEO_06320		RNA polymerase sigma-70 factor, ECF subfamily	SO:0001217, UniRef:UniRef50_A0A1H5LLN8
contig_4	cds	169749	170072	-	EOJOEO_06325		DUF3077 domain-containing protein	SO:0001217, UniRef:UniRef50_A0A8G4IP04
contig_4	cds	170485	171918	+	EOJOEO_06330	pmpM	proton-coupled multidrug efflux MATE transporter PmpM	BlastRules:WP_003112388, SO:0001217, UniRef:UniRef50_Q9I3Y3
contig_4	cds	171901	172794	-	EOJOEO_06335	eamA	EamA domain-containing protein	SO:0001217, UniRef:UniRef50_A0A084IPG7
contig_4	cds	172844	173443	+	EOJOEO_06340	sutR	HTH-type transcriptional regulator SutR	SO:0001217, UniRef:UniRef50_A0A5E6XFL5
contig_4	cds	173481	173879	+	EOJOEO_06345		3-dmu-9-3-mt domain-containing protein	SO:0001217, UniRef:UniRef50_A0A1Y2QPX4
contig_4	cds	173895	174371	-	EOJOEO_06350	ybaK	Cys-tRNA(Pro)/Cys-tRNA(Cys) deacylase YbaK	SO:0001217, UniRef:UniRef50_A0A0P0MH94
contig_4	cds	174440	175546	-	EOJOEO_06355		Sialidase	SO:0001217, UniRef:UniRef50_A0A0C4XYF6
contig_4	cds	175567	175836	-	EOJOEO_06360	thiS	Thiamine biosynthesis protein ThiS	SO:0001217, UniRef:UniRef50_A0A024HF83
contig_4	cds	176093	176518	+	EOJOEO_06365		YCII domain-containing protein	SO:0001217, UniRef:UniRef50_A0A4Q7L3G9
contig_4	cds	176555	176968	+	EOJOEO_06370		3-dmu-9-3-mt domain-containing protein	SO:0001217, UniRef:UniRef50_Q5P0P9
contig_4	cds	177138	178247	+	EOJOEO_06375		hypothetical protein
contig_4	cds	178356	179600	-	EOJOEO_06380		RNA polymerase subunit sigma-24	SO:0001217, UniRef:UniRef50_A0A257SQE3
contig_4	cds	179597	180346	-	EOJOEO_06385		Thioredoxin	SO:0001217, UniRef:UniRef50_A0A0D6BE74
contig_4	cds	180521	180871	-	EOJOEO_06390		YCII domain-containing protein	SO:0001217, UniRef:UniRef50_A0A6V8KDF0
contig_4	cds	181054	181392	-	EOJOEO_06395		Mechanosensitive ion channel protein	SO:0001217, UniRef:UniRef50_A0A1C7BH72
contig_4	cds	181827	182519	+	EOJOEO_06400		DNA-binding response regulator	SO:0001217, UniRef:UniRef50_A0A069Q905
contig_4	cds	182585	184150	+	EOJOEO_06405		Lysine decarboxylase, constitutive	SO:0001217, UniRef:UniRef50_A0A5E5QXW7
contig_4	cds	184161	185750	-	EOJOEO_06410		Ribosomal protein S6--L-glutamate ligase	SO:0001217, UniRef:UniRef50_A0A5E7TRK7
contig_4	cds	185934	186728	-	EOJOEO_06415		Dehydrogenase	SO:0001217, UniRef:UniRef50_A0A285AX59
contig_4	cds	186824	187282	-	EOJOEO_06420	pagP	palmitoyltransferase PagP	BlastRules:WP_003082771, SO:0001217, UniRef:UniRef50_A0A1I5RN34
contig_4	cds	187734	188642	+	EOJOEO_06425		ABC transporter	SO:0001217, UniRef:UniRef50_A0A0Q0YX25
contig_4	cds	188845	189591	+	EOJOEO_06430	gltJ	Glutamate/aspartate import permease protein GltJ	SO:0001217, UniRef:UniRef50_P0AER4
contig_4	cds	189591	190256	+	EOJOEO_06435	gltK	GltK protein	SO:0001217, UniRef:UniRef50_A0A0W8ASA7
contig_4	cds	190253	190987	+	EOJOEO_06440	osmV	Osmoprotectant import ATP-binding protein OsmV	SO:0001217, UniRef:UniRef50_A0A5E6WYB6
contig_4	cds	191065	192738	+	EOJOEO_06445		Glutathione hydrolase proenzyme	SO:0001217, UniRef:UniRef50_A0A3B8QU72
contig_4	cds	192824	193912	+	EOJOEO_06450		Glutaminase-asparaginase	SO:0001217, UniRef:UniRef50_A0A212JJJ3
contig_4	cds	194008	195909	+	EOJOEO_06455		Periplasmic sensor Signal transduction histidine kinase	SO:0001217, UniRef:UniRef50_A0A024EGB2
contig_4	cds	195906	197231	+	EOJOEO_06460	dctD	C4-dicarboxylate transport transcriptional regulatory protein DctD	SO:0001217, UniRef:UniRef50_A0A0M6Y408
contig_4	cds	197567	198679	+	EOJOEO_06465		Alkene reductase	SO:0001217, UniRef:UniRef50_A0A0C7D0E2
contig_4	cds	198874	199080	+	EOJOEO_06470		Lipoprotein	SO:0001217, UniRef:UniRef50_A0A431XHI3
contig_4	cds	199086	199709	-	EOJOEO_06475		Trans-aconitate 2-methyltransferase	SO:0001217, UniRef:UniRef50_A0A853SZJ2
contig_4	cds	200035	201582	+	EOJOEO_06480	yoaE	UPF0053 inner membrane protein YoaE	SO:0001217, UniRef:UniRef50_P0AEC2
contig_4	cds	201638	202417	-	EOJOEO_06485		Ribitol 2-dehydrogenase	SO:0001217, UniRef:UniRef50_A0A7G2JM39
contig_4	cds	202423	202839	-	EOJOEO_06490		Heme-binding protein	SO:0001217, UniRef:UniRef50_A0A0A8RPH5
contig_4	cds	202939	203847	+	EOJOEO_06495		HTH lysR-type domain-containing protein	SO:0001217, UniRef:UniRef50_A0A498RWM8
contig_4	cds	203851	205779	-	EOJOEO_06500		Serine protease	SO:0001217, UniRef:UniRef50_Q9I417
contig_4	cds	205866	207413	-	EOJOEO_06505		L-threonine dehydratase	SO:0001217, UniRef:UniRef50_S6BMC4
contig_4	cds	207410	207817	-	EOJOEO_06510		SnoaL-like domain-containing protein	SO:0001217, UniRef:UniRef50_A0A485HTA2
contig_4	ncRNA	207862	207935	-	EOJOEO_06515	P9	Pseudomonas sRNA P9	RFAM:RF00624, SO:0000655
contig_4	cds	208083	208595	-	EOJOEO_06520		Carboxypeptidase regulatory-like domain-containing protein	SO:0001217, UniRef:UniRef50_A0A072ZU62
contig_4	cds	208655	208987	-	EOJOEO_06525		DUF883 domain-containing protein	SO:0001217, UniRef:UniRef50_A0A0D1PDD9
contig_4	cds	209116	211314	-	EOJOEO_06530		Hydroxamate-type ferrisiderophore receptor	SO:0001217, UniRef:UniRef50_A0A157RSE7
contig_4	cds	211553	212443	-	EOJOEO_06535		Protoheme IX farnesyltransferase	SO:0001217, UniRef:UniRef50_A0A379WEJ8
contig_4	cds	212454	212789	-	EOJOEO_06540		Cytochrome bo(3) ubiquinol oxidase subunit 4	SO:0001217, UniRef:UniRef50_Q9WWR4
contig_4	cds	212789	213418	-	EOJOEO_06545		Cytochrome bo(3) ubiquinol oxidase subunit 3	SO:0001217, UniRef:UniRef50_Q9I425
contig_4	cds	213422	215398	-	EOJOEO_06550		Cytochrome bo(3) ubiquinol oxidase subunit 1	SO:0001217, UniRef:UniRef50_P57543
contig_4	cds	215405	216400	-	EOJOEO_06555		Ubiquinol oxidase subunit 2	SO:0001217, UniRef:UniRef50_A0A1H1Y8G1
contig_4	cds	217027	218568	-	EOJOEO_06560		Drug resistance transporter, EmrB/QacA subfamily	SO:0001217, UniRef:UniRef50_A0A1H4RLW4
contig_4	cds	218726	219340	+	EOJOEO_06565	tetR	Bacterial regulatory protein, TetR family protein 20	SO:0001217, UniRef:UniRef50_E3HX79
contig_4	cds	219348	219734	-	EOJOEO_06570		Cytoplasmic protein	SO:0001217, UniRef:UniRef50_A0A072ZU70
contig_4	cds	219748	221106	-	EOJOEO_06575		MFS domain-containing protein	SO:0001217, UniRef:UniRef50_A0A0J6NFF5
contig_4	cds	221214	222125	+	EOJOEO_06580	dmlR	HTH-type transcriptional regulator DmlR	SO:0001217, UniRef:UniRef50_A0A0B7D7C0
contig_4	cds	222176	223003	-	EOJOEO_06585		Phosphonoacetaldehyde hydrolase	SO:0001217, UniRef:UniRef50_Q9I433
contig_4	cds	223039	224154	-	EOJOEO_06590		2-aminoethylphosphonate--pyruvate transaminase	SO:0001217, UniRef:UniRef50_Q9I434
contig_4	cds	224322	225182	+	EOJOEO_06595		HTH lysR-type domain-containing protein	SO:0001217, UniRef:UniRef50_A0A0C5ENE6
contig_4	cds	225192	225716	-	EOJOEO_06600		DUF2937 domain-containing protein	SO:0001217, UniRef:UniRef50_A0A024HK07
contig_4	cds	225743	226516	-	EOJOEO_06605		Glutamine amidotransferase type-2 domain-containing protein	SO:0001217, UniRef:UniRef50_A0A218VHE3
contig_4	cds	226520	226981	-	EOJOEO_06610		hypothetical protein	PFAM:PF01230.26
contig_4	cds	227045	227518	-	EOJOEO_06615		MFS transporter	SO:0001217, UniRef:UniRef50_A0A069Q0L0
contig_4	cds	227667	229718	+	EOJOEO_06620		Peptidase-S9-N domain-containing protein	SO:0001217, UniRef:UniRef50_A0A8S0GYK9
contig_4	cds	229795	230334	+	EOJOEO_06625		hypothetical protein	PFAM:PF10502.12
contig_4	cds	230341	232896	-	EOJOEO_06630	hxuC	heme receptor HxuC	BlastRules:WP_003112363, SO:0001217, UniRef:UniRef50_A0A4P0TE16
contig_4	cds	233025	234008	-	EOJOEO_06635		Putative transmembrane sensor	SO:0001217, UniRef:UniRef50_A6V8Q9
contig_4	cds	234005	234532	-	EOJOEO_06640		DNA-directed RNA polymerase sigma-70 factor	SO:0001217, UniRef:UniRef50_A0A072ZIJ9
contig_4	cds	234682	235131	-	EOJOEO_06645		UPF0260 protein Atu0932	SO:0001217, UniRef:UniRef50_Q8UGV3
contig_4	cds	235208	235483	-	EOJOEO_06650		Metal/formaldehyde-sensitive transcriptional repressor	SO:0001217, UniRef:UniRef50_D3RTF2
contig_4	cds	235551	236513	+	EOJOEO_06655	aitP	CDF family iron/cobalt efflux transporter AitP	BlastRules:WP_003112362, SO:0001217, UniRef:UniRef50_A0A4V0I495
contig_4	cds	236525	237457	-	EOJOEO_06660		Glyoxylate/hydroxypyruvate reductase A	SO:0001217, UniRef:UniRef50_A0A446AZ61
contig_4	cds	237712	238005	-	EOJOEO_06665	ycgL	YcgL domain-containing protein PA1295	SO:0001217, UniRef:UniRef50_Q9I449
contig_4	cds	238002	239126	-	EOJOEO_06670		Ribonuclease D	SO:0001217, UniRef:UniRef50_A6V8R6
contig_4	cds	239267	240328	+	EOJOEO_06675		Gluconolactonase	SO:0001217, UniRef:UniRef50_A0A3M2RBB9
contig_4	cds	240629	241483	+	EOJOEO_06680		putative 3-mercaptopyruvate sulfurtransferase	SO:0001217, UniRef:UniRef50_Q9I452
contig_4	cds	241505	242344	-	EOJOEO_06685		Hydrolase	SO:0001217, UniRef:UniRef50_A0A1C7BT65
contig_4	cds	242456	243049	+	EOJOEO_06690		HTH tetR-type domain-containing protein	SO:0001217, UniRef:UniRef50_U6ZLB7
contig_4	cds	243271	243750	+	EOJOEO_06695	araC	AraC family transcriptional regulator	SO:0001217, UniRef:UniRef50_A0A0D6BM22
contig_4	cds	243956	245230	+	EOJOEO_06700		Long-chain fatty acid transport protein	SO:0001217, UniRef:UniRef50_A0A095SK61
contig_4	cds	245289	245843	-	EOJOEO_06705		Glutathione peroxidase	SO:0001217, UniRef:UniRef50_A0A0F7XVE4
contig_4	cds	246008	247207	-	EOJOEO_06710	yhjX	Putative MFS-type transporter YhjX	SO:0001217, UniRef:UniRef50_A0A238J3Y9
contig_4	cds	247281	247694	-	EOJOEO_06715		HTH marR-type domain-containing protein	SO:0001217, UniRef:UniRef50_A0A024HK30
contig_4	cds	247861	249681	+	EOJOEO_06720		Acyl-CoA dehydrogenase	SO:0001217, UniRef:UniRef50_A0A7W5ZW40
contig_4	cds	249712	250272	-	EOJOEO_06725		HTH tetR-type domain-containing protein	SO:0001217, UniRef:UniRef50_E5YDN1
contig_4	cds	250391	251896	+	EOJOEO_06730		MFS domain-containing protein	SO:0001217, UniRef:UniRef50_A0A0A8RJZ6
contig_4	cds	251859	252596	-	EOJOEO_06735		Adenosylcobinamide-GDP ribazoletransferase	SO:0001217, UniRef:UniRef50_Q88M93
contig_4	cds	252599	253183	-	EOJOEO_06740		Alpha-ribazole phosphatase	SO:0001217, UniRef:UniRef50_W6M807
contig_4	cds	253180	254235	-	EOJOEO_06745		Nicotinate-nucleotide--dimethylbenzimidazole phosphoribosyltransferase	SO:0001217, UniRef:UniRef50_Q885W6
contig_4	cds	254232	254753	-	EOJOEO_06750		Bifunctional adenosylcobalamin biosynthesis protein	SO:0001217, UniRef:UniRef50_E1VHW2
contig_4	cds	254746	256218	-	EOJOEO_06755		Cobyric acid synthase	SO:0001217, UniRef:UniRef50_A0A258TVN1
contig_4	cds	256211	257206	-	EOJOEO_06760		threonine-phosphate decarboxylase	SO:0001217, UniRef:UniRef50_A0A5E6UM25
contig_4	cds	257199	258137	-	EOJOEO_06765	cobD	Cobalamin biosynthesis protein CobD	SO:0001217, UniRef:UniRef50_A4VJ38
contig_4	cds	258134	258790	-	EOJOEO_06770		5,6-dimethylbenzimidazole synthase	SO:0001217, UniRef:UniRef50_A0A2R8CP57
contig_4	cds	258792	260099	-	EOJOEO_06775		Hydrogenobyrinate a,c-diamide synthase	SO:0001217, UniRef:UniRef50_Q9I471
contig_4	cds	260131	260742	-	EOJOEO_06780		Corrinoid adenosyltransferase	SO:0001217, UniRef:UniRef50_A0A0S2GB93
contig_4	cds	260806	262644	-	EOJOEO_06785		TonB-dependent vitamin B12 receptor	SO:0001217, UniRef:UniRef50_A0A0H3YXR7
contig_4	ncRNA-region	262741	262948	-			Cobalamin riboswitch	RFAM:RF00174, SO:0000035
contig_4	cds	262996	265056	-	EOJOEO_06790		Fusaric acid resistance protein	SO:0001217, UniRef:UniRef50_A0A0C5E186
contig_4	cds	265280	265948	+	EOJOEO_06795		HTH gntR-type domain-containing protein	SO:0001217, UniRef:UniRef50_A0A1B3E8M4
contig_4	cds	266065	267009	+	EOJOEO_06800		4-hydroxyproline 2-epimerase	SO:0001217, UniRef:UniRef50_Q9I476
contig_4	cds	267006	268121	+	EOJOEO_06805	lhpB	D-hydroxyproline dehydrogenase subunit beta LhpB	BlastRules:WP_003114955, SO:0001217, UniRef:UniRef50_A0A3M3F3U7
contig_4	cds	268118	268354	+	EOJOEO_06810		2Fe-2S iron-sulfur cluster binding domain protein	SO:0001217, UniRef:UniRef50_Q4KGU4
contig_4	cds	268524	269603	+	EOJOEO_06815		Putative oxidoreductase	SO:0001217, UniRef:UniRef50_A0A485EMJ7
contig_4	cds	269600	270502	-	EOJOEO_06820	eamA	EamA family transporter	SO:0001217, UniRef:UniRef50_A0A0U4VK95
contig_4	cds	270602	271468	+	EOJOEO_06825		HTH lysR-type domain-containing protein	SO:0001217, UniRef:UniRef50_A0A5E6PEY3
contig_4	cds	271765	272628	-	EOJOEO_06830		Helix-turn-helix domain-containing protein	SO:0001217, UniRef:UniRef50_A0A1H0SFI1
contig_4	cds	272748	274190	+	EOJOEO_06835		MFS domain-containing protein	SO:0001217, UniRef:UniRef50_A0A0A8RNE5
contig_4	cds	274231	275028	+	EOJOEO_06840	araC	AraC family transcriptional regulator	SO:0001217, UniRef:UniRef50_A0A2X2E7R1
contig_4	cds	275286	276107	+	EOJOEO_06845		PBPb domain-containing protein	SO:0001217, UniRef:UniRef50_A0A3M3F286
contig_4	cds	276166	277908	+	EOJOEO_06850		DUF521 domain-containing protein	SO:0001217, UniRef:UniRef50_F5XKR9
contig_4	cds	277908	278573	+	EOJOEO_06855		Putative permease of ABC transporter	SO:0001217, UniRef:UniRef50_D5BQ53
contig_4	cds	278584	279228	+	EOJOEO_06860		ABC transmembrane type-1 domain-containing protein	SO:0001217, UniRef:UniRef50_A0A3M3F2Q2
contig_4	cds	279225	279947	+	EOJOEO_06865	tcyC	L-cystine import ATP-binding protein TcyC	SO:0001217, UniRef:UniRef50_P39456
contig_4	cds	279973	281007	+	EOJOEO_06870		Trans-3-hydroxy-L-proline dehydratase	SO:0001217, UniRef:UniRef50_A9CH01
contig_4	cds	281158	282075	+	EOJOEO_06875		1-pyrroline-4-hydroxy-2-carboxylate deaminase	SO:0001217, UniRef:UniRef50_A0A7Z8ZFJ3
contig_4	cds	282168	283748	+	EOJOEO_06880		Alpha-ketoglutaric semialdehyde dehydrogenase	SO:0001217, UniRef:UniRef50_Q6FFQ0
contig_4	cds	283852	284856	-	EOJOEO_06885		Delta(1)-pyrroline-2-carboxylate/Delta(1)-piperideine-2-carboxylate reductase	SO:0001217, UniRef:UniRef50_Q9I492
contig_4	cds	285096	286721	+	EOJOEO_06890		Methyl-accepting chemotaxis protein	SO:0001217, UniRef:UniRef50_A0A1I0UN57
contig_4	cds	286734	287129	-	EOJOEO_06895	aprI	alkaline proteinase inhibitor AprI	BlastRules:WP_003082543, SO:0001217, UniRef:UniRef50_A0A431XGP3
contig_4	cds	287376	288815	-	EOJOEO_06900	aprA	serralysin family metalloprotease AprA	BlastRules:WP_003082542, SO:0001217, UniRef:UniRef50_Q03023
contig_4	cds	289156	290601	-	EOJOEO_06905	aprF	Alkaline protease secretion protein AprF	SO:0001217, UniRef:UniRef50_Q03027
contig_4	cds	290605	291903	-	EOJOEO_06910	aprE	Alkaline protease secretion protein AprE	SO:0001217, UniRef:UniRef50_Q03025
contig_4	cds	291900	293681	-	EOJOEO_06915		ABC-type xenobiotic transporter	SO:0001217, UniRef:UniRef50_A0A831A786
contig_4	cds	293768	295012	-	EOJOEO_06920		PE domain-containing protein	SO:0001217, UniRef:UniRef50_A6V8W6
contig_4	ncRNA	295776	295828	+	EOJOEO_06925	c4-a1b1	a1, b1 targets of C4 antisense RNA	RFAM:RF03163, SO:0000644
contig_4	ncRNA	295915	296000	+	EOJOEO_06930	C4	C4 antisense RNA	RFAM:RF01695, SO:0000644
contig_4	cds	296054	296368	+	EOJOEO_06935		QslA-E domain-containing protein	SO:0001217, UniRef:UniRef50_A0A2V3GBX1
contig_4	cds	296604	299180	+	EOJOEO_06940		histidine kinase	SO:0001217, UniRef:UniRef50_A0A1C7BHH7
contig_4	cds	299203	300975	-	EOJOEO_06945		Peptidase-S8 domain-containing protein	SO:0001217, UniRef:UniRef50_A6V8X1
contig_4	cds	301055	301615	-	EOJOEO_06950		HTH tetR-type domain-containing protein	SO:0001217, UniRef:UniRef50_N9NQ28
contig_4	cds	301780	302577	+	EOJOEO_06955		Enoyl-CoA hydratase/carnithine racemase	SO:0001217, UniRef:UniRef50_A0A1Y0I7N1
contig_4	cds	302634	303518	+	EOJOEO_06960		Alpha/beta hydrolase fold family protein	SO:0001217, UniRef:UniRef50_A0A1E7DDH9
contig_4	cds	303539	303694	+	EOJOEO_06965		hypothetical protein
contig_5	cds	24	428	+	EOJOEO_06970		Histidine kinase, HAMP region:Cache: chemotaxis sensory transducer	SO:0001217, UniRef:UniRef50_A0A3M5LL22
contig_5	cds	746	1861	+	EOJOEO_06975		GDP-mannose-dependent alpha-(1-6)-phosphatidylinositol dimannoside mannosyltransferase	SO:0001217, UniRef:UniRef50_A0A3R8WWV7
contig_5	cds	1854	2615	+	EOJOEO_06980		hypothetical protein
contig_5	cds	2612	3613	+	EOJOEO_06985		TIGR00374 family protein	SO:0001217, UniRef:UniRef50_A0A0R2ZGR5
contig_5	cds	3588	3800	-	EOJOEO_06990		Response regulator	SO:0001217, UniRef:UniRef50_A0A1H0Q349
contig_5	cds	3850	4701	-	EOJOEO_06995		Formyltetrahydrofolate deformylase	SO:0001217, UniRef:UniRef50_H6MZP6
contig_5	cds	4961	5335	+	EOJOEO_07000	mvaT	transcriptional regulator MvaT	BlastRules:WP_003093888, SO:0001217, UniRef:UniRef50_I7BF70
contig_5	cds	5420	6862	-	EOJOEO_07005		Exodeoxyribonuclease I	SO:0001217, UniRef:UniRef50_A0A0Q0ERI1
contig_5	cds	7087	7824	+	EOJOEO_07010		putative integral membrane protein	SO:0001217, UniRef:UniRef50_A0A024HLT9
contig_5	cds	7910	8659	+	EOJOEO_07015		RDD domain-containing protein	SO:0001217, UniRef:UniRef50_A0A2C5W4A1
contig_5	cds	8656	9636	+	EOJOEO_07020		Integral membrane protein	SO:0001217, UniRef:UniRef50_A0A423DN04
contig_5	cds	9623	11194	+	EOJOEO_07025		DUF4129 domain-containing protein	SO:0001217, UniRef:UniRef50_C1DSN4
contig_5	cds	11191	12462	+	EOJOEO_07030		DUF4350 domain-containing protein	SO:0001217, UniRef:UniRef50_A0A379IRW3
contig_5	cds	12459	13466	+	EOJOEO_07035		ATPase	SO:0001217, UniRef:UniRef50_F3GJJ5
contig_5	cds	13463	14794	+	EOJOEO_07040		DUF58 domain-containing protein	SO:0001217, UniRef:UniRef50_A0A0P9MHE8
contig_5	cds	14799	15158	-	EOJOEO_07045	pilZ	PilZ domain-containing protein	SO:0001217, UniRef:UniRef50_A0A024HBP1
contig_5	cds	15219	15641	-	EOJOEO_07050		DUF4124 domain-containing protein	SO:0001217, UniRef:UniRef50_A0A024HB43
contig_5	cds	15742	16119	-	EOJOEO_07055		Tetratricopeptide repeat protein	SO:0001217, UniRef:UniRef50_K9NPJ2
contig_5	cds	16219	17025	+	EOJOEO_07060		Tetratricopeptide repeat protein	SO:0001217, UniRef:UniRef50_A0A024HCS6
contig_5	cds	17110	18024	+	EOJOEO_07065	uspA	Universal stress protein UspA	SO:0001217, UniRef:UniRef50_U1ZJX5
contig_5	cds	18107	19558	+	EOJOEO_07070		Pyruvate kinase	SO:0001217, UniRef:UniRef50_P43924
contig_5	cds	19748	20521	-	EOJOEO_07075		Enoyl-CoA hydratase/isomerase family protein	SO:0001217, UniRef:UniRef50_A0A379II07
contig_5	cds	20587	21513	-	EOJOEO_07080		Iron-sulfur-binding ferredoxin reductase	SO:0001217, UniRef:UniRef50_A0A024HCF2
contig_5	cds	21506	22633	-	EOJOEO_07085		Diguanylate cyclase	SO:0001217, UniRef:UniRef50_F6AEF9
contig_5	cds	22911	24434	+	EOJOEO_07090		Fumarate hydratase class I	SO:0001217, UniRef:UniRef50_W0DY75
contig_5	cds	24531	25850	-	EOJOEO_07095	mntH	Divalent metal cation transporter MntH 1	SO:0001217, UniRef:UniRef50_Q9RPF3
contig_5	cds	25922	26230	-	EOJOEO_07100		RHH-4 domain-containing protein	SO:0001217, UniRef:UniRef50_K9NEE5
contig_5	cds	26251	26832	-	EOJOEO_07105		DJ-1/PfpI/YhbO family deglycase/protease	SO:0001217, UniRef:UniRef50_A0A0U5ERB1
contig_5	cds	26939	27550	-	EOJOEO_07110		DUF2846 domain-containing protein	SO:0001217, UniRef:UniRef50_A0A024HCE6
contig_5	cds	27644	28924	-	EOJOEO_07115		Acyl-transf-3 domain-containing protein	SO:0001217, UniRef:UniRef50_A0A024HCR8
contig_5	cds	29024	30181	-	EOJOEO_07120		Phospholipase D domain protein	SO:0001217, UniRef:UniRef50_A0A379I9M9
contig_5	cds	30178	30711	-	EOJOEO_07125	yceI	YceI domain-containing protein	SO:0001217, UniRef:UniRef50_Q1IE69
contig_5	cds	30814	31584	-	EOJOEO_07130	iclR	IclR family transcriptional regulator	SO:0001217, UniRef:UniRef50_S6BMC3
contig_5	cds	31684	33168	-	EOJOEO_07135		Indoleacetamide hydrolase	SO:0001217, UniRef:UniRef50_A0A068DCX7
contig_5	cds	33169	34488	-	EOJOEO_07140		MFS domain-containing protein	SO:0001217, UniRef:UniRef50_A0A3M5MSA4
contig_5	cds	34526	35731	-	EOJOEO_07145		Amidohydrolase	SO:0001217, UniRef:UniRef50_A0A095G712
contig_5	cds	35896	36486	-	EOJOEO_07150	yceI	YceI domain-containing protein	SO:0001217, UniRef:UniRef50_A0A0F0DYU6
contig_5	cds	36547	36882	-	EOJOEO_07155		Amidase	SO:0001217, UniRef:UniRef50_A0A1H2FI50
contig_5	cds	36879	37994	-	EOJOEO_07160		6-aminohexanoate-dimer hydrolase	SO:0001217, UniRef:UniRef50_A0A127MZS5
contig_5	cds	38062	38847	-	EOJOEO_07165		Flavoprotein	SO:0001217, UniRef:UniRef50_A0A1L6KJ12
contig_5	cds	38932	39828	-	EOJOEO_07170		Acyl-CoA dehydrogenase	SO:0001217, UniRef:UniRef50_A0A024HCM7
contig_5	cds	40031	40786	+	EOJOEO_07175		L-ornithine N(alpha)-acyltransferase	SO:0001217, UniRef:UniRef50_Q9HW51
contig_5	cds	40786	41562	+	EOJOEO_07180		Lyso-ornithine lipid O-acyltransferase	SO:0001217, UniRef:UniRef50_Q9HW50
contig_5	cds	41559	42419	-	EOJOEO_07185		Universal stress protein	SO:0001217, UniRef:UniRef50_A0A4P0TGI3
contig_5	cds	42569	43141	-	EOJOEO_07190		ACP phosphodiesterase	SO:0001217, UniRef:UniRef50_A4VIN4
contig_5	cds	43294	43596	+	EOJOEO_07195	pyeR	ArsR family transcriptional repressor PyeR	BlastRules:WP_003093978
contig_5	cds	43645	44811	+	EOJOEO_07200		Arabinose transporter permease	SO:0001217, UniRef:UniRef50_A0A0M2KE03
contig_5	cds	44848	45900	+	EOJOEO_07205		N-ethylmaleimide reductase	SO:0001217, UniRef:UniRef50_A0A5E7PG97
contig_5	cds	45925	46167	-	EOJOEO_07210	feoC	FeoC domain-containing protein	SO:0001217, UniRef:UniRef50_A0A0F6UGE2
contig_5	cds	46167	48467	-	EOJOEO_07215		Ferrous iron transport protein B	SO:0001217, UniRef:UniRef50_A0A378E8S4
contig_5	cds	48485	48712	-	EOJOEO_07220		Ferrous iron transport protein A	SO:0001217, UniRef:UniRef50_M4X1J3
contig_5	cds	48928	49764	-	EOJOEO_07225		Glutamate synthase [NADPH] large chain	SO:0001217, UniRef:UniRef50_A0A0R2YX19
contig_5	cds	50055	50318	+	EOJOEO_07230		DUF721 domain-containing protein	SO:0001217, UniRef:UniRef50_A0A024HCQ2
contig_5	cds	50319	51308	-	EOJOEO_07235		Sterol-4-alpha-carboxylate 3-dehydrogenase (Decarboxylating)	SO:0001217, UniRef:UniRef50_F6ACV1
contig_5	cds	51493	52551	+	EOJOEO_07240		Sacchrp-dh-NADP domain-containing protein	SO:0001217, UniRef:UniRef50_A0A1C7DCE1
contig_5	cds	52552	53448	-	EOJOEO_07245	argP	HTH-type transcriptional regulator ArgP	SO:0001217, UniRef:UniRef50_Q4K779
contig_5	cds	53552	53953	+	EOJOEO_07250		Acetyltransferase	SO:0001217, UniRef:UniRef50_A0A2U9T3P0
contig_5	cds	53955	54557	+	EOJOEO_07255		Lysine efflux permease	SO:0001217, UniRef:UniRef50_Q2SLM5
contig_5	cds	54904	55485	+	EOJOEO_07260		Superoxide dismutase	SO:0001217, UniRef:UniRef50_A0A484Z5B6
contig_5	cds	55666	57729	+	EOJOEO_07265	bifA	cyclic-di-GMP phosphodiesterase BifA	BlastRules:WP_003094007, SO:0001217, UniRef:UniRef50_A0A3S4N9Z1
contig_5	cds	57730	58632	-	EOJOEO_07270		RING-type E3 ubiquitin transferase	SO:0001217, UniRef:UniRef50_A0A1I5LT76
contig_5	cds	58634	59206	-	EOJOEO_07275	lemA	LemA family protein	SO:0001217, UniRef:UniRef50_A0A5S9HK17
contig_5	cds	59400	60740	+	EOJOEO_07280		Peptidase-M75 domain-containing protein	SO:0001217, UniRef:UniRef50_H2G031
contig_5	cds	60903	62324	+	EOJOEO_07285		Cytochrome c domain-containing protein	SO:0001217, UniRef:UniRef50_W6V2F5
contig_5	cds	62334	63398	+	EOJOEO_07290		Peptidase-M75 domain-containing protein	SO:0001217, UniRef:UniRef50_A0A1M7P3P7
contig_5	cds	63409	64503	+	EOJOEO_07295		Exported protein	SO:0001217, UniRef:UniRef50_A0A3M4S1Y0
contig_5	cds	64673	65803	+	EOJOEO_07300	mexV	multidrug efflux RND transporter periplasmic adaptor subunit MexV	BlastRules:WP_003115243, SO:0001217, UniRef:UniRef50_A0A0C5E6T1
contig_5	cds	65854	68910	+	EOJOEO_07305	mexW	multidrug efflux RND transporter permease subunit MexW	BlastRules:WP_003112762, SO:0001217, UniRef:UniRef50_G8Q6V3
contig_5	cds	69048	70244	+	EOJOEO_07310		Nicotinate phosphoribosyltransferase	SO:0001217, UniRef:UniRef50_A0A077LMP2
contig_5	cds	70369	70611	-	EOJOEO_07315		Secreted protein	SO:0001217, UniRef:UniRef50_Q9HW25
contig_5	cds	70608	71312	-	EOJOEO_07320	inaA	Lipopolysaccharide kinase InaA	SO:0001217, UniRef:UniRef50_A0A024HMQ1
contig_5	cds	71315	71998	-	EOJOEO_07325	ubiE	Ubiquinone/menaquinone biosynthesis C-methyltransferase UbiE	SO:0001217, UniRef:UniRef50_A0A5E6ML67
contig_5	cds	72078	73358	-	EOJOEO_07330		histidine kinase	SO:0001217, UniRef:UniRef50_A0A1X0ZYF3
contig_5	cds	73348	74031	-	EOJOEO_07335		DNA-binding response regulator	SO:0001217, UniRef:UniRef50_S2L853
contig_5	cds	74248	75042	+	EOJOEO_07340		acidPPc domain-containing protein	SO:0001217, UniRef:UniRef50_A0A1C7BEP1
contig_5	cds	74985	75314	-	EOJOEO_07345		hypothetical protein	PFAM:PF02641.18
contig_5	cds	75334	75717	-	EOJOEO_07350	crcB	Putative fluoride ion transporter CrcB	SO:0001217, UniRef:UniRef50_Q6FF10
contig_5	ncRNA-region	75782	75844	-			Fluoride riboswitch (crcB)	RFAM:RF01734, SO:0000035
contig_5	cds	75947	76633	+	EOJOEO_07355		hypothetical protein	PFAM:PF08857.14
contig_5	cds	76690	78333	-	EOJOEO_07360		Chaperonin GroEL	SO:0001217, UniRef:UniRef50_Q5ZXP3
contig_5	cds	78384	78677	-	EOJOEO_07365		Co-chaperonin GroES	SO:0001217, UniRef:UniRef50_Q6F8P5
contig_5	ncRNA-region	78711	78825	-			Pseudomon-groES RNA	RFAM:RF01721, SO:0005836
contig_5	cds	78873	79340	-	EOJOEO_07370	fxsA	Membrane protein FxsA	SO:0001217, UniRef:UniRef50_N2JL88
contig_5	cds	79409	80143	-	EOJOEO_07375		DUF2470 domain-containing protein	SO:0001217, UniRef:UniRef50_S6BMF2
contig_5	cds	80252	81010	+	EOJOEO_07380		Cyclopentanol dehydrogenase	SO:0001217, UniRef:UniRef50_A0A2S2E3I2
contig_5	cds	81069	81998	-	EOJOEO_07385		Peptide chain release factor RF-3	SO:0001217, UniRef:UniRef50_A0A1H5GNH4
contig_5	cds	82191	83159	-	EOJOEO_07390		hypothetical protein
contig_5	cds	83191	83574	+	EOJOEO_07395		DNA-binding-1 domain-containing protein	SO:0001217, UniRef:UniRef50_A0A4Y5WA94
contig_5	cds	83617	85401	+	EOJOEO_07400	ampG	MFS transporter AmpG	BlastRules:WP_003112756, SO:0001217, UniRef:UniRef50_Q9X3S5
contig_5	cds	85456	86292	-	EOJOEO_07405		Small-conductance mechanosensitive channel	SO:0001217, UniRef:UniRef50_A0A072ZD80
contig_5	cds	86525	87004	-	EOJOEO_07410		UPF0234 protein CBU_0114	SO:0001217, UniRef:UniRef50_Q83F37
contig_5	cds	87108	88208	+	EOJOEO_07415		Response regulator receiver modulated diguanylate cyclase	SO:0001217, UniRef:UniRef50_W6R6I9
contig_5	cds	88245	89156	+	EOJOEO_07420		2-dehydropantoate 2-reductase	SO:0001217, UniRef:UniRef50_A0A653Z1I6
contig_5	cds	89207	91303	+	EOJOEO_07425		histidine kinase	SO:0001217, UniRef:UniRef50_A0A2C9ES60
contig_5	cds	91308	91886	+	EOJOEO_07430		Corrinoid adenosyltransferase	SO:0001217, UniRef:UniRef50_M4WSE7
contig_5	cds	91956	92903	-	EOJOEO_07435	mutT	Protein MutT	SO:0001217, UniRef:UniRef50_A0A448E0N0
contig_5	cds	92957	93592	-	EOJOEO_07440		Maleylpyruvate isomerase	SO:0001217, UniRef:UniRef50_A0A518BSA7
contig_5	cds	93713	94930	-	EOJOEO_07445	argJ	Arginine biosynthesis bifunctional protein ArgJ	SO:0001217, UniRef:UniRef50_P59612
contig_5	cds	95077	97827	-	EOJOEO_07450	secA	Protein translocase subunit SecA	SO:0001217, UniRef:UniRef50_Q88N69
contig_5	cds	97961	98884	-	EOJOEO_07455		Peptidase-M23 domain-containing protein	SO:0001217, UniRef:UniRef50_A0A1E4WQJ0
contig_5	cds	98965	99426	+	EOJOEO_07460		DUF721 domain-containing protein	SO:0001217, UniRef:UniRef50_A0A8D4C653
contig_5	cds	99488	100399	-	EOJOEO_07465		UDP-3-O-acyl-N-acetylglucosamine deacetylase	SO:0001217, UniRef:UniRef50_Q3J796
contig_5	cds	100512	101696	-	EOJOEO_07470	ftsZ	Cell division protein FtsZ	SO:0001217, UniRef:UniRef50_A0A1Z4C5E6
contig_5	cds	101747	102520	-	EOJOEO_07475	ftsA	Cell division protein FtsA	SO:0001217, UniRef:UniRef50_A0A7C5CP61
contig_5	cds	102517	102999	-	EOJOEO_07480		hypothetical protein	PFAM:PF02491.23, PFAM:PF14450.9
contig_5	cds	103021	103884	-	EOJOEO_07485	ftsQ	Cell division protein FtsQ	SO:0001217, UniRef:UniRef50_G3XDA7
contig_5	cds	103888	104847	-	EOJOEO_07490		D-alanine--D-alanine ligase	SO:0001217, UniRef:UniRef50_A0A0H4I259
contig_5	cds	104844	106286	-	EOJOEO_07495		UDP-N-acetylmuramate--L-alanine ligase	SO:0001217, UniRef:UniRef50_Q2KVG1
contig_5	cds	106279	107352	-	EOJOEO_07500		UDP-N-acetylglucosamine--N-acetylmuramyl-(pentapeptide) pyrophosphoryl-undecaprenol N-acetylglucosamine transferase	SO:0001217, UniRef:UniRef50_Q88N76
contig_5	cds	107342	108541	-	EOJOEO_07505	ftsW	putative peptidoglycan glycosyltransferase FtsW	SO:0001217, UniRef:UniRef50_A0A1Y0KW40
contig_5	cds	108541	109887	-	EOJOEO_07510		UDP-N-acetylmuramoylalanine--D-glutamate ligase	SO:0001217, UniRef:UniRef50_Q9HVZ9
contig_5	cds	109901	110983	-	EOJOEO_07515		Phospho-N-acetylmuramoyl-pentapeptide-transferase	SO:0001217, UniRef:UniRef50_Q728U5
contig_5	cds	110983	112359	-	EOJOEO_07520		UDP-N-acetylmuramoyl-tripeptide--D-alanyl-D-alanine ligase	SO:0001217, UniRef:UniRef50_A0A0P9PPX7
contig_5	cds	112352	113815	-	EOJOEO_07525		UDP-N-acetylmuramoyl-L-alanyl-D-glutamate--2,6-diaminopimelate ligase	SO:0001217, UniRef:UniRef50_Q87WY0
contig_5	cds	113815	115554	-	EOJOEO_07530	ftsI	peptidoglycan D,D-transpeptidase FtsI	BlastRules:WP_003094139, EC:3.4.16.4, SO:0001217, UniRef:UniRef50_G3XD46
contig_5	cds	115551	115844	-	EOJOEO_07535	ftsL	Cell division protein FtsL	SO:0001217, UniRef:UniRef50_S6AMP1
contig_5	cds	115841	116782	-	EOJOEO_07540		Ribosomal RNA small subunit methyltransferase H	SO:0001217, UniRef:UniRef50_C4K744
contig_5	cds	116785	117189	-	EOJOEO_07545	mraZ	Transcriptional regulator MraZ	SO:0001217, UniRef:UniRef50_A0A0D5XVB3
contig_5	ncRNA	117555	117904	-	EOJOEO_07550	RNaseP_bact_a	Bacterial RNase P class A	RFAM:RF00010, SO:0000386
contig_5	cds	117945	118793	-	EOJOEO_07555		Ribosomal RNA small subunit methyltransferase I	SO:0001217, UniRef:UniRef50_Q4K6I3
contig_5	cds	118920	120734	+	EOJOEO_07560		Penicillin-binding protein activator	SO:0001217, UniRef:UniRef50_W8R1B8
contig_5	cds	120863	121108	+	EOJOEO_07565		hypothetical protein
contig_5	cds	121137	121730	+	EOJOEO_07570		Phosphoheptose isomerase	SO:0001217, UniRef:UniRef50_C1DQ86
contig_5	cds	121727	122305	+	EOJOEO_07575		Phospholipid-binding protein	SO:0001217, UniRef:UniRef50_E2XLS7
contig_5	cds	122361	122768	-	EOJOEO_07580		hypothetical protein
contig_5	cds	122780	123397	-	EOJOEO_07585		Stringent starvation protein A	SO:0001217, UniRef:UniRef50_A0A3M3EQ11
contig_5	cds	123483	124265	-	EOJOEO_07590		Ubiquinol--cytochrome C reductase, cytochrome C1 subunit	SO:0001217, UniRef:UniRef50_K9NPS6
contig_5	cds	124265	125476	-	EOJOEO_07595		Cytochrome b	SO:0001217, UniRef:UniRef50_Q0F3L8
contig_5	cds	125476	126069	-	EOJOEO_07600		Ubiquinol-cytochrome c reductase iron-sulfur subunit	SO:0001217, UniRef:UniRef50_A0A5S9QD09
contig_5	cds	126319	126711	-	EOJOEO_07605		30S ribosomal protein S9	SO:0001217, UniRef:UniRef50_B9MD53
contig_5	cds	126726	127154	-	EOJOEO_07610		50S ribosomal protein L13	SO:0001217, UniRef:UniRef50_P70974
contig_5	cds	127400	128437	+	EOJOEO_07615		General stress protein 69	SO:0001217, UniRef:UniRef50_A0A0B7DHQ3
contig_5	cds	128522	129658	-	EOJOEO_07620		Putative acyl-CoA dehydrogenase	SO:0001217, UniRef:UniRef50_H0E976
contig_5	cds	129822	130820	+	EOJOEO_07625	glxA	GlxA family transcriptional regulator	SO:0001217, UniRef:UniRef50_A0A6M8FPG7
contig_5	cds	130979	131941	+	EOJOEO_07630		TPR-REGION domain-containing protein	SO:0001217, UniRef:UniRef50_A0A024HMJ1
contig_5	cds	132006	133100	-	EOJOEO_07635	zapE	Cell division protein ZapE	SO:0001217, UniRef:UniRef50_A0A1D9GHL5
contig_5	cds	133195	134541	-	EOJOEO_07640		Tryptophan--tRNA ligase	SO:0001217, UniRef:UniRef50_Q9HVX6
contig_5	cds	134609	135238	-	EOJOEO_07645		Thioesterase domain-containing protein	SO:0001217, UniRef:UniRef50_A0A024HMX0
contig_5	cds	135383	135829	+	EOJOEO_07650		Cytochrome d ubiquinol oxidase subunit III (Cytochrome bd-I oxidase subunit III)	SO:0001217, UniRef:UniRef50_A0A177YRY1
contig_5	cds	135903	137804	-	EOJOEO_07655		Bifunctional enzyme CysN/CysC	SO:0001217, UniRef:UniRef50_Q7UMW2
contig_5	cds	137816	138733	-	EOJOEO_07660		Sulfate adenylyltransferase subunit 2	SO:0001217, UniRef:UniRef50_P52995
contig_5	cds	139078	140181	+	EOJOEO_07665		Lytic murein transglycosylase B	SO:0001217, UniRef:UniRef50_A0A1Y3KL29
contig_5	cds	140168	140926	-	EOJOEO_07670		Nif3-like dinuclear metal center hexameric protein	SO:0001217, UniRef:UniRef50_A0A1D9INY6
contig_5	cds	141043	142212	+	EOJOEO_07675	algW	protease AlgW	BlastRules:WP_003098831, SO:0001217, UniRef:UniRef50_A0A101LSD5
contig_5	cds	142255	143310	-	EOJOEO_07680		Histidinol-phosphate aminotransferase 2	SO:0001217, UniRef:UniRef50_Q47AL9
contig_5	cds	143313	144635	-	EOJOEO_07685		Histidinol dehydrogenase	SO:0001217, UniRef:UniRef50_A0A380MVJ6
contig_5	cds	144761	145396	-	EOJOEO_07690		ATP phosphoribosyltransferase	SO:0001217, UniRef:UniRef50_A6T382
contig_5	cds	145414	146679	-	EOJOEO_07695		UDP-N-acetylglucosamine 1-carboxyvinyltransferase 2	SO:0001217, UniRef:UniRef50_Q5WY61
contig_5	cds	146700	146939	-	EOJOEO_07700	bolA	BolA family transcriptional regulator	SO:0001217, UniRef:UniRef50_A0A024HLG2
contig_5	ncRNA	146991	147052	-	EOJOEO_07705	P35	Pseudomonas sRNA P35	RFAM:RF01677, SO:0000655
contig_5	cds	147056	147364	-	EOJOEO_07710		STAS domain-containing protein	SO:0001217, UniRef:UniRef50_A0A024HLX3
contig_5	cds	147361	148008	-	EOJOEO_07715		Toluene tolerance protein ttg2D	SO:0001217, UniRef:UniRef50_Q9Z3Z9
contig_5	cds	148020	148493	-	EOJOEO_07720		Organic solvent ABC transporter substrate-binding protein	SO:0001217, UniRef:UniRef50_W5YMY6
contig_5	cds	148494	149291	-	EOJOEO_07725	mlaE	Intermembrane phospholipid transport system permease protein MlaE	SO:0001217, UniRef:UniRef50_P45030
contig_5	cds	149291	150100	-	EOJOEO_07730		ABC transporter ATP-binding protein	SO:0001217, UniRef:UniRef50_A0A2I7N4B7
contig_5	cds	150305	150397	-	EOJOEO_07735		hypothetical protein
contig_5	cds	150520	151494	+	EOJOEO_07740	kdsD	arabinose-5-phosphate isomerase KdsD	BlastRules:WP_003134758, EC:5.3.1.13, SO:0001217, UniRef:UniRef50_A0A0G3CMP7
contig_5	cds	151494	152033	+	EOJOEO_07745	kdsC	3-deoxy-D-manno-octulosonate 8-phosphate phosphatase KdsC	SO:0001217, UniRef:UniRef50_S6AFU2
contig_5	cds	152042	152614	+	EOJOEO_07750	lptC	Lipopolysaccharide export system protein LptC	SO:0001217, UniRef:UniRef50_A0A0K1XGQ0
contig_5	cds	152601	153128	+	EOJOEO_07755	lptA	Lipopolysaccharide export system protein LptA	SO:0001217, UniRef:UniRef50_G8Q9D4
contig_5	cds	153128	153853	+	EOJOEO_07760	lptB	Lipopolysaccharide export system ATP-binding protein LptB	SO:0001217, UniRef:UniRef50_A0A367MGL4
contig_5	cds	154079	155572	+	EOJOEO_07765	rpoN	RNA polymerase factor sigma-54	SO:0001217, UniRef:UniRef50_P0A171, VFDB:VFC0001, VFDB:VFG042736
contig_5	cds	155650	155958	+	EOJOEO_07770	raiA	Ribosome-associated translation inhibitor RaiA	SO:0001217, UniRef:UniRef50_U5T5D9
contig_5	cds	155972	156436	+	EOJOEO_07775		Nitrogen regulatory protein	SO:0001217, UniRef:UniRef50_A0A2K4VPD1
contig_5	cds	156438	157298	+	EOJOEO_07780		Nucleotide-binding protein PSPTO_4456	SO:0001217, UniRef:UniRef50_Q87WT7
contig_5	cds	157328	157600	+	EOJOEO_07785		Phosphocarrier protein HPr	SO:0001217, UniRef:UniRef50_Q9Z426
contig_5	cds	157697	158599	-	EOJOEO_07790		ZIP family metal transporter	SO:0001217, UniRef:UniRef50_Q88PA3
contig_5	cds	158648	159259	-	EOJOEO_07795		Superoxide dismutase [Mn]	SO:0001217, UniRef:UniRef50_P53652
contig_5	cds	159272	159721	-	EOJOEO_07800		hypothetical protein
contig_5	cds	159749	161125	-	EOJOEO_07805		Fumarate hydratase class II 2	SO:0001217, UniRef:UniRef50_Q51404
contig_5	cds	161118	161513	-	EOJOEO_07810	fagA	FagA protein	SO:0001217, UniRef:UniRef50_A0A1H0QLH9
contig_5	cds	161661	163010	-	EOJOEO_07815	pmbA	Metalloprotease PmbA	SO:0001217, UniRef:UniRef50_A0A6A9R2G6
contig_5	cds	163109	163633	+	EOJOEO_07820		UPF0307 protein PP_0941	SO:0001217, UniRef:UniRef50_Q88PA9
contig_5	cds	163664	165106	-	EOJOEO_07825		Metalloprotease TldD-like protein	SO:0001217, UniRef:UniRef50_Q89AE1
contig_5	cds	165109	165957	-	EOJOEO_07830		Deaminated glutathione amidase	SO:0001217, UniRef:UniRef50_A0A5E7I378
contig_5	cds	166006	169836	-	EOJOEO_07835		TIGR02099 family protein	SO:0001217, UniRef:UniRef50_C1DQ44
contig_5	cds	169851	171308	-	EOJOEO_07840		Ribonuclease G	SO:0001217, UniRef:UniRef50_P45175
contig_5	cds	171342	171947	-	EOJOEO_07845		dTTP/UTP pyrophosphatase	SO:0001217, UniRef:UniRef50_Q9HVU3
contig_5	cds	172037	172531	-	EOJOEO_07850		hypothetical protein
contig_5	cds	172698	173795	+	EOJOEO_07855		hypothetical protein
contig_5	cds	173816	174736	+	EOJOEO_07860		HTH lysR-type domain-containing protein	SO:0001217, UniRef:UniRef50_A0A3M5MH27
contig_5	cds	175074	176003	+	EOJOEO_07865	lysR	LysR family transcriptional regulator	SO:0001217, UniRef:UniRef50_A0A072ZSR4
contig_5	cds	176088	176852	-	EOJOEO_07870	madM	MadM domain-containing protein	SO:0001217, UniRef:UniRef50_A0A5E6SIH6
contig_5	cds	176858	177262	-	EOJOEO_07875	madL	Malonate transporter subunit MadL	SO:0001217, UniRef:UniRef50_A0A5E7KVR4
contig_5	cds	177319	178251	-	EOJOEO_07880		Malonyl CoA-acyl carrier protein transacylase	SO:0001217, UniRef:UniRef50_A0A377PHP3
contig_5	cds	178248	178940	-	EOJOEO_07885		Phosphoribosyl-dephospho-CoA transferase	SO:0001217, UniRef:UniRef50_Q9I6S5
contig_5	cds	178956	179762	-	EOJOEO_07890		Malonyl-S-ACP:biotin-protein carboxyltransferase MADD	SO:0001217, UniRef:UniRef50_A0A3A4CWU9
contig_5	cds	179759	180622	-	EOJOEO_07895		Acetyl-coenzyme A carboxylase carboxyl transferase subunit beta	SO:0001217, UniRef:UniRef50_A0A376DD77
contig_5	cds	180615	180914	-	EOJOEO_07900		Malonate decarboxylase acyl carrier protein	SO:0001217, UniRef:UniRef50_A6UY05
contig_5	cds	180916	181797	-	EOJOEO_07905		putative 2-(5''-triphosphoribosyl)-3'-dephosphocoenzyme-A synthase	SO:0001217, UniRef:UniRef50_A0A5E6Y1F0
contig_5	cds	181797	183461	-	EOJOEO_07910		Acetyl-S-ACP:malonate ACP transferase	SO:0001217, UniRef:UniRef50_O06924
contig_5	cds	183572	184153	-	EOJOEO_07915		hypothetical protein	PFAM:PF00561.23, PFAM:PF06821.16, PFAM:PF12697.10
contig_5	cds	184369	184581	+	EOJOEO_07920		hypothetical protein
contig_5	cds	184762	185163	-	EOJOEO_07925	exbD	Biopolymer transporter ExbD	SO:0001217, UniRef:UniRef50_N8Q3L4
contig_5	cds	185165	185884	-	EOJOEO_07930		MotA-ExbB domain-containing protein	SO:0001217, UniRef:UniRef50_A0A0C5DQD9
contig_5	cds	185913	186728	-	EOJOEO_07935	tonB	Protein TonB	SO:0001217, UniRef:UniRef50_A0A136QDT7
contig_5	cds	187072	188508	-	EOJOEO_07940		proton-translocating NAD(P)(+) transhydrogenase	SO:0001217, UniRef:UniRef50_A0A2E1X0D1
contig_5	cds	188508	188816	-	EOJOEO_07945		proton-translocating NAD(P)(+) transhydrogenase	SO:0001217, UniRef:UniRef50_A0A2H6G3A8
contig_5	cds	188892	190010	-	EOJOEO_07950		proton-translocating NAD(P)(+) transhydrogenase	SO:0001217, UniRef:UniRef50_V5VGF5
contig_5	cds	190657	191556	-	EOJOEO_07955	tauD	TauD domain-containing protein	SO:0001217, UniRef:UniRef50_A0A6J4EEP2
contig_5	cds	191624	192526	-	EOJOEO_07960		Alpha-ketoglutarate-dependent taurine dioxygenase	SO:0001217, UniRef:UniRef50_A0A378W3D0
contig_5	cds	192567	194939	-	EOJOEO_07965		TonB-dependent receptor	SO:0001217, UniRef:UniRef50_A0A2V4HS03
contig_5	cds	195290	196207	+	EOJOEO_07970		HTH lysR-type domain-containing protein	SO:0001217, UniRef:UniRef50_A0A1Q9RBV2
contig_5	cds	196231	196956	-	EOJOEO_07975		Acid phosphatase	SO:0001217, UniRef:UniRef50_A0A0D6FFE3
contig_5	cds	197204	198562	+	EOJOEO_07980	oprD	OprD family porin	SO:0001217, UniRef:UniRef50_A0A5E5R433
contig_5	cds	198600	199481	-	EOJOEO_07985		AEC family transporter	SO:0001217, UniRef:UniRef50_Q9I6U6
contig_5	cds	199478	200293	-	EOJOEO_07990	tauD	TauD domain-containing protein	SO:0001217, UniRef:UniRef50_A0A0A8RBR1
contig_5	cds	200711	201772	-	EOJOEO_07995		NMT1 domain-containing protein	SO:0001217, UniRef:UniRef50_A0A3M5DDI1
contig_5	cds	202038	203654	+	EOJOEO_08000		ABC transporter permease	SO:0001217, UniRef:UniRef50_A0A3M5US12
contig_5	cds	203651	204490	+	EOJOEO_08005	ssuB	Aliphatic sulfonates import ATP-binding protein SsuB	SO:0001217, UniRef:UniRef50_A0A6J5GLS7
contig_5	cds	204578	206188	+	EOJOEO_08010	atsA	arylsulfatase AtsA	BlastRules:WP_003106692, SO:0001217, UniRef:UniRef50_W0AII0
contig_5	cds	206288	207040	-	EOJOEO_08015		Oxidoreductase	SO:0001217, UniRef:UniRef50_H2IV39
contig_5	cds	207157	208089	+	EOJOEO_08020		HTH lysR-type domain-containing protein	SO:0001217, UniRef:UniRef50_A0A0C5DZF1
contig_5	cds	208280	209452	+	EOJOEO_08025	cttP	trichloroethylene chemotactic transducer CttP	BlastRules:WP_003106690, SO:0001217, UniRef:UniRef50_Q9I6V2
contig_5	cds	209650	210015	+	EOJOEO_08030	divK	Polar-differentiation response regulator DivK	SO:0001217, UniRef:UniRef50_A0A2S2E541
contig_5	cds	210043	211971	+	EOJOEO_08035		histidine kinase	SO:0001217, UniRef:UniRef50_A0A7X0BX84
contig_5	cds	211958	212443	+	EOJOEO_08040	cheW	Chemotaxis protein CheW	SO:0001217, UniRef:UniRef50_A0A376S9H2
contig_5	cds	212479	214518	+	EOJOEO_08045	aer2	aerotaxis transducer Aer2	BlastRules:WP_003112650, SO:0001217, UniRef:UniRef50_Q9I6V6
contig_5	cds	214588	215430	+	EOJOEO_08050		Chemotaxis protein methyltransferase	SO:0001217, UniRef:UniRef50_A0A7R7GCQ7
contig_5	cds	215436	216038	+	EOJOEO_08055	cheD	putative chemoreceptor glutamine deamidase CheD 1	SO:0001217, UniRef:UniRef50_Q8EF62
contig_5	cds	216058	217107	+	EOJOEO_08060		Protein-glutamate methylesterase/protein-glutamine glutaminase	SO:0001217, UniRef:UniRef50_Q8XQ83
contig_5	cds	217370	219361	+	EOJOEO_08065		Histidine kinase	SO:0001217, UniRef:UniRef50_A0A318L290
contig_5	cds	219370	219912	+	EOJOEO_08070	siaB	biofilm formation regulator kinase SiaB	BlastRules:WP_003083916, SO:0001217, UniRef:UniRef50_A0A172YCZ2
contig_5	cds	219939	220319	+	EOJOEO_08075	siaC	biofilm formation regulator SiaD modulator protein SiaC	BlastRules:WP_003083913, SO:0001217, UniRef:UniRef50_Q02UQ8
contig_5	cds	220326	221153	+	EOJOEO_08080	siaD	biofilm formation regulator diguanylate cyclase SiaD	BlastRules:WP_017001813, SO:0001217, UniRef:UniRef50_A0A0H3YR43
contig_5	cds	221160	221750	-	EOJOEO_08085		Thymidylate synthase	SO:0001217, UniRef:UniRef50_E2XKS9
contig_5	cds	221756	222421	-	EOJOEO_08090		HTH tetR-type domain-containing protein	SO:0001217, UniRef:UniRef50_A0A3M4H7P8
contig_5	cds	222514	223920	-	EOJOEO_08095	xanP	Xanthine permease XanP	SO:0001217, UniRef:UniRef50_A0A095U6W3
contig_5	cds	224165	225001	-	EOJOEO_08100		Nucleoside-specific outer membrane channel protein Tsx	SO:0001217, UniRef:UniRef50_A0A3T0JRW2
contig_5	cds	225673	227289	-	EOJOEO_08105		Gamma-glutamyltranspeptidase	SO:0001217, UniRef:UniRef50_A0A150MNG3
contig_5	cds	227367	228164	+	EOJOEO_08110	araC	Transcriptional regulator, AraC family	SO:0001217, UniRef:UniRef50_A0A0P9RK39
contig_5	cds	228193	229527	-	EOJOEO_08115		Porin D	SO:0001217, UniRef:UniRef50_A0A0S4IB24
contig_5	cds	230114	230299	-	EOJOEO_08120		hypothetical protein
contig_5	cds	230415	231353	-	EOJOEO_08125	lysR	Transcriptional regulator, LysR family	SO:0001217, UniRef:UniRef50_B1J9F2
contig_5	cds	231552	234599	-	EOJOEO_08130	triC	triclosan efflux RND transporter permease subunit TriC	BlastRules:WP_003102199, SO:0001217, UniRef:UniRef50_A0A3M3JS94
contig_5	cds	234596	235666	-	EOJOEO_08135	triB	triclosan efflux RND transporter adaptor protein TriB	BlastRules:WP_003083872, SO:0001217, UniRef:UniRef50_G8PZD9
contig_5	cds	235663	236766	-	EOJOEO_08140	triA	triclosan efflux RND transporter adaptor protein TriA	BlastRules:WP_003118583, SO:0001217, UniRef:UniRef50_N2JFP6
contig_5	cds	236967	237806	-	EOJOEO_08145		Pca regulon regulatory protein	SO:0001217, UniRef:UniRef50_A0A8H8XLB2
contig_5	cds	238022	238627	-	EOJOEO_08150		Protocatechuate 3,4-dioxygenase alpha chain	SO:0001217, UniRef:UniRef50_P00436
contig_5	cds	238638	239357	-	EOJOEO_08155		Protocatechuate 3,4-dioxygenase beta chain	SO:0001217, UniRef:UniRef50_A0A2R8CH21
contig_5	cds	239492	240409	-	EOJOEO_08160	pcaQ	Transcriptional regulator PcaQ	SO:0001217, UniRef:UniRef50_Q9I6Y0
contig_5	cds	240697	243084	-	EOJOEO_08165		Ferrichrome-iron receptor	SO:0001217, UniRef:UniRef50_A0A2N7R136
contig_5	cds	243231	244226	-	EOJOEO_08170		Sugar ABC transporter substrate-binding protein	SO:0001217, UniRef:UniRef50_A0A3M4APU4
contig_5	cds	244223	244810	-	EOJOEO_08175	fecI	RNA polymerase sigma factor FecI	SO:0001217, UniRef:UniRef50_A0A0A8R9E6
contig_5	cds	244965	245915	-	EOJOEO_08180		Adenine deaminase	SO:0001217, UniRef:UniRef50_Q1QDL4
contig_5	cds	246020	246982	-	EOJOEO_08185		2-oxoglutarate-dependent ethylene/succinate-forming enzyme	SO:0001217, UniRef:UniRef50_J3DP39
contig_5	cds	247055	248152	-	EOJOEO_08190		BMP family ABC transporter substrate-binding protein	SO:0001217, UniRef:UniRef50_A0A7X8TU24
contig_5	cds	248390	248908	+	EOJOEO_08195		Putative Nucleoside 2-deoxyribosyltransferase	SO:0001217, UniRef:UniRef50_D8N6F9
contig_5	cds	249058	249684	+	EOJOEO_08200		Nucleoside 2-deoxyribosyltransferase	SO:0001217, UniRef:UniRef50_Q9I6Y8
contig_5	cds	249719	250567	+	EOJOEO_08205		Nucleoside-specific channel-forming protein Tsx	SO:0001217, UniRef:UniRef50_A0A3S3U311
contig_5	cds	250604	251656	-	EOJOEO_08210	rihA	Pyrimidine-specific ribonucleoside hydrolase RihA	SO:0001217, UniRef:UniRef50_A0A1T3AKE0
contig_5	cds	251763	253112	-	EOJOEO_08215		8-oxoguanine deaminase	SO:0001217, UniRef:UniRef50_Q9I6Z0
contig_5	cds	253390	254463	+	EOJOEO_08220		hypothetical protein	PFAM:PF03976.17
contig_5	cds	254543	256108	-	EOJOEO_08225		Alkyl hydroperoxide reductase subunit F	SO:0001217, UniRef:UniRef50_A0A5C7KYX7
contig_5	cds	256253	256816	-	EOJOEO_08230		Alkyl hydroperoxide reductase C	SO:0001217, UniRef:UniRef50_A0A1R7QBB9
contig_5	cds	256981	257907	-	EOJOEO_08235		Inner-membrane translocator	SO:0001217, UniRef:UniRef50_D5BQJ3
contig_5	cds	257929	259026	-	EOJOEO_08240		Sugar ABC transporter permease	SO:0001217, UniRef:UniRef50_A0A1Q9R8X7
contig_5	cds	259026	260597	-	EOJOEO_08245	mglA	Galactose/methyl galactoside import ATP-binding protein MglA	SO:0001217, UniRef:UniRef50_A0A433SGB7
contig_5	cds	260657	261541	-	EOJOEO_08250		hypothetical protein
contig_5	cds	261780	263078	+	EOJOEO_08255		Guanine deaminase	SO:0001217, UniRef:UniRef50_P76641
contig_5	cds	263191	264108	-	EOJOEO_08260	bauR	HTH-type transcriptional activator BauR	BlastRules:WP_003083805, SO:0001217, UniRef:UniRef50_A0A3M3EL99
contig_5	cds	264244	265590	+	EOJOEO_08265		putative b-alanine-pyruvate transaminase	SO:0001217, UniRef:UniRef50_Q7NY39
contig_5	cds	265590	265877	+	EOJOEO_08270		Cupin-2 domain-containing protein	SO:0001217, UniRef:UniRef50_B3R4Z3
contig_5	cds	265961	267454	+	EOJOEO_08275		Putative 3-oxopropanoate dehydrogenase	SO:0001217, UniRef:UniRef50_Q9I702
contig_5	cds	267623	269050	+	EOJOEO_08280		Amino acid permease	SO:0001217, UniRef:UniRef50_V5VD66
contig_5	cds	269132	269473	-	EOJOEO_08285	phnA	Alkylphosphonate uptake protein, phnA	SO:0001217, UniRef:UniRef50_Q3IXM8
contig_5	cds	269546	270046	-	EOJOEO_08290		WHy domain-containing protein	SO:0001217, UniRef:UniRef50_A0A177SQP1
contig_5	cds	270147	270767	+	EOJOEO_08295		Lipoprotein	SO:0001217, UniRef:UniRef50_A0A241XQA0
contig_5	cds	270943	271170	+	EOJOEO_08300		RHH-1 domain-containing protein	SO:0001217, UniRef:UniRef50_A0A024HA28
contig_5	cds	271167	271448	+	EOJOEO_08305	parE	type II toxin-antitoxin system toxin ParE	BlastRules:WP_003083773, SO:0001217, UniRef:UniRef50_A0A024HAA2
contig_5	cds	271748	272656	+	EOJOEO_08310	dmlR	HTH-type transcriptional regulator DmlR	SO:0001217, UniRef:UniRef50_A0A127MK51
contig_5	cds	272688	273098	-	EOJOEO_08315		Aegerolysin superfamily	SO:0001217, UniRef:UniRef50_A6UXQ8
contig_5	cds	273278	274012	-	EOJOEO_08320		FCD domain-containing protein	SO:0001217, UniRef:UniRef50_A0A069QC70
contig_5	cds	274113	274799	-	EOJOEO_08325	lutR	HTH-type transcriptional regulator LutR	SO:0001217, UniRef:UniRef50_A0A5E7QB05
contig_5	cds	274848	276182	-	EOJOEO_08330		C4-dicarboxylate transport protein 1	SO:0001217, UniRef:UniRef50_Q9I713
contig_5	cds	276427	277014	-	EOJOEO_08335		2-hydroxychromene-2-carboxylate isomerase	SO:0001217, UniRef:UniRef50_K9NGL0
contig_5	cds	277039	277767	-	EOJOEO_08340		Gluconate 5-dehydrogenase	SO:0001217, UniRef:UniRef50_A0A0P1GS28
contig_5	cds	277984	278496	-	EOJOEO_08345		Putative transcriptional regulator	SO:0001217, UniRef:UniRef50_A0A095SJK3
contig_5	cds	278628	279080	+	EOJOEO_08350		N-acetyltransferase domain-containing protein	SO:0001217, UniRef:UniRef50_A0A0C5ECT8
contig_5	cds	279120	279755	-	EOJOEO_08355	senC	cytochrome c oxidase copper chaperone SenC	BlastRules:WP_003083748, SO:0001217, UniRef:UniRef50_P47206
contig_5	cds	279781	280695	-	EOJOEO_08360		Protoheme IX farnesyltransferase	SO:0001217, UniRef:UniRef50_A0A078KX26
contig_5	cds	280721	281794	-	EOJOEO_08365		hypothetical protein
contig_5	cds	281859	282437	-	EOJOEO_08370		Transmembrane protein	SO:0001217, UniRef:UniRef50_A0A024H9J0
contig_5	cds	282412	283206	-	EOJOEO_08375		SURF1-like protein	SO:0001217, UniRef:UniRef50_A0A379KGJ7
contig_5	cds	283222	283431	+	EOJOEO_08380		Twin transmembrane helix small protein	SO:0001217, UniRef:UniRef50_E4PI53
contig_5	cds	283447	284334	-	EOJOEO_08385		cytochrome-c oxidase	SO:0001217, UniRef:UniRef50_A0A2R5F264
contig_5	cds	284345	284899	-	EOJOEO_08390	ctaG	Cytochrome c oxidase assembly protein CtaG	SO:0001217, UniRef:UniRef50_A0A3M3SU78
contig_5	cds	284910	286502	-	EOJOEO_08395		Cytochrome c oxidase subunit 1	SO:0001217, UniRef:UniRef50_A0A0W0Y4Y2
contig_5	cds	286512	287612	-	EOJOEO_08400		Cytochrome c oxidase subunit 2	SO:0001217, UniRef:UniRef50_A0A524AXE9
contig_5	cds	288008	288646	+	EOJOEO_08405		PRD domain-containing protein	SO:0001217, UniRef:UniRef50_A0A099N9A0
contig_5	cds	288633	290204	-	EOJOEO_08410		Sulfate-transp domain-containing protein	SO:0001217, UniRef:UniRef50_A0A8B3GFB4
contig_5	cds	290415	291143	-	EOJOEO_08415		Carbonic anhydrase	SO:0001217, UniRef:UniRef50_A0A1I3VL04
contig_5	cds	291519	292751	-	EOJOEO_08420		TIGR02270 family protein	SO:0001217, UniRef:UniRef50_A0A8S8W5V6
contig_5	cds	292758	293672	-	EOJOEO_08425		PQQ-binding-like beta-propeller repeat protein	SO:0001217, UniRef:UniRef50_A0A554PBT0
contig_5	cds	293683	294630	-	EOJOEO_08430		hypothetical protein	PFAM:PF13665.9
contig_5	cds	294631	295668	-	EOJOEO_08435		3-oxoacyl-ACP synthase	SO:0001217, UniRef:UniRef50_Q4KCC6
contig_5	cds	295665	296777	-	EOJOEO_08440		DUF2169 domain-containing protein	SO:0001217, UniRef:UniRef50_Q4KCC5
contig_5	cds	296794	297243	-	EOJOEO_08445		DUF6484 domain-containing protein	SO:0001217, UniRef:UniRef50_G4T2X8
contig_5	cds	297271	297900	-	EOJOEO_08450		hypothetical protein	PFAM:PF06715.15
contig_6	cds	156	1037	+	EOJOEO_08455		DUF4123 domain-containing protein	SO:0001217, UniRef:UniRef50_A0A1Q9Y7Z2
contig_6	cds	1034	4558	+	EOJOEO_08460		VasX-N domain-containing protein	SO:0001217, UniRef:UniRef50_A0A1C7BB62
contig_6	cds	4827	5684	+	EOJOEO_08465		DUF3302 domain-containing protein	SO:0001217, UniRef:UniRef50_A0A1S2CFG4
contig_6	cds	5815	7209	-	EOJOEO_08470		Argininosuccinate lyase	SO:0001217, UniRef:UniRef50_P59618
contig_6	cds	7434	8510	+	EOJOEO_08475	algZ	alginate biosynthesis two-component system sensor histidine kinase AlgZ	BlastRules:WP_003096404, SO:0001217, UniRef:UniRef50_A0A7W7P0B9
contig_6	cds	8515	9261	+	EOJOEO_08480	algR	alginate biosynthesis regulator AlgR	BlastRules:WP_003096397, SO:0001217, UniRef:UniRef50_P26275
contig_6	cds	9370	10311	+	EOJOEO_08485		Porphobilinogen deaminase	SO:0001217, UniRef:UniRef50_B8GSU8
contig_6	cds	10308	11063	+	EOJOEO_08490		Uroporphyrinogen-III synthase	SO:0001217, UniRef:UniRef50_A0A8S0K4N6
contig_6	cds	11090	12220	+	EOJOEO_08495		hypothetical protein
contig_6	cds	12217	13455	+	EOJOEO_08500		HemY-like protein	SO:0001217, UniRef:UniRef50_A0A0C4WK57
contig_6	cds	13635	14126	+	EOJOEO_08505		Disulfide bond formation protein B 1	SO:0001217, UniRef:UniRef50_P21482
contig_6	cds	14406	14888	+	EOJOEO_08510	algQ	Alginate regulatory protein AlgQ	SO:0001217, UniRef:UniRef50_A0A1C3JVV5, VFDB:VFC0271, VFDB:VFG000118
contig_6	cds	14950	15579	-	EOJOEO_08515		putative FKBP-type peptidyl-prolyl cis-trans isomerase	SO:0001217, UniRef:UniRef50_P30417
contig_6	cds	15705	16604	+	EOJOEO_08520		hypothetical protein
contig_6	cds	16601	17080	-	EOJOEO_08525		TIGR02444 family protein	SO:0001217, UniRef:UniRef50_A0A2R3INS5
contig_6	cds	17126	19042	+	EOJOEO_08530		ATP-binding cassette domain-containing protein	SO:0001217, UniRef:UniRef50_UPI001783CF82
contig_6	cds	19042	19620	+	EOJOEO_08535		Small-conductance mechanosensitive channel	SO:0001217, UniRef:UniRef50_A0A291KC26
contig_6	cds	19627	20385	+	EOJOEO_08540	terC	TerC family protein	SO:0001217, UniRef:UniRef50_A0A498RLX4
contig_6	cds	20615	21244	+	EOJOEO_08545	rhtB	Threonine transporter RhtB	SO:0001217, UniRef:UniRef50_A0A375YLD6
contig_6	cds	21657	23249	+	EOJOEO_08550		Lead uptake protein	SO:0001217, UniRef:UniRef50_A0A0P9PXT0
contig_6	cds	23316	23798	+	EOJOEO_08555		UPF0178 protein Pfl01_5469	SO:0001217, UniRef:UniRef50_Q3K4U8
contig_6	cds	23783	24256	-	EOJOEO_08560		4HBT domain-containing protein	SO:0001217, UniRef:UniRef50_R4YJD0
contig_6	cds	24352	25020	-	EOJOEO_08565		Glyoxalase	SO:0001217, UniRef:UniRef50_A0A3S4T735
contig_6	cds	25185	25775	-	EOJOEO_08570	dedA	DedA family protein	SO:0001217, UniRef:UniRef50_F6AKT1
contig_6	cds	26019	27032	+	EOJOEO_08575		Delta-aminolevulinic acid dehydratase	SO:0001217, UniRef:UniRef50_Q8E9Q8
contig_6	cds	27050	29260	+	EOJOEO_08580		Polyphosphate kinase	SO:0001217, UniRef:UniRef50_P0DP44
contig_6	cds	29247	30752	-	EOJOEO_08585		Exopolyphosphatase	SO:0001217, UniRef:UniRef50_Q9ZN70
contig_6	cds	30951	31277	+	EOJOEO_08590		Thioredoxin	SO:0001217, UniRef:UniRef50_P33791
contig_6	ncRNA-region	31365	31465	+			Pseudomon-Rho RNA	RFAM:RF01720, SO:0005836
contig_6	cds	31522	32781	+	EOJOEO_08595		Transcription termination factor Rho	SO:0001217, UniRef:UniRef50_A0A2H0QY05
contig_6	cds	32851	34839	+	EOJOEO_08600		hypothetical protein	PFAM:PF19040.3
contig_6	cds	34918	36384	+	EOJOEO_08605		3-octaprenyl-4-hydroxybenzoate carboxy-lyase	SO:0001217, UniRef:UniRef50_Q9L6M0
contig_6	cds	36384	37352	+	EOJOEO_08610		hypothetical protein	PFAM:PF00111.30, PFAM:PF00175.24
contig_6	cds	37389	38582	-	EOJOEO_08615		MFS domain-containing protein	SO:0001217, UniRef:UniRef50_A0A5S9M0T1
contig_6	cds	38987	39964	-	EOJOEO_08620		Quinone oxidoreductase 1	SO:0001217, UniRef:UniRef50_A0A7U7I6V0
contig_6	cds	40119	40538	+	EOJOEO_08625	fliL	Flagellar protein FliL	SO:0001217, UniRef:UniRef50_A0A3N4AUX3
contig_6	cds	40745	41818	+	EOJOEO_08630	yhiI	Uncharacterized protein YhiI	SO:0001217, UniRef:UniRef50_P37626
contig_6	cds	41815	44565	+	EOJOEO_08635	ccmA	Heme ABC exporter, ATP-binding protein CcmA	SO:0001217, UniRef:UniRef50_A0A1B3NVW2
contig_6	cds	44569	45693	+	EOJOEO_08640		Transport permease protein	SO:0001217, UniRef:UniRef50_A0A0N9W2G2
contig_6	cds	45703	46161	-	EOJOEO_08645		EVE domain-containing protein	SO:0001217, UniRef:UniRef50_C3K3X7
contig_6	cds	46346	46477	+	EOJOEO_08650		hypothetical protein
contig_6	cds	46528	47139	-	EOJOEO_08655		5-formyltetrahydrofolate cyclo-ligase	SO:0001217, UniRef:UniRef50_A0A1H2H2B5
contig_6	ncRNA	47149	47327	-	EOJOEO_08660	6S	6S / SsrS RNA	RFAM:RF00013, SO:0000655
contig_6	cds	47361	47675	-	EOJOEO_08665	zapA	Cell division protein ZapA	SO:0001217, UniRef:UniRef50_A0A6C1NAN2
contig_6	cds	47672	47881	-	EOJOEO_08670		TIGR02449 family protein	SO:0001217, UniRef:UniRef50_A0A024HA60
contig_6	cds	48127	48624	+	EOJOEO_08675		UPF0149 protein SB14R_03575	SO:0001217, UniRef:UniRef50_A0A147H8M0
contig_6	cds	48634	49968	+	EOJOEO_08680		Xaa-Pro aminopeptidase	SO:0001217, UniRef:UniRef50_C5BMD7
contig_6	cds	49976	51160	+	EOJOEO_08685		2-octaprenyl-6-methoxyphenyl hydroxylase	SO:0001217, UniRef:UniRef50_A0A7Y6APZ4
contig_6	cds	51165	51647	+	EOJOEO_08690		Tetrameric acyl-CoA thioesterase	SO:0001217, UniRef:UniRef50_F6AHL3
contig_6	cds	51676	52893	+	EOJOEO_08695		2-octaprenyl-3-methyl-6-methoxy-1,4-benzoquinol hydroxylase	SO:0001217, UniRef:UniRef50_A0A142BI37
contig_6	cds	52930	53751	-	EOJOEO_08700		ERAP1-C domain-containing protein	SO:0001217, UniRef:UniRef50_A0A0D6BFY7
contig_6	cds	53790	54983	-	EOJOEO_08705		Membrane protein	SO:0001217, UniRef:UniRef50_A0A0R2YGX4
contig_6	cds	55080	55994	+	EOJOEO_08710		HTH lysR-type domain-containing protein	SO:0001217, UniRef:UniRef50_A0A3M5N732
contig_6	cds	56062	57060	+	EOJOEO_08715		ABC-type Fe3+ transport system, periplasmic component	SO:0001217, UniRef:UniRef50_G2DEV5
contig_6	cds	57128	58747	+	EOJOEO_08720		Iron ABC transporter permease	SO:0001217, UniRef:UniRef50_N2JA16
contig_6	cds	58898	59980	+	EOJOEO_08725		Aminomethyltransferase	SO:0001217, UniRef:UniRef50_Q9HTX5
contig_6	cds	59988	60416	+	EOJOEO_08730		Glycine cleavage system H protein 2	SO:0001217, UniRef:UniRef50_Q9HTX6
contig_6	cds	60590	63466	+	EOJOEO_08735		Glycine dehydrogenase (decarboxylating)	SO:0001217, UniRef:UniRef50_Q8XD33
contig_6	cds	63501	63830	-	EOJOEO_08740		DUF2388 domain-containing protein	SO:0001217, UniRef:UniRef50_L0GP27
contig_6	cds	63962	64414	-	EOJOEO_08745	nfeD	NfeD domain-containing protein	SO:0001217, UniRef:UniRef50_A0A509JII9
contig_6	cds	64636	66420	-	EOJOEO_08750	tfpB	Type IV pilus assembly ATPase TfpB	SO:0001217, UniRef:UniRef50_Q6FA79
contig_6	cds	66458	67822	-	EOJOEO_08755		CYTH domain-containing protein	SO:0001217, UniRef:UniRef50_A6VDY5
contig_6	cds	67936	68613	+	EOJOEO_08760		UPF0111 protein HI_1603	SO:0001217, UniRef:UniRef50_P44271
contig_6	cds	68660	69928	+	EOJOEO_08765		Putative phosphate permease HI_1604	SO:0001217, UniRef:UniRef50_P45268
contig_6	cds	70028	71182	+	EOJOEO_08770		Acetylornithine deacetylase	SO:0001217, UniRef:UniRef50_I4KCC7
contig_6	cds	71155	71856	-	EOJOEO_08775		UPF0056 membrane protein	SO:0001217, UniRef:UniRef50_A0A075K246
contig_6	cds	72193	73491	+	EOJOEO_08780		Amino-acid acetyltransferase	SO:0001217, UniRef:UniRef50_Q88AR2
contig_6	cds	73534	75117	-	EOJOEO_08785		Glutamate--cysteine ligase	SO:0001217, UniRef:UniRef50_Q88AR1
contig_6	cds	75324	75713	-	EOJOEO_08790	paaI	Acyl-coenzyme A thioesterase PaaI	SO:0001217, UniRef:UniRef50_A0A5E7N0Q4
contig_6	cds	75725	78064	-	EOJOEO_08795		30S Ribosomal protein S1	SO:0001217, UniRef:UniRef50_A0A109LD39
contig_6	cds	78253	78996	+	EOJOEO_08800	amgR	two-component system response regulator AmgR	BlastRules:WP_003096259, SO:0001217, UniRef:UniRef50_P0AA18
contig_6	cds	79091	80410	+	EOJOEO_08805	amgS	two-component system sensor histidine kinase AmgS	BlastRules:WP_003096258, SO:0001217, UniRef:UniRef50_A0A4R6TTY4
contig_6	cds	80487	81410	-	EOJOEO_08810		Murein tetrapeptide carboxypeptidase	SO:0001217, UniRef:UniRef50_Q9HTZ1
contig_6	cds	81601	82506	-	EOJOEO_08815		putative alpha-L-glutamate ligase	SO:0001217, UniRef:UniRef50_Q87JS5
contig_6	cds	82638	83138	-	EOJOEO_08820		Zn-protease domain-containing protein	SO:0001217, UniRef:UniRef50_F6AJ32
contig_6	cds	83276	83677	+	EOJOEO_08825		Heat shock protein 15	SO:0001217, UniRef:UniRef50_C3K4J2
contig_6	cds	83715	84518	-	EOJOEO_08830		acidPPc domain-containing protein	SO:0001217, UniRef:UniRef50_E2XJV7
contig_6	ncRNA-region	84462	84565	-			Pseudomonas PA5194 thermometer	RFAM:RF02813, SO:0002168
contig_6	cds	84631	85524	+	EOJOEO_08835		33 kDa chaperonin	SO:0001217, UniRef:UniRef50_A4XP74
contig_6	cds	85640	87181	+	EOJOEO_08840		Phosphoenolpyruvate carboxykinase (ATP)	SO:0001217, UniRef:UniRef50_Q9HTZ7
contig_6	cds	87238	87594	-	EOJOEO_08845		Type 1 fimbrial protein	SO:0001217, UniRef:UniRef50_V6AP36
contig_6	cds	87848	88450	+	EOJOEO_08850		hypothetical protein	PFAM:PF00881.27
contig_6	cds	88465	89373	-	EOJOEO_08855		HTH lysR-type domain-containing protein	SO:0001217, UniRef:UniRef50_A0A3M5EX89
contig_6	cds	89516	90751	+	EOJOEO_08860		Enoyl-CoA hydratase	SO:0001217, UniRef:UniRef50_A0A0D6STF3
contig_6	cds	90753	92543	+	EOJOEO_08865		3-methylmercaptopropionyl-CoA dehydrogenase	SO:0001217, UniRef:UniRef50_A0A6T9XY09
contig_6	cds	92570	93733	+	EOJOEO_08870		Fe-ADH domain-containing protein	SO:0001217, UniRef:UniRef50_K2AIG2
contig_6	cds	93756	94199	+	EOJOEO_08875		Acyl-CoA thioester hydrolase	SO:0001217, UniRef:UniRef50_A0A7W4Z6P9
contig_6	cds	94181	94738	-	EOJOEO_08880		hypothetical protein	PFAM:PF01817.24
contig_6	cds	94962	95177	+	EOJOEO_08885		Ala-racemase-N domain-containing protein	SO:0001217, UniRef:UniRef50_A0A485HE58
contig_6	cds	95246	95653	-	EOJOEO_08890		hypothetical protein	PFAM:PF13441.9, PFAM:PF13488.9
contig_6	cds	95751	96266	-	EOJOEO_08895		Gly-zipper-Omp domain-containing protein	SO:0001217, UniRef:UniRef50_A0A0C5E1B0
contig_6	ncRNA	96166	96564	+	EOJOEO_08900	P34	Pseudomonas sRNA P34	RFAM:RF02405, SO:0000655
contig_6	cds	96576	98897	-	EOJOEO_08905		Fructose-1,6-bisphosphatase class 1	SO:0001217, UniRef:UniRef50_A0A3M6AQ69
contig_6	cds	98905	99744	-	EOJOEO_08910	fdhD	Sulfur carrier protein FdhD	SO:0001217, UniRef:UniRef50_A0A2N8T4X2
contig_6	cds	99803	100723	-	EOJOEO_08915		HTH lysR-type domain-containing protein	SO:0001217, UniRef:UniRef50_A0A1Q9R1S4
contig_6	cds	100897	101334	+	EOJOEO_08920	lysM	Peptidoglycan-binding protein LysM	SO:0001217, UniRef:UniRef50_Q3KJN0
contig_6	cds	101386	102051	-	EOJOEO_08925		Had-superfamily hydrolase	SO:0001217, UniRef:UniRef50_G8Q0G5
contig_6	cds	102177	102743	+	EOJOEO_08930	nudE	ADP compounds hydrolase NudE	SO:0001217, UniRef:UniRef50_A0A7X5ZI81
contig_6	cds	102740	103561	+	EOJOEO_08935	cysQ	3'(2'),5'-bisphosphate nucleotidase CysQ	SO:0001217, UniRef:UniRef50_T0QUZ5
contig_6	cds	103965	104666	+	EOJOEO_08940		DUF1189 domain-containing protein	SO:0001217, UniRef:UniRef50_A0A1C7BD20
contig_6	cds	105005	106909	-	EOJOEO_08945		3-oxoacyl-[acyl-carrier-protein] synthase 1	SO:0001217, UniRef:UniRef50_W7NYD7
contig_6	cds	107362	109245	-	EOJOEO_08950		hypothetical protein	PFAM:PF13401.9
contig_6	cds	109252	110358	-	EOJOEO_08955		3-dehydroquinate synthase	SO:0001217, UniRef:UniRef50_Q87V15
contig_6	cds	110408	110926	-	EOJOEO_08960		Shikimate kinase	SO:0001217, UniRef:UniRef50_A6VDG0
contig_6	cds	110938	113121	-	EOJOEO_08965	pilQ	type 4a pilus secretin PilQ	BlastRules:WP_003114575, SO:0001217, UniRef:UniRef50_P34750
contig_6	cds	113136	113660	-	EOJOEO_08970	pilP	type 4a pilus biogenesis lipoprotein PilP	BlastRules:WP_003095836, SO:0001217, UniRef:UniRef50_G3XCX7
contig_6	cds	113657	114280	-	EOJOEO_08975	pilO	type 4a pilus biogenesis protein PilO	BlastRules:WP_003103268, SO:0001217, UniRef:UniRef50_G3XD51
contig_6	cds	114277	114873	-	EOJOEO_08980	pilN	type 4a pilus biogenesis protein PilN	BlastRules:WP_003095839, SO:0001217, UniRef:UniRef50_G3XD30
contig_6	cds	114873	115937	-	EOJOEO_08985	pilM	type IV pilus assembly protein PilM	BlastRules:WP_003110888, SO:0001217, UniRef:UniRef50_G3XD28
contig_6	ncRNA	116098	116391	-	EOJOEO_08990	asponA	anti ponA RNA	RFAM:RF02812, SO:0000655
contig_6	cds	116122	118593	+	EOJOEO_08995		Penicillin-binding protein 1A	SO:0001217, UniRef:UniRef50_A0A3M4LYS5
contig_6	cds	118694	119962	-	EOJOEO_09000		NADP-dependent malic enzyme	SO:0001217, UniRef:UniRef50_A0A4Q3SH65
contig_6	cds	120065	121504	-	EOJOEO_09005		Peptidase-M48 domain-containing protein	SO:0001217, UniRef:UniRef50_A0A0A8REY0
contig_6	cds	121501	122268	-	EOJOEO_09010		Thermonuclease	SO:0001217, UniRef:UniRef50_A0A127MLD7
contig_6	cds	122328	122543	-	EOJOEO_09015		50S ribosomal protein L31	SO:0001217, UniRef:UniRef50_Q82VN1
contig_6	cds	122719	124938	+	EOJOEO_09020		Primosomal protein N'	SO:0001217, UniRef:UniRef50_V4QEH6
contig_6	cds	125187	126950	+	EOJOEO_09025		Arginine--tRNA ligase	SO:0001217, UniRef:UniRef50_Q9HUC8
contig_6	cds	126985	127680	+	EOJOEO_09030		SPOR domain-containing protein	SO:0001217, UniRef:UniRef50_UPI0006506154
contig_6	cds	127799	128332	+	EOJOEO_09035	hslV	ATP-dependent protease subunit HslV	SO:0001217, UniRef:UniRef50_B4SJN0
contig_6	cds	128361	129704	+	EOJOEO_09040	hslU	ATP-dependent protease ATPase subunit HslU	SO:0001217, UniRef:UniRef50_A0A2E5DBA1
contig_6	cds	129799	130170	+	EOJOEO_09045		GBBH-like-N domain-containing protein	SO:0001217, UniRef:UniRef50_Q21H70
contig_6	cds	130589	132268	+	EOJOEO_09050		Poly(3-hydroxyalkanoate) polymerase 2	SO:0001217, UniRef:UniRef50_P26496
contig_6	cds	132421	133278	+	EOJOEO_09055		2-hydroxy-6-oxo-6-phenylhexa-2,4-dienoate hydrolase	SO:0001217, UniRef:UniRef50_A0A5E7DCK7
contig_6	cds	133582	135264	+	EOJOEO_09060		Poly(3-hydroxyalkanoate) polymerase 2	SO:0001217, UniRef:UniRef50_P26496
contig_6	cds	135320	135937	+	EOJOEO_09065		HTH tetR-type domain-containing protein	SO:0001217, UniRef:UniRef50_A0A5E6U943
contig_6	cds	135981	136910	-	EOJOEO_09070		hypothetical protein
contig_6	cds	136921	137337	-	EOJOEO_09075		Poly(Hydroxyalkanoate) granule-associated protein	SO:0001217, UniRef:UniRef50_F6AGR0
contig_6	cds	137481	137756	-	EOJOEO_09080		Polyhydroxyalkanoic acid system protein	SO:0001217, UniRef:UniRef50_L7H452
contig_6	cds	137892	138662	+	EOJOEO_09085	ubiE	Ubiquinone/menaquinone biosynthesis C-methyltransferase UbiE	SO:0001217, UniRef:UniRef50_Q8E9R7
contig_6	cds	138677	139303	+	EOJOEO_09090	ubiJ	Ubiquinone biosynthesis accessory factor UbiJ	SO:0001217, UniRef:UniRef50_W6QPZ8
contig_6	cds	139300	140901	+	EOJOEO_09095	ubiB	putative protein kinase UbiB	SO:0001217, UniRef:UniRef50_A0A534F4R1
contig_6	cds	141017	141421	+	EOJOEO_09100		Phosphoribosyl-AMP cyclohydrolase	SO:0001217, UniRef:UniRef50_Q0K694
contig_6	cds	141414	141749	+	EOJOEO_09105		Phosphoribosyl-ATP pyrophosphatase	SO:0001217, UniRef:UniRef50_Q31E63
contig_6	cds	141775	142023	+	EOJOEO_09110	tatA	Sec-independent protein translocase protein TatA	SO:0001217, UniRef:UniRef50_C1DHS7
contig_6	cds	142037	142462	+	EOJOEO_09115		hypothetical protein
contig_6	cds	142459	143262	+	EOJOEO_09120	tatC	Sec-independent protein translocase protein TatC	SO:0001217, UniRef:UniRef50_P54085
contig_6	cds	143259	143966	+	EOJOEO_09125		Ribosomal RNA small subunit methyltransferase E	SO:0001217, UniRef:UniRef50_K9NBU2
contig_6	cds	144178	145065	+	EOJOEO_09130		hypothetical protein
contig_6	cds	145020	146120	+	EOJOEO_09135		Methyl-accepting chemotaxis protein	SO:0001217, UniRef:UniRef50_A0A2G4E3K4
contig_6	cds	146230	146691	+	EOJOEO_09140		UPF0158 protein PA5073	SO:0001217, UniRef:UniRef50_Q9HUB0
contig_6	cds	146699	147433	-	EOJOEO_09145	glnQ	Glutamine transport ATP-binding protein GlnQ	SO:0001217, UniRef:UniRef50_A0A0H3J1Y0
contig_6	cds	147426	148388	-	EOJOEO_09150		ABC transmembrane type-1 domain-containing protein	SO:0001217, UniRef:UniRef50_A0A5E7ALJ8
contig_6	cds	148454	149254	-	EOJOEO_09155		Amino acid ABC transporter substrate-binding protein	SO:0001217, UniRef:UniRef50_A0A3M5MF20
contig_6	cds	149492	152077	-	EOJOEO_09160		Glucans biosynthesis glucosyltransferase H	SO:0001217, UniRef:UniRef50_A0A345CRT8
contig_6	cds	152070	153647	-	EOJOEO_09165		Glucans biosynthesis protein G	SO:0001217, UniRef:UniRef50_A0A345CRT9
contig_6	cds	154104	154541	-	EOJOEO_09170		D-aminoacyl-tRNA deacylase	SO:0001217, UniRef:UniRef50_Q4UQ26
contig_6	cds	154538	155509	-	EOJOEO_09175		Proline iminopeptidase	SO:0001217, UniRef:UniRef50_A0A109L5U3
contig_6	cds	155691	156167	+	EOJOEO_09180		Nudix hydrolase domain-containing protein	SO:0001217, UniRef:UniRef50_A0A024HQG2
contig_6	cds	156172	157071	-	EOJOEO_09185		ABC transporter	SO:0001217, UniRef:UniRef50_A0A0Q0YX25
contig_6	cds	157114	157464	-	EOJOEO_09190	ridA	RidA family protein	SO:0001217, UniRef:UniRef50_A0A2R4EAJ5
contig_6	cds	157489	158739	-	EOJOEO_09195		D-amino acid dehydrogenase	SO:0001217, UniRef:UniRef50_A0A5E6QXJ4
contig_6	cds	158852	159760	+	EOJOEO_09200		HTH lysR-type domain-containing protein	SO:0001217, UniRef:UniRef50_A0A0C5E8X1
contig_6	cds	160700	161584	-	EOJOEO_09205		Lipoprotein	SO:0001217, UniRef:UniRef50_A0A448BU27
contig_6	cds	161581	162399	-	EOJOEO_09210		sel1 repeat family protein	SO:0001217, UniRef:UniRef50_UPI001CD19A8B
contig_6	cds	162457	164694	-	EOJOEO_09215	pldB	phospholipase D	SO:0001217, UniRef:UniRef50_A0A8G4I589, VFDB:VFC0086, VFDB:VFG051488
contig_6	cds	164691	167063	-	EOJOEO_09220		Phage-base-V domain-containing protein	SO:0001217, UniRef:UniRef50_A0A3M3T8W8
contig_6	cds	167334	168134	-	EOJOEO_09225		N-formylglutamate deformylase	SO:0001217, UniRef:UniRef50_O31201
contig_6	cds	168127	169332	-	EOJOEO_09230		Imidazolonepropionase	SO:0001217, UniRef:UniRef50_Q8U8Z6
contig_6	cds	169329	170861	-	EOJOEO_09235		Histidine ammonia-lyase	SO:0001217, UniRef:UniRef50_A0A3M5SEW7
contig_6	cds	170858	171688	-	EOJOEO_09240		K02000 glycine betaine/proline transport system ATP-binding protein	SO:0001217, UniRef:UniRef50_G9AB70
contig_6	cds	171685	172536	-	EOJOEO_09245		ABC transmembrane type-1 domain-containing protein	SO:0001217, UniRef:UniRef50_A0A2N0M7I3
contig_6	cds	172561	173529	-	EOJOEO_09250		OpuAC domain-containing protein	SO:0001217, UniRef:UniRef50_A0A0C5DVI5
contig_6	cds	173647	175050	-	EOJOEO_09255		Amino acid permease	SO:0001217, UniRef:UniRef50_A0A2Z5QYK7
contig_6	cds	175113	176642	-	EOJOEO_09260		Histidine ammonia-lyase	SO:0001217, UniRef:UniRef50_A0A6D2GDB9
contig_6	cds	176739	178181	-	EOJOEO_09265		Cytosine permease	SO:0001217, UniRef:UniRef50_N8S6V2
contig_6	cds	178289	179968	-	EOJOEO_09270		Urocanate hydratase	SO:0001217, UniRef:UniRef50_A4W8B4
contig_6	cds	180294	181091	-	EOJOEO_09275		Phosphate ABC transporter substrate-binding protein	SO:0001217, UniRef:UniRef50_A6VDL8
contig_6	cds	181110	182048	-	EOJOEO_09280		Fatty acid desaturase	SO:0001217, UniRef:UniRef50_A0A1H8XGT2
contig_6	cds	182064	183086	-	EOJOEO_09285		OpuAC domain-containing protein	SO:0001217, UniRef:UniRef50_N2JKX5
contig_6	cds	183228	183818	-	EOJOEO_09290	hutD	HutD family protein	SO:0001217, UniRef:UniRef50_A0A2Z1THA1
contig_6	cds	183815	184567	-	EOJOEO_09295	yvoA	HTH-type transcriptional repressor yvoA	SO:0001217, UniRef:UniRef50_A0A2X4XDZ6
contig_6	cds	184668	186029	+	EOJOEO_09300		Formimidoylglutamate deiminase	SO:0001217, UniRef:UniRef50_Q9HU77
contig_6	cds	186172	186741	-	EOJOEO_09305		Outer membrane lipoprotein Blc	SO:0001217, UniRef:UniRef50_A0A024HQ83
contig_6	cds	186738	186995	-	EOJOEO_09310		SmpA-OmlA domain-containing protein	SO:0001217, UniRef:UniRef50_A0A024HQH0
contig_6	cds	187068	187670	-	EOJOEO_09315		DUF924 domain-containing protein	SO:0001217, UniRef:UniRef50_S6AXB4
contig_6	cds	187675	188685	-	EOJOEO_09320		Fructose-1,6-bisphosphatase class 1	SO:0001217, UniRef:UniRef50_A7HYA5
contig_6	cds	188825	188989	-	EOJOEO_09325		hypothetical protein	PFAM:PF00903.28
contig_6	cds	188941	189354	-	EOJOEO_09330		hypothetical protein	PFAM:PF00903.28
contig_6	cds	189508	191448	-	EOJOEO_09335	estA	esterase EstA	BlastRules:WP_003115524, SO:0001217, UniRef:UniRef50_Q88QS0
contig_6	cds	191557	192951	-	EOJOEO_09340		DUF3999 domain-containing protein	SO:0001217, UniRef:UniRef50_A4XPL0
contig_6	cds	192948	196553	-	EOJOEO_09345		DUF2339 domain-containing protein	SO:0001217, UniRef:UniRef50_A0A0T6UMN7
contig_6	cds	196692	197276	-	EOJOEO_09350		Tellurite methyltransferase	SO:0001217, UniRef:UniRef50_A0A5P9IK60
contig_6	cds	197360	197785	+	EOJOEO_09355		HTH merR-type domain-containing protein	SO:0001217, UniRef:UniRef50_A0A5E6YCV0
contig_6	cds	197869	199686	-	EOJOEO_09360	bipA	50S ribosomal subunit assembly factor BipA	SO:0001217, UniRef:UniRef50_A0A1P8F7E6
contig_6	cds	199903	201357	-	EOJOEO_09365		tRNA sulfurtransferase	SO:0001217, UniRef:UniRef50_Q88AM9
contig_6	cds	201694	203103	+	EOJOEO_09370		Glutamine synthetase	SO:0001217, UniRef:UniRef50_Q3V5W6
contig_6	cds	203251	203655	+	EOJOEO_09375		hypothetical protein
contig_6	cds	203652	205859	-	EOJOEO_09380		Small-conductance mechanosensitive channel	SO:0001217, UniRef:UniRef50_M4X4F9
contig_6	cds	206147	206668	+	EOJOEO_09385		DUF4124 domain-containing protein	SO:0001217, UniRef:UniRef50_A0A127N1P8
contig_6	cds	206665	207237	+	EOJOEO_09390		DUF4124 domain-containing protein	SO:0001217, UniRef:UniRef50_A0A024HPE4
contig_6	cds	207508	208584	+	EOJOEO_09395	ntrB	two-component system sensor histidine kinase NtrB	BlastRules:WP_003096033, SO:0001217, UniRef:UniRef50_A0A7T4R1W1
contig_6	cds	208587	210017	+	EOJOEO_09400	ntrC	two-component system response regulator NtrC	BlastRules:WP_003104661, SO:0001217, UniRef:UniRef50_A0A833PF87
contig_6	ncRNA	210126	210264	+	EOJOEO_09405	P33	Pseudomonas sRNA P33	RFAM:RF02404, SO:0000655
contig_6	ncRNA	210271	210430	+	EOJOEO_09410	P33	Pseudomonas sRNA P33	RFAM:RF02404, SO:0000655
contig_6	ncRNA	210606	210841	+	EOJOEO_09415	nrsZ	Nitrogen regulated small RNA	RFAM:RF02695, SO:0000655
contig_6	cds	210829	211179	-	EOJOEO_09420		hypothetical protein
contig_6	cds	211295	211756	+	EOJOEO_09425		tRNA (cytidine(34)-2'-O)-methyltransferase	SO:0001217, UniRef:UniRef50_P44868
contig_6	cds	211815	212306	-	EOJOEO_09430	secB	Protein-export protein SecB	SO:0001217, UniRef:UniRef50_A7MX74
contig_6	cds	212343	212597	-	EOJOEO_09435		Glutaredoxin	SO:0001217, UniRef:UniRef50_A0A0W0U7V2
contig_6	cds	212599	213018	-	EOJOEO_09440		Rhodanese domain-containing protein	SO:0001217, UniRef:UniRef50_A0A7U7EK59
contig_6	cds	213343	214890	+	EOJOEO_09445		2,3-bisphosphoglycerate-independent phosphoglycerate mutase	SO:0001217, UniRef:UniRef50_P37689
contig_6	cds	215204	216022	+	EOJOEO_09450		CPBP family intramembrane metalloprotease	SO:0001217, UniRef:UniRef50_D3VAQ3
contig_6	cds	216022	217458	+	EOJOEO_09455	amiB	Septal ring factor EnvC, activator of murein hydrolases AmiA and AmiB	SO:0001217, UniRef:UniRef50_A0A1I7D7P0
contig_6	cds	217487	218797	+	EOJOEO_09460	cptA	proteolytic complex protein CptA	BlastRules:WP_003096067, SO:0001217, UniRef:UniRef50_A0A1Y1R3W9
contig_6	cds	218797	219570	+	EOJOEO_09465		Divergent polysaccharide deacetylase family protein	SO:0001217, UniRef:UniRef50_A0A0F7XZV6
contig_6	cds	219639	221120	+	EOJOEO_09470		Exo-alpha-sialidase	SO:0001217, UniRef:UniRef50_A6VDQ5
contig_6	cds	221161	221916	-	EOJOEO_09475		PBPb domain-containing protein	SO:0001217, UniRef:UniRef50_A0A024HQI4
contig_6	cds	222066	222818	-	EOJOEO_09480		PBPb domain-containing protein	SO:0001217, UniRef:UniRef50_W6R0I0
contig_6	cds	222909	223655	-	EOJOEO_09485		PBPb domain-containing protein	SO:0001217, UniRef:UniRef50_A0A0A8RJM0
contig_6	cds	223827	224597	-	EOJOEO_09490	hisF	Imidazole glycerol phosphate synthase subunit HisF	SO:0001217, UniRef:UniRef50_Q2SUA8
contig_6	cds	224608	225345	-	EOJOEO_09495		1-(5-phosphoribosyl)-5-[(5-phosphoribosylamino)methylideneamino] imidazole-4-carboxamide isomerase	SO:0001217, UniRef:UniRef50_A0A0Q0A5A2
contig_6	cds	225394	225654	-	EOJOEO_09500		DUF2164 domain-containing protein	SO:0001217, UniRef:UniRef50_A0A3M4DWP6
contig_6	cds	225658	226296	-	EOJOEO_09505	hisH	Imidazole glycerol phosphate synthase subunit HisH	SO:0001217, UniRef:UniRef50_Q603K1
contig_6	cds	226296	226889	-	EOJOEO_09510		Imidazoleglycerol-phosphate dehydratase	SO:0001217, UniRef:UniRef50_A0A3D2QNV7
contig_6	cds	227050	227448	+	EOJOEO_09515		N-acetyltransferase domain-containing protein	SO:0001217, UniRef:UniRef50_A0A024HNW1
contig_6	cds	227485	227721	+	EOJOEO_09520		hypothetical protein
contig_6	cds	227718	228824	+	EOJOEO_09525		DAO domain-containing protein	SO:0001217, UniRef:UniRef50_A0A024HPG1
contig_6	cds	228918	231170	+	EOJOEO_09530	asmA	AsmA domain-containing protein	SO:0001217, UniRef:UniRef50_U2ZLE4
contig_6	cds	231167	232234	+	EOJOEO_09535		Adenine DNA glycosylase	SO:0001217, UniRef:UniRef50_A0A024HQI9
contig_6	cds	232278	232550	+	EOJOEO_09540		putative Fe(2+)-trafficking protein	SO:0001217, UniRef:UniRef50_A0A077F6D5
contig_6	cds	232578	233660	+	EOJOEO_09545	ydgJ	Uncharacterized oxidoreductase ydgJ	SO:0001217, UniRef:UniRef50_A0A240C297
contig_6	tRNA	233774	233849	+	EOJOEO_09550	trnF	tRNA-Phe(gaa)	SO:0000267
contig_6	cds	233906	234643	-	EOJOEO_09555		SDR family oxidoreductase	SO:0001217, UniRef:UniRef50_J2LTL8
contig_6	cds	234801	235490	+	EOJOEO_09560		DUF502 domain-containing protein	SO:0001217, UniRef:UniRef50_C1DJF4
contig_6	cds	235739	236512	+	EOJOEO_09565		Arginine/ornithine ABC transporter	SO:0001217, UniRef:UniRef50_A0A0B8QHE9
contig_6	cds	236527	237279	+	EOJOEO_09570		Lysine/arginine/ornithine-binding periplasmic protein	SO:0001217, UniRef:UniRef50_A0A5S9NMA7
contig_6	cds	237341	238036	+	EOJOEO_09575		Histidine/lysine/arginine/ornithine transporter subunit membrane component of ABC superfamily	SO:0001217, UniRef:UniRef50_A0A212JAV4
contig_6	cds	238033	238725	+	EOJOEO_09580		Histidine/lysine/arginine/ornithine transporter subunit membrane component of ABC superfamily	SO:0001217, UniRef:UniRef50_A0A653UKF6
contig_6	cds	238794	240014	+	EOJOEO_09585		Methyltranfer-dom domain-containing protein	SO:0001217, UniRef:UniRef50_A0A0N0X722
contig_6	cds	240413	240883	+	EOJOEO_09590	marR	MarR family transcriptional regulator	SO:0001217, UniRef:UniRef50_A0A2R3J1L7
contig_6	cds	240887	242365	+	EOJOEO_09595		Outer membrane protein	SO:0001217, UniRef:UniRef50_M4XMP1
contig_6	cds	242380	243564	+	EOJOEO_09600	hlyD	HlyD family efflux transporter periplasmic adaptor subunit	SO:0001217, UniRef:UniRef50_A0A3M4FHL8
contig_6	cds	243575	245104	+	EOJOEO_09605		Multidrug resistance protein B	SO:0001217, UniRef:UniRef50_A0A024HI50
contig_6	tRNA	245178	245253	+	EOJOEO_09610	trnT	tRNA-Thr(tgt)	SO:0000270
contig_6	cds	246204	246962	+	EOJOEO_09615		hypothetical protein
contig_6	cds	247295	247894	+	EOJOEO_09620		hypothetical protein
contig_6	cds	247867	248934	-	EOJOEO_09625		Phage portal protein	SO:0001217, UniRef:UniRef50_A0A077K9Q8
contig_6	cds	248934	250715	-	EOJOEO_09630		Terminase-6C domain-containing protein	SO:0001217, UniRef:UniRef50_A0A084EYK8
contig_6	cds	250850	251671	+	EOJOEO_09635		Phage capsid protein	SO:0001217, UniRef:UniRef50_A0A3M5W6C7
contig_6	cds	251707	252723	+	EOJOEO_09640		Phage major capsid protein, P2 family	SO:0001217, UniRef:UniRef50_A0A1S1WSZ3
contig_6	cds	252729	253430	+	EOJOEO_09645		Terminase	SO:0001217, UniRef:UniRef50_N2IMG6
contig_6	cds	253534	253995	+	EOJOEO_09650		Head completion/stabilization protein	SO:0001217, UniRef:UniRef50_A0A5E7VN85
contig_6	cds	253995	254207	+	EOJOEO_09655		Phage tail protein	SO:0001217, UniRef:UniRef50_N8PVL5
contig_6	cds	254232	254585	+	EOJOEO_09660		Holin	SO:0001217, UniRef:UniRef50_A0A6G6IW49
contig_6	cds	254587	254859	+	EOJOEO_09665		Phage holin family protein	SO:0001217, UniRef:UniRef50_A0A0C5E293
contig_6	cds	254856	255662	+	EOJOEO_09670		Putative phage-related protein (Hydrolase)	SO:0001217, UniRef:UniRef50_Q8XY32
contig_6	cds	255659	256120	+	EOJOEO_09675	lysB	LysB family phage lysis regulatory protein	SO:0001217, UniRef:UniRef50_A0A481V7N2
contig_6	cds	256198	256734	+	EOJOEO_09680		Phage tail protein	SO:0001217, UniRef:UniRef50_A0A5E7A7I0
contig_6	cds	256727	257197	+	EOJOEO_09685		Phage virion morphogenesis protein	SO:0001217, UniRef:UniRef50_A0A0C5E288
contig_6	cds	257231	257959	+	EOJOEO_09690		hypothetical protein
contig_6	cds	258039	258611	+	EOJOEO_09695		Phage-base-V domain-containing protein	SO:0001217, UniRef:UniRef50_A0A0C5DZW6
contig_6	cds	258608	258952	+	EOJOEO_09700		GPW-gp25 domain-containing protein	SO:0001217, UniRef:UniRef50_A0A1K1R293
contig_6	cds	258949	259866	+	EOJOEO_09705		Baseplate-J domain-containing protein	SO:0001217, UniRef:UniRef50_A0A0C5EI25
contig_6	cds	259863	260480	+	EOJOEO_09710		Tail protein I	SO:0001217, UniRef:UniRef50_A0A0N9MX10
contig_6	cds	260477	262294	+	EOJOEO_09715		Phage tail protein	SO:0001217, UniRef:UniRef50_A0A1F1EWR1
contig_6	cds	262304	262738	+	EOJOEO_09720		hypothetical protein	PFAM:PF16778.8
contig_6	cds	262839	264014	+	EOJOEO_09725		GpF1	SO:0001217, UniRef:UniRef50_A0A0H2YXE6
contig_6	cds	264071	264586	+	EOJOEO_09730		Phage major tail tube protein	SO:0001217, UniRef:UniRef50_A0A1M7KGK4
contig_6	cds	264641	264970	+	EOJOEO_09735		Phage tail assembly protein	SO:0001217, UniRef:UniRef50_V9WZZ8
contig_6	cds	265088	267847	+	EOJOEO_09740		hypothetical protein
contig_6	cds	267853	268293	+	EOJOEO_09745		Oxidoreductase	SO:0001217, UniRef:UniRef50_A0A285Z1J2
contig_6	cds	268290	269567	+	EOJOEO_09750		Late control protein	SO:0001217, UniRef:UniRef50_A0A7Z1GLV3
contig_6	cds	271038	271388	-	EOJOEO_09755		CDC37-C domain-containing protein	SO:0001217, UniRef:UniRef50_A0A6H3G5G7
contig_6	cds	271441	271557	-	EOJOEO_09760		hypothetical protein
contig_6	cds	272041	272346	+	EOJOEO_09765		hypothetical protein
contig_6	cds	272346	272846	+	EOJOEO_09770		Prophage PssSM-01, Orf31	SO:0001217, UniRef:UniRef50_A0A7Z2L8Q1
contig_6	cds	272843	273136	+	EOJOEO_09775		Ogr-Delta domain-containing protein	SO:0001217, UniRef:UniRef50_U2B0C9
contig_6	cds	273133	273483	+	EOJOEO_09780		GUN4 domain-containing protein	SO:0001217, UniRef:UniRef50_A6N5Q0
contig_6	cds	273560	273793	+	EOJOEO_09785		Transposase	SO:0001217, UniRef:UniRef50_A0A0B2D2J8
contig_6	cds	273790	276510	+	EOJOEO_09790		Toprim domain-containing protein	SO:0001217, UniRef:UniRef50_A0A0P9JPY9
contig_6	cds	276555	276908	+	EOJOEO_09795		DUF2019 domain-containing protein	SO:0001217, UniRef:UniRef50_J2EM33
contig_6	cds	276920	277126	+	EOJOEO_09800	dksA	DksA C4-type domain-containing protein	SO:0001217, UniRef:UniRef50_A0A2T2XUR9
contig_6	cds	277186	277437	+	EOJOEO_09805		GATA-type domain-containing protein	SO:0001217, UniRef:UniRef50_A0A6B1YEA7
contig_6	cds	277949	278170	-	EOJOEO_09810		hypothetical protein
contig_7	cds	828	2384	+	EOJOEO_09815	tssA	type VI secretion system protein TssA	SO:0001217, UniRef:UniRef50_M4WVD1, VFDB:VFC0086, VFDB:VFG041014
contig_7	cds	2420	2926	+	EOJOEO_09820	tssB	type VI secretion system contractile sheath small subunit	SO:0001217, UniRef:UniRef50_C3K7U8, VFDB:VFC0086, VFDB:VFG041015
contig_7	cds	2954	4429	+	EOJOEO_09825	tssC	type VI secretion system contractile sheath large subunit	SO:0001217, UniRef:UniRef50_Q2T6Y3, VFDB:VFC0086, VFDB:VFG041016
contig_7	cds	4442	4849	+	EOJOEO_09830	tssE	type VI secretion system baseplate subunit TssE	SO:0001217, UniRef:UniRef50_A0A1N7UAK1, VFDB:VFC0086, VFDB:VFG041017
contig_7	ncRNA	4883	4954	+	EOJOEO_09835	P10	Pseudomonas sRNA P10	RFAM:RF01668, SO:0000655
contig_7	cds	5187	6974	+	EOJOEO_09840	tssF	Type VI secretion system baseplate subunit TssF	SO:0001217, UniRef:UniRef50_A0A3M5DY09
contig_7	cds	6938	7945	+	EOJOEO_09845	tssG	type VI secretion system baseplate subunit TssG	SO:0001217, UniRef:UniRef50_G8Q742, VFDB:VFC0086, VFDB:VFG041019
contig_7	cds	7958	10585	+	EOJOEO_09850	tssH	type VI secretion system ATPase TssH	SO:0001217, UniRef:UniRef50_G8Q741, VFDB:VFC0086, VFDB:VFG041020
contig_7	cds	10596	12107	+	EOJOEO_09855		transcriptional regulator	SO:0001217, UniRef:UniRef50_G8Q740, VFDB:VFC0086, VFDB:VFG041021
contig_7	cds	12196	12336	+	EOJOEO_09860		Type VI secretion protein	SO:0001217, UniRef:UniRef50_A0A0D6S485
contig_7	cds	12354	13547	+	EOJOEO_09865		FHA domain-containing protein	SO:0001217, UniRef:UniRef50_Q3K4I6
contig_7	cds	13553	14059	+	EOJOEO_09870	tssJ	type VI secretion system lipoprotein TssJ	SO:0001217, UniRef:UniRef50_Q1IFS4, VFDB:VFC0086, VFDB:VFG041024
contig_7	cds	14056	15387	+	EOJOEO_09875	tssK	type VI secretion system baseplate subunit TssK	VFDB:VFC0086, VFDB:VFG041025
contig_7	cds	15390	16259	+	EOJOEO_09880	tssL	type IVB secretion system protein IcmH/DotU	SO:0001217, UniRef:UniRef50_G8Q736, VFDB:VFC0086, VFDB:VFG041026
contig_7	cds	16275	19802	+	EOJOEO_09885	tssM	type VI secretion system membrane subunit TssM	SO:0001217, UniRef:UniRef50_A0A485ERM4, VFDB:VFC0086, VFDB:VFG041027
contig_7	cds	19802	20530	+	EOJOEO_09890	stp1	serine/threonine phosphoprotein phosphatase Stp1	SO:0001217, UniRef:UniRef50_A0A127MZ80, VFDB:VFC0086, VFDB:VFG041028
contig_7	cds	20527	21516	+	EOJOEO_09895	stk1	serine-threonine kinase Stk1	SO:0001217, UniRef:UniRef50_A0A0C5E9Q9, VFDB:VFC0086, VFDB:VFG041029
contig_7	cds	21544	21924	-	EOJOEO_09900		VOC domain-containing protein	SO:0001217, UniRef:UniRef50_A0A1H3FFH6
contig_7	cds	22170	22631	+	EOJOEO_09905		Bacteriohemerythrin	SO:0001217, UniRef:UniRef50_A0A0E3YNC0
contig_7	cds	22696	23241	-	EOJOEO_09910		GTP cyclohydrolase 1	SO:0001217, UniRef:UniRef50_A0A6F8T8Y8
contig_7	cds	23319	23876	-	EOJOEO_09915		Smr domain protein	SO:0001217, UniRef:UniRef50_A0A267B8M0
contig_7	cds	23933	24253	-	EOJOEO_09920		DUF1049 domain-containing protein	SO:0001217, UniRef:UniRef50_A0A1Q9XXP8
contig_7	cds	24426	25022	-	EOJOEO_09925		Cysteine hydrolase	SO:0001217, UniRef:UniRef50_A0A423MGB7
contig_7	cds	25193	26107	+	EOJOEO_09930		50S ribosomal protein L3 glutamine methyltransferase	SO:0001217, UniRef:UniRef50_A0A2D5PID3
contig_7	cds	26132	26911	-	EOJOEO_09935		N-acetyltransferase	SO:0001217, UniRef:UniRef50_A4XTH7
contig_7	cds	26989	27972	-	EOJOEO_09940		Alpha/beta hydrolase	SO:0001217, UniRef:UniRef50_A0A5M9IF00
contig_7	cds	28080	29171	+	EOJOEO_09945		Chorismate synthase	SO:0001217, UniRef:UniRef50_A1TRH4
[truncated: 4,614 more rows]
