# Supplementary material for: Companion Animals as Reservoirs of Multidrug Resistance—A Rare Case of an XDR, NDM-1-Producing Pseudomonas aeruginosa Strain of Feline Origin in Greece
Source: Vet Sci. 2025 Jun 12;12(6):576. doi: 10.3390/vetsci12060576 (PMC12197500; doi:10.3390/vetsci12060576)
Supplement: Supplementary file 1 [file vetsci-12-00576-s001.zip › Supplementary data/Table S4.xlsx]

## Sheet: Sheet1
Gene	Coverage	Product	Database	Mechanism	Major virulence factor
alg44	100.00	alginate biosynthesis protein Alg8 [Alginate (VF0091)] [Pseudomonas aeruginosa PAO1]	VFDB	Biofilm	Alginate
alg8	100.00	alginate-c5-mannuronan-epimerase AlgG [Alginate (VF0091)] [Pseudomonas aeruginosa PAO1]	VFDB	Biofilm	Alginate
algA	100.00	phosphomannose isomerase / guanosine 5'-diphospho-D-mannose pyrophosphorylase [Alginate (VF0091)] [Pseudomonas aeruginosa PAO1]	VFDB	Biofilm	Alginate
algB	100.00	two-component response regulator AlgB [Alginate (VF0091)] [Pseudomonas aeruginosa PAO1]	VFDB	Biofilm	Alginate
algC	100.00	phosphomannomutase AlgC [Alginate biosynthesis (CVF522)] [Pseudomonas aeruginosa PAO1]	VFDB	Biofilm	Alginate
algD	100.00	GDP-mannose 6-dehydrogenase AlgD [Alginate (VF0091)] [Pseudomonas aeruginosa PAO1]	VFDB	Biofilm	Alginate
algE	100.00	alginate biosynthetic protein AlgK precursor [Alginate (VF0091)] [Pseudomonas aeruginosa PAO1]	VFDB	Biofilm	Alginate
algF	100.00	alginate o-acetyltransferase AlgF [Alginate (VF0091)] [Pseudomonas aeruginosa PAO1]	VFDB	Biofilm	Alginate
algG	100.00	outer membrane protein AlgE [Alginate (VF0091)] [Pseudomonas aeruginosa PAO1]	VFDB	Biofilm	Alginate
algI	100.00	alginate o-acetyltransferase AlgI [Alginate (VF0091)] [Pseudomonas aeruginosa PAO1]	VFDB	Biofilm	Alginate
algJ	100.00	alginate o-acetyltransferase AlgJ [Alginate (VF0091)] [Pseudomonas aeruginosa PAO1]	VFDB	Biofilm	Alginate
algK	100.00	alginate biosynthesis protein Alg44 [Alginate (VF0091)] [Pseudomonas aeruginosa PAO1]	VFDB	Biofilm	Alginate
algL	100.00	poly(beta-d-mannuronate) lyase precursor AlgL [Alginate (VF0091)] [Pseudomonas aeruginosa PAO1]	VFDB	Biofilm	Alginate
algQ	100.00	Alginate regulatory protein AlgQ [Alginate (VF0091)] [Pseudomonas aeruginosa PAO1]	VFDB	Biofilm	Alginate
algR	100.00	alginate biosynthesis regulatory protein AlgR [Alginate (VF0091)] [Pseudomonas aeruginosa PAO1]	VFDB	Biofilm	Alginate
algU	100.00	alginate biosynthesis protein AlgZ/FimS [Alginate (VF0091)] [Pseudomonas aeruginosa PAO1]	VFDB	Biofilm	Alginate
algW	100.00	AlgW protein [Alginate regulation (CVF523)] [Pseudomonas aeruginosa PAO1]	VFDB	Biofilm	Alginate
algX	99.92	alginate biosynthesis protein AlgX [Alginate (VF0091)] [Pseudomonas aeruginosa PAO1]	VFDB	Biofilm	Alginate
algZ	100.00	sigma factor AlgU [Alginate (VF0091)] [Pseudomonas aeruginosa PAO1]	VFDB	Biofilm	Alginate
aprA	100.00	alkaline metalloproteinase precursor [Alkaline protease (VF0090)] [Pseudomonas aeruginosa PAO1]	VFDB	Exoenzyme	Alkaline protease
chpA	100.00	still frameshift probable component of chemotactic signal transduction system [Type IV pili (VF0082)] [Pseudomonas aeruginosa PAO1]	VFDB	Adherence	Type IV pili
chpB	100.00	probable methylesterase [Type IV pili (VF0082)] [Pseudomonas aeruginosa PAO1]	VFDB	Adherence	Type IV pili
chpC	100.00	probable chemotaxis protein [Type IV pili (VF0082)] [Pseudomonas aeruginosa PAO1]	VFDB	Adherence	Type IV pili
chpD	100.00	probable transcriptional regulator [Type IV pili (VF0082)] [Pseudomonas aeruginosa PAO1]	VFDB	Adherence	Type IV pili
chpE	100.00	probable chemotaxis protein [Type IV pili (VF0082)] [Pseudomonas aeruginosa PAO1]	VFDB	Adherence	Type IV pili
clpV1	100.00	type VI secretion system AAA+ family ATPase [HSI-I (VF0334)] [Pseudomonas aeruginosa PAO1]	VFDB	Effector delivery system	Hcp secretion island I
dotU1	98.86	type VI secretion system protein DotU [HSI-I (VF0334)] [Pseudomonas aeruginosa PAO1]	VFDB	Effector delivery system	Hcp secretion island I
exoT	100.00	type III secretion system effector ExoT ADP ribosyltransferase activity and GTPase-activating protein activity [ExoT (VF0097)] [Pseudomonas aeruginosa PAO1]	VFDB	Effector delivery system	TTSS secreted effectors
exoU	100.00	type III secretion system effector ExoU phospholipase A2 activity [ExoU (VF0098)] [Pseudomonas aeruginosa PA103]	VFDB	Effector delivery system	TTSS secreted effectors
exoY	100.00	type III secretion system effector ExoY adenylate cyclase [ExoY (VF0099)] [Pseudomonas aeruginosa PAO1]	VFDB	Effector delivery system	TTSS secreted effectors
exsA	100.00	type III secretion system regulatory protein ExsA [TTSS (VF0083)] [Pseudomonas aeruginosa PAO1]	VFDB	Effector delivery system	TTSS (Type III secretion system)
exsB	100.00	type III secretion system piolitin ExsB [TTSS (VF0083)] [Pseudomonas aeruginosa PAO1]	VFDB	Effector delivery system	TTSS (Type III secretion system)
exsC	99.20	type III secretion system regulatory protein ExsC [TTSS (VF0083)] [Pseudomonas aeruginosa PAO1]	VFDB	Effector delivery system	TTSS (Type III secretion system)
exsD	100.00	type III secretion system regulatory protein ExsD [TTSS (VF0083)] [Pseudomonas aeruginosa PAO1]	VFDB	Effector delivery system	TTSS (Type III secretion system)
exsE	100.00	type III secretion system regulatory protein ExsE [TTSS (VF0083)] [Pseudomonas aeruginosa PAO1]	VFDB	Effector delivery system	TTSS (Type III secretion system)
fha1	100.00	type VI secretion system forkhead-associated protein Fha1 [HSI-I (VF0334)] [Pseudomonas aeruginosa PAO1]	VFDB	Effector delivery system	Hcp secretion island I
fimT	100.00	type 4 fimbrial biogenesis protein FimT [Type IV pili (VF0082)] [Pseudomonas aeruginosa PAO1]	VFDB	Adherence	Type IV pili
fimU	100.00	type 4 fimbrial biogenesis protein FimU [Type IV pili (VF0082)] [Pseudomonas aeruginosa PAO1]	VFDB	Adherence	Type IV pili
fimV	99.58	putative Type IV pili related protein [Type IV pili (VF0082)] [Pseudomonas aeruginosa PAO1]	VFDB	Adherence	Type IV pili
fleN	100.00	flagellar synthesis regulator FleN [Flagella (VF0273)] [Pseudomonas aeruginosa PAO1]	VFDB	Motility	flaggela
fleQ	100.00	transcriptional regulator FleQ [Flagella (VF0273)] [Pseudomonas aeruginosa PAO1]	VFDB	Motility	flaggela
fleR	100.00	two-component response regulator [Flagella (VF0273)] [Pseudomonas aeruginosa PAO1]	VFDB	Motility	flaggela
fleS	100.00	two-component sensor [Deoxyhexose linking sugar 209 Da capping structure (AI138)] [Pseudomonas aeruginosa PAO1]	VFDB	Motility	flaggela
flgA	100.00	flagellar basal body P-ring biosynthesis protein FlgA [Deoxyhexose linking sugar 209 Da capping structure (AI138)] [Pseudomonas aeruginosa PAO1]	VFDB	Motility	flaggela
flgB	100.00	flagellar basal body rod protein FlgB [Deoxyhexose linking sugar 209 Da capping structure (AI138)] [Pseudomonas aeruginosa PAO1]	VFDB	Motility	flaggela
flgC	100.00	flagellar basal-body rod protein FlgC [Flagella (VF0273)] [Pseudomonas aeruginosa PAO1]	VFDB	Motility	flaggela
flgD	100.00	flagellar basal-body rod modification protein FlgD [Flagella (VF0273)] [Pseudomonas aeruginosa PAO1]	VFDB	Motility	flaggela
flgE	100.00	flagellar hook protein FlgE [Flagella (VF0273)] [Pseudomonas aeruginosa PAO1]	VFDB	Motility	flaggela
flgF	100.00	flagellar basal-body rod protein FlgF [Flagella (VF0273)] [Pseudomonas aeruginosa PAO1]	VFDB	Motility	flaggela
flgG	100.00	flagellar basal-body rod protein FlgG [Flagella (VF0273)] [Pseudomonas aeruginosa PAO1]	VFDB	Motility	flaggela
flgH	99.71	flagellar L-ring protein precursor FlgH [Flagella (VF0273)] [Pseudomonas aeruginosa PAO1]	VFDB	Motility	flaggela
flgI	100.00	flagellar P-ring protein precursor FlgI [Flagella (VF0273)] [Pseudomonas aeruginosa PAO1]	VFDB	Motility	flaggela
flgJ	100.00	flagellar rod assembly protein/muramidase FlgJ [Flagella (VF0273)] [Pseudomonas aeruginosa PAO1]	VFDB	Motility	flaggela
flgK	100.00	flagellar hook-associated protein 1 FlgK [Flagella (VF0273)] [Pseudomonas aeruginosa PAO1]	VFDB	Motility	flaggela
flgM	100.00	negative regulator of flagellin synthesis [Deoxyhexose linking sugar 209 Da capping structure (AI138)] [Pseudomonas aeruginosa PAO1]	VFDB	Motility	flaggela
flgN	100.00	flagella synthesis protein FlgN [Deoxyhexose linking sugar 209 Da capping structure (AI138)] [Pseudomonas aeruginosa PAO1]	VFDB	Motility	flaggela
flhA	100.00	flagellar biosynthesis protein FlhA [Flagella (VF0273)] [Pseudomonas aeruginosa PAO1]	VFDB	Motility	flaggela
flhB	100.00	flagellar biosynthetic protein FlhB [Flagella (VF0273)] [Pseudomonas aeruginosa PAO1]	VFDB	Motility	flaggela
flhF	100.00	flagellar biosynthesis protein FlhF [Flagella (VF0273)] [Pseudomonas aeruginosa PAO1]	VFDB	Motility	flaggela
fliA	100.00	flagellar biosynthesis sigma factor FliA [Deoxyhexose linking sugar 209 Da capping structure (AI138)] [Pseudomonas aeruginosa PAO1]	VFDB	Motility	flaggela
fliE	100.00	flagellar hook-basal body complex protein FliE [Flagella (VF0273)] [Pseudomonas aeruginosa PAO1]	VFDB	Motility	flaggela
fliF	100.00	flagellar M-ring protein FliF [Flagella (VF0273)] [Pseudomonas aeruginosa PAO1]	VFDB	Motility	flaggela
fliG	100.00	flagellar motor switch protein G [Flagella (VF0273)] [Pseudomonas aeruginosa PAO1]	VFDB	Motility	flaggela
fliH	100.00	flagellar assembly protein H [Flagella (VF0273)] [Pseudomonas aeruginosa PAO1]	VFDB	Motility	flaggela
fliI	100.00	flagellum-specific ATP synthase FliI [Flagella (VF0273)] [Pseudomonas aeruginosa PAO1]	VFDB	Motility	flaggela
fliJ	100.00	flagellar protein FliJ [Flagella (VF0273)] [Pseudomonas aeruginosa PAO1]	VFDB	Motility	flaggela
fliK	100.00	flagellar hook-length control protein FliK [Deoxyhexose linking sugar 209 Da capping structure (AI138)] [Pseudomonas aeruginosa PAO1]	VFDB	Motility	flaggela
fliL	100.00	flagellar basal body protein FliL [Deoxyhexose linking sugar 209 Da capping structure (AI138)] [Pseudomonas aeruginosa PAO1]	VFDB	Motility	flaggela
fliM	100.00	flagellar motor switch protein FliM [Flagella (VF0273)] [Pseudomonas aeruginosa PAO1]	VFDB	Motility	flaggela
fliN	100.00	flagellar motor switch protein FliN [Flagella (VF0273)] [Pseudomonas aeruginosa PAO1]	VFDB	Motility	flaggela
fliO	99.36	flagellar protein FliO [Flagella (VF0273)] [Pseudomonas aeruginosa PAO1]	VFDB	Motility	flaggela
fliP	100.00	flagellar biosynthetic protein FliP [Flagella (VF0273)] [Pseudomonas aeruginosa PAO1]	VFDB	Motility	flaggela
fliQ	100.00	flagellar biosynthetic protein FliQ [Flagella (VF0273)] [Pseudomonas aeruginosa PAO1]	VFDB	Motility	flaggela
fliR	100.00	flagellar biosynthetic protein FliR [Flagella (VF0273)] [Pseudomonas aeruginosa PAO1]	VFDB	Motility	flaggela
fptA	100.00	Fe(III)-pyochelin receptor precursor [Pyochelin (VF0095)] [Pseudomonas aeruginosa PAO1]	VFDB	Nutritional/metabolic factor	Pyochelin
hcp1	100.00	type VI secretion system substrate Hcp1 [HSI-I (VF0334)] [Pseudomonas aeruginosa PAO1]	VFDB	Effector delivery system	Hcp secretion island I
hsiA1	100.00	type VI secretion system hcp secretion island protein HsiA1 [HSI-I (VF0334)] [Pseudomonas aeruginosa PAO1]	VFDB	Effector delivery system	Hcp secretion island I
hsiB1/vipA	100.00	type VI secretion system tubule-forming protein VipA [HSI-I (VF0334)] [Pseudomonas aeruginosa PAO1]	VFDB	Effector delivery system	Hcp secretion island I
hsiC1/vipB	100.00	type VI secretion system tubule-forming protein VipB [HSI-I (VF0334)] [Pseudomonas aeruginosa PAO1]	VFDB	Effector delivery system	Hcp secretion island I
hsiE1	100.00	type VI secretion system hcp secretion island protein HsiE1 interacting with HsiB1 to form a novel subcomplex of the T6SS [HSI-I (VF0334)] [Pseudomonas aeruginosa PAO1]	VFDB	Effector delivery system	Hcp secretion island I
hsiF1	99.93	type VI secretion system hcp secretion island protein HsiF1 a gp25-like protein but not exhibit lysozyme activity [HSI-I (VF0334)] [Pseudomonas aeruginosa PAO1]	VFDB	Effector delivery system	Hcp secretion island I
hsiG1	100.00	type VI secretion system hcp secretion island protein HsiG1 [HSI-I (VF0334)] [Pseudomonas aeruginosa PAO1]	VFDB	Effector delivery system	Hcp secretion island I
hsiH1	100.00	type VI secretion system hcp secretion island protein HsiH1 [HSI-I (VF0334)] [Pseudomonas aeruginosa PAO1]	VFDB	Effector delivery system	Hcp secretion island I
hsiJ1	100.00	type VI secretion system hcp secretion island protein HsiJ1 [HSI-I (VF0334)] [Pseudomonas aeruginosa PAO1]	VFDB	Effector delivery system	Hcp secretion island I
icmF1/tssM1	100.00	type VI secretion system protein IcmF1 [HSI-I (VF0334)] [Pseudomonas aeruginosa PAO1]	VFDB	Effector delivery system	Hcp secretion island I
lasA	100.00	LasA protease precursor [LasA (VF0088)] [Pseudomonas aeruginosa PAO1]	VFDB	Effector delivery system	LasA
lasB	100.00	elastase LasB [LasB (VF0087)] [Pseudomonas aeruginosa PAO1]	VFDB	Effector delivery system	Elastase
lasI	100.00	autoinducer synthesis protein LasI [Quorum sensing (VF0093)] [Pseudomonas aeruginosa PAO1]	VFDB	Biofilm	Quorum sensing
lip1	98.56	lipoprotein [HSI-I (VF0334)] [Pseudomonas aeruginosa PAO1]	VFDB	Effector delivery system	Hcp secretion island I
mbtH-like	100.00	MbtH-like protein from the pyoverdine cluster [pyoverdine (IA001)] [Pseudomonas aeruginosa PAO1]	VFDB	Nutritional/metabolic factor	Pyoverdine
motA	100.00	flagellar motor protein [Deoxyhexose linking sugar 209 Da capping structure (AI138)] [Pseudomonas aeruginosa PAO1]	VFDB	Motility	flaggela
motB	100.00	flagellar motor protein [Deoxyhexose linking sugar 209 Da capping structure (AI138)] [Pseudomonas aeruginosa PAO1]	VFDB	Motility	flaggela
motC	100.00	flagellar motor protein [Deoxyhexose linking sugar 209 Da capping structure (AI138)] [Pseudomonas aeruginosa PAO1]	VFDB	Motility	flaggela
motD	100.00	flagellar motor protein [Deoxyhexose linking sugar 209 Da capping structure (AI138)] [Pseudomonas aeruginosa PAO1]	VFDB	Motility	flaggela
motY	100.00	probable outer membrane protein precursor [Deoxyhexose linking sugar 209 Da capping structure (AI138)] [Pseudomonas aeruginosa PAO1]	VFDB	Motility	flaggela
mucA	100.00	alkaline metalloproteinase precursor [Alginate (VF0091)] [Pseudomonas aeruginosa PAO1]	VFDB	Biofilm	Alginate
mucB	100.00	anti-sigma factor MucA inhibitor of alg gene expression [Alginate (VF0091)] [Pseudomonas aeruginosa PAO1]	VFDB	Biofilm	Alginate
mucC	100.00	negative regulator for alginate biosynthesis MucB [Alginate (VF0091)] [Pseudomonas aeruginosa PAO1]	VFDB	Biofilm	Alginate
mucD	100.00	serine protease MucD precursor [Alginate regulation (CVF523)] [Pseudomonas aeruginosa PAO1	VFDB	Biofilm	Alginate
mucE	100.00	small envelope protein MucE [Alginate regulation (CVF523)] [Pseudomonas aeruginosa PAO1]	VFDB	Biofilm	Alginate
mucP	100.00	metalloprotease protease [Alginate regulation (CVF523)] [Pseudomonas aeruginosa PAO1]	VFDB	Biofilm	Alginate
pchA	100.00	salicylate biosynthesis isochorismate synthase PchA [Pyochelin (VF0095)] [Pseudomonas aeruginosa PAO1]	VFDB	Nutritional/metabolic factor	Pyochelin
pchB	100.00	salicylate biosynthesis protein PchB [Pyochelin (VF0095)] [Pseudomonas aeruginosa PAO1]	VFDB	Nutritional/metabolic factor	Pyochelin
pchD	100.00	pyochelin biosynthesis protein PchD [Pyochelin (VF0095)] [Pseudomonas aeruginosa PAO1]	VFDB	Nutritional/metabolic factor	Pyochelin
pchE	100.00	dihydroaeruginoic acid synthetase PchE [Pyochelin (VF0095)] [Pseudomonas aeruginosa PAO1]	VFDB	Nutritional/metabolic factor	Pyochelin
pchF	100.00	pyochelin synthetase PchF [Pyochelin (VF0095)] [Pseudomonas aeruginosa PAO1]	VFDB	Nutritional/metabolic factor	Pyochelin
pchG	100.00	pyochelin biosynthetic protein PchG [Pyochelin (VF0095)] [Pseudomonas aeruginosa PAO1]	VFDB	Nutritional/metabolic factor	Pyochelin
pchH	100.00	ABC transporter ATP-binding protein [Pyochelin (VF0095)] [Pseudomonas aeruginosa PAO1]	VFDB	Nutritional/metabolic factor	Pyochelin
pchI	100.00	ABC transporter ATP-binding protein [Pyochelin (VF0095)] [Pseudomonas aeruginosa PAO1]	VFDB	Nutritional/metabolic factor	Pyochelin
pchR	100.00	transcriptional regulator PchR [Pyochelin (VF0095)] [Pseudomonas aeruginosa PAO1]	VFDB	Nutritional/metabolic factor	Pyochelin
pcr1	100.00	type III secretion system protein Pcr1 [TTSS (VF0083)] [Pseudomonas aeruginosa PAO1]	VFDB	Effector delivery system	TTSS (Type III secretion system)
pcr2	100.00	type III secretion system protein Pcr2 [TTSS (VF0083)] [Pseudomonas aeruginosa PAO1]	VFDB	Effector delivery system	TTSS (Type III secretion system)
pcr3	100.00	type III secretion system protein Pcr3 [TTSS (VF0083)] [Pseudomonas aeruginosa PAO1]	VFDB	Effector delivery system	TTSS (Type III secretion system)
pcr4	100.00	type III secretion system protein Pcr4 [TTSS (VF0083)] [Pseudomonas aeruginosa PAO1]	VFDB	Effector delivery system	TTSS (Type III secretion system)
pcrD	100.00	type III secretion system protein PcrD [TTSS (VF0083)] [Pseudomonas aeruginosa PAO1]	VFDB	Effector delivery system	TTSS (Type III secretion system)
pcrG	100.00	type III secretion system cytoplasmic regulator PcrG [TTSS (VF0083)] [Pseudomonas aeruginosa PAO1]	VFDB	Effector delivery system	TTSS (Type III secretion system)
pcrH	90.59	type III secretion system regulatory protein PcrH [TTSS (VF0083)] [Pseudomonas aeruginosa PAO1]	VFDB	Effector delivery system	TTSS (Type III secretion system)
pcrR	100.00	type III secretion system regulatory protein PcrR [TTSS (VF0083)] [Pseudomonas aeruginosa PAO1]	VFDB	Effector delivery system	TTSS (Type III secretion system)
phzA1	100.00	phenazine biosynthesis protein PhzA [Phenazines biosynthesis (CVF536)] [Pseudomonas aeruginosa PAO1]	VFDB	Nutritional/metabolic factor	Pyocyanin
phzB1	100.00	phenazine biosynthesis protein PhzB [Phenazines biosynthesis (CVF536)] [Pseudomonas aeruginosa PAO1]	VFDB	Nutritional/metabolic factor	Pyocyanin
phzC1	100.00	phenazine biosynthesis protein PhzC [Phenazines biosynthesis (CVF536)] [Pseudomonas aeruginosa PAO1]	VFDB	Nutritional/metabolic factor	Pyocyanin
phzD1	100.00	phenazine biosynthesis protein PhzD isochorismatase [Phenazines biosynthesis (CVF536)] [Pseudomonas aeruginosa PAO1]	VFDB	Nutritional/metabolic factor	Pyocyanin
phzE1	100.00	phenazine biosynthesis protein PhzE [Phenazines biosynthesis (CVF536)] [Pseudomonas aeruginosa PAO1]	VFDB	Nutritional/metabolic factor	Pyocyanin
phzF1	100.00	phenazine biosynthesis protein PhzF isomerase [Phenazines biosynthesis (CVF536)] [Pseudomonas aeruginosa PAO1]	VFDB	Nutritional/metabolic factor	Pyocyanin
phzG1	100.00	phenazine biosynthesis protein PhzG pyridoxamine 5'-phosphate oxidase [Phenazines biosynthesis (CVF536)] [Pseudomonas aeruginosa PAO1]	VFDB	Nutritional/metabolic factor	Pyocyanin
phzH	100.00	phenazine-modifying enzyme [Phenazines biosynthesis (CVF536)] [Pseudomonas aeruginosa PAO1]	VFDB	Nutritional/metabolic factor	Pyocyanin
phzM	100.00	phenazine-specific methyltransferase PhzM (adenosylmethionine dependent methyltransferase) [Pyocyanin (VF0100)] [Pseudomonas aeruginosa PAO1]	VFDB	Nutritional/metabolic factor	Pyocyanin
phzS	100.00	flavin dependent hydroxylase PhzS [Pyocyanin (VF0100)] [Pseudomonas aeruginosa PAO1]	VFDB	Nutritional/metabolic factor	Pyocyanin
pilB	100.00	type 4 fimbrial biogenesis protein PilB [Type IV pili (VF0082)] [Pseudomonas aeruginosa PAO1]	VFDB	Adherence	Type IV pili
pilE	100.00	type 4 fimbrial biogenesis protein PilE [Type IV pili (VF0082)] [Pseudomonas aeruginosa PAO1]	VFDB	Adherence	Type IV pili
pilF	100.00	type 4 fimbrial biogenesis protein PilF [Type IV pili (VF0082)] [Pseudomonas aeruginosa PAO1]	VFDB	Adherence	Type IV pili
pilG	100.00	twitching motility protein PilG [Type IV pili (VF0082)] [Pseudomonas aeruginosa PAO1]	VFDB	Adherence	Type IV pili
pilH	100.00	twitching motility protein PilH [Type IV pili (VF0082)] [Pseudomonas aeruginosa PAO1]	VFDB	Adherence	Type IV pili
pilI	100.00	twitching motility protein PilI [Type IV pili (VF0082)] [Pseudomonas aeruginosa PAO1]	VFDB	Adherence	Type IV pili
pilJ	100.00	twitching motility protein PilJ [Type IV pili (VF0082)] [Pseudomonas aeruginosa PAO1]	VFDB	Adherence	Type IV pili
pilK	100.00	methyltransferase PilK [Type IV pili (VF0082)] [Pseudomonas aeruginosa PAO1]	VFDB	Adherence	Type IV pili
pilM	100.00	type IV pilus inner membrane platform protein PilM [Type IV pili (VF0082)] [Pseudomonas aeruginosa PAO1]	VFDB	Adherence	Type IV pili
pilN	100.00	type IV pilus inner membrane platform protein PilN [Type IV pili (VF0082)] [Pseudomonas aeruginosa PAO1]	VFDB	Adherence	Type IV pili
pilO	100.00	type IV pilus inner membrane platform protein PilO [Type IV pili (VF0082)] [Pseudomonas aeruginosa PAO1]	VFDB	Adherence	Type IV pili
pilP	100.00	type IV pilus biogenesis protein PilP [Type IV pili (VF0082)] [Pseudomonas aeruginosa PAO1]	VFDB	Adherence	Type IV pili
pilQ	99.18	type 4 fimbrial biogenesis protein PilQ [Type IV pili (VF0082)] [Pseudomonas aeruginosa PAO1]	VFDB	Adherence	Type IV pili
pilR	100.00	two-component response regulator PilR [Type IV pili (VF0082)] [Pseudomonas aeruginosa PAO1]	VFDB	Adherence	Type IV pili
pilS	100.00	two-component sensor PilS [Type IV pili (VF0082)] [Pseudomonas aeruginosa PAO1]	VFDB	Adherence	Type IV pili
pilT	100.00	twitching motility protein PilT [Type IV pili (VF0082)] [Pseudomonas aeruginosa PAO1]	VFDB	Adherence	Type IV pili
pilU	100.00	twitching motility protein PilU [Type IV pili (VF0082)] [Pseudomonas aeruginosa PAO1]	VFDB	Adherence	Type IV pili
pilV	100.00	type IV pilus biogenesis protein PilV [Type IV pili (VF0082)] [Pseudomonas aeruginosa PAO1]	VFDB	Adherence	Type IV pili
pilW	100.00	type IV fimbrial biogenesis protein PilW [Type IV pili (VF0082)] [Pseudomonas aeruginosa PAO1]	VFDB	Adherence	Type IV pili
pilX	99.43	type 4 fimbrial biogenesis protein PilX [Type IV pili (VF0082)] [Pseudomonas aeruginosa PAO1]	VFDB	Adherence	Type IV pili
pilY1	100.00	type 4 fimbrial biogenesis protein PilY1 [Type IV pili (VF0082)] [Pseudomonas aeruginosa PAO1]	VFDB	Adherence	Type IV pili
pilY2	100.00	type 4 fimbrial biogenesis protein PilY2 [Type IV pili (VF0082)] [Pseudomonas aeruginosa PAO1]	VFDB	Adherence	Type IV pili
plcH	100.00	hemolytic phospholipase C precursor [PLC (VF0092)] [Pseudomonas aeruginosa PAO1]	VFDB	Exotoxin	Phospholipase C
popB	100.00	type III secretion system hydrophobic translocator pore protein PopB [TTSS (VF0083)] [Pseudomonas aeruginosa PAO1]	VFDB	Effector delivery system	TTSS (Type III secretion system)
popD	100.00	type III secretion system hydrophobic translocator pore protein PopD [TTSS (VF0083)] [Pseudomonas aeruginosa PAO1]	VFDB	Effector delivery system	TTSS (Type III secretion system)
popN	100.00	type III secretion system outer membrane protein PopN [TTSS (VF0083)] [Pseudomonas aeruginosa PAO1]	VFDB	Effector delivery system	TTSS (Type III secretion system)
pppA	100.00	Pseudomonas protein phosphatase PppA [HSI-I (VF0334)] [Pseudomonas aeruginosa PAO1]	VFDB	Effector delivery system	Hcp secretion island I
pscB	100.00	type III secretion system protein PscB [TTSS (VF0083)] [Pseudomonas aeruginosa PAO1]	VFDB	Effector delivery system	TTSS (Type III secretion system)
pscC	100.00	type III secretion system secretin PscC [TTSS (VF0083)] [Pseudomonas aeruginosa PAO1]	VFDB	Effector delivery system	TTSS (Type III secretion system)
pscD	100.00	type III secretion system basal body protein PscD [TTSS (VF0083)] [Pseudomonas aeruginosa PAO1]	VFDB	Effector delivery system	TTSS (Type III secretion system)
pscE	100.00	type III secretion system cochaperone PscE for PscG [TTSS (VF0083)] [Pseudomonas aeruginosa PAO1]	VFDB	Effector delivery system	TTSS (Type III secretion system)
pscF	100.00	type III secretion system needle filament protein PscF [TTSS (VF0083)] [Pseudomonas aeruginosa PAO1]	VFDB	Effector delivery system	TTSS (Type III secretion system)
pscG	100.00	type III secretion system chaperone PscG for PscF [TTSS (VF0083)] [Pseudomonas aeruginosa PAO1]	VFDB	Effector delivery system	TTSS (Type III secretion system)
pscH	100.00	type III secretion system protein PscH [TTSS (VF0083)] [Pseudomonas aeruginosa PAO1]	VFDB	Effector delivery system	TTSS (Type III secretion system)
pscI	100.00	type III secretion system inner rod protein PscI [TTSS (VF0083)] [Pseudomonas aeruginosa PAO1]	VFDB	Effector delivery system	TTSS (Type III secretion system)
pscJ	97.84	type III secretion system inner MS ring protein [TTSS (VF0083)] [Pseudomonas aeruginosa PAO1]	VFDB	Effector delivery system	TTSS (Type III secretion system)
pscK	100.00	type III secretion system protein PscK [TTSS (VF0083)] [Pseudomonas aeruginosa PAO1]	VFDB	Effector delivery system	TTSS (Type III secretion system)
pscL	100.00	type III secretion systemt protein PscL [TTSS (VF0083)] [Pseudomonas aeruginosa PAO1]	VFDB	Effector delivery system	TTSS (Type III secretion system)
pscN	100.00	type III secretion system ATPase PscN [TTSS (VF0083)] [Pseudomonas aeruginosa PAO1]	VFDB	Effector delivery system	TTSS (Type III secretion system)
pscO	100.00	type III secretion system protein PscO [TTSS (VF0083)] [Pseudomonas aeruginosa PAO1]	VFDB	Effector delivery system	TTSS (Type III secretion system)
pscP	100.00	type III secretion system protein PscP [TTSS (VF0083)] [Pseudomonas aeruginosa PAO1]	VFDB	Effector delivery system	TTSS (Type III secretion system)
pscQ	100.00	type III secretion system protein PscQ [TTSS (VF0083)] [Pseudomonas aeruginosa PAO1]	VFDB	Effector delivery system	TTSS (Type III secretion system)
pscR	100.00	type III secretion system protein PscR [TTSS (VF0083)] [Pseudomonas aeruginosa PAO1]	VFDB	Effector delivery system	TTSS (Type III secretion system)
pscS	100.00	type III secretion system protein PscS [TTSS (VF0083)] [Pseudomonas aeruginosa PAO1]	VFDB	Effector delivery system	TTSS (Type III secretion system)
pscT	100.00	type III secretion system protein PscT [TTSS (VF0083)] [Pseudomonas aeruginosa PAO1]	VFDB	Effector delivery system	TTSS (Type III secretion system)
pscU	99.85	type III secretion system protein PscU [TTSS (VF0083)] [Pseudomonas aeruginosa PAO1]	VFDB	Effector delivery system	TTSS (Type III secretion system)
ptxR	100.00	transcriptional regulator PtxR [pyoverdine (IA001)] [Pseudomonas aeruginosa PAO1]	VFDB	Nutritional/metabolic factor	Pyoverdine
pvcA	100.00	paerucumarin biosynthesis protein PvcA [pyoverdine (IA001)] [Pseudomonas aeruginosa PAO1]	VFDB	Nutritional/metabolic factor	Pyoverdine
pvcB	100.00	paerucumarin biosynthesis protein PvcB [pyoverdine (IA001)] [Pseudomonas aeruginosa PAO1]	VFDB	Nutritional/metabolic factor	Pyoverdine
pvcC	100.00	paerucumarin biosynthesis protein PvcC [pyoverdine (IA001)] [Pseudomonas aeruginosa PAO1]	VFDB	Nutritional/metabolic factor	Pyoverdine
pvcD	100.00	paerucumarin biosynthesis protein PvcD [pyoverdine (IA001)] [Pseudomonas aeruginosa PAO1]	VFDB	Nutritional/metabolic factor	Pyoverdine
pvdA	99.78	L-ornithine N5-oxygenase PvdA [Pyoverdine (VF0094)] [Pseudomonas aeruginosa PAO1]	VFDB	Nutritional/metabolic factor	Pyoverdine
pvdF	100.00	pyoverdine synthetase F [pyoverdine (IA001)] [Pseudomonas aeruginosa PAO1]	VFDB	Nutritional/metabolic factor	Pyoverdine
pvdG	100.00	pyoverdine biosynthesis protein PvdG [pyoverdine (IA001)] [Pseudomonas aeruginosa PAO1]	VFDB	Nutritional/metabolic factor	Pyoverdine
pvdH	99.82	diaminobutyrate-2-oxoglutarate aminotransferase PvdH [pyoverdine (IA001)] [Pseudomonas aeruginosa PAO1]	VFDB	Nutritional/metabolic factor	Pyoverdine
pvdL	100.00	peptide synthase PvdL [pyoverdine (IA001)] [Pseudomonas aeruginosa PAO1]	VFDB	Nutritional/metabolic factor	Pyoverdine
pvdM	100.00	dipeptidase precursor [pyoverdine (IA001)] [Pseudomonas aeruginosa PAO1]	VFDB	Nutritional/metabolic factor	Pyoverdine
pvdN	100.00	pyoverdine biosynthesis protein PvdN [pyoverdine (IA001)] [Pseudomonas aeruginosa PAO1]	VFDB	Nutritional/metabolic factor	Pyoverdine
pvdO	100.00	pyoverdine biosynthesis protein PvdO [pyoverdine (IA001)] [Pseudomonas aeruginosa PAO1]	VFDB	Nutritional/metabolic factor	Pyoverdine
pvdP	100.00	tyrosinase required for pyoverdine maturation [pyoverdine (IA001)] [Pseudomonas aeruginosa PAO1]	VFDB	Nutritional/metabolic factor	Pyoverdine
pvdQ	100.00	3-oxo-C12-homoserine lactone acylase PvdQ [pyoverdine (IA001)] [Pseudomonas aeruginosa PAO1]	VFDB	Nutritional/metabolic factor	Pyoverdine
pvdS	100.00	extracytoplasmic-function sigma-70 factor [Pyoverdine (VF0094)] [Pseudomonas aeruginosa PAO1]	VFDB	Nutritional/metabolic factor	Pyoverdine
rhlA	100.00	rhamnosyltransferase chain A [Rhamnolipid (VF0089)] [Pseudomonas aeruginosa PAO1]	VFDB	Immune modulation	Rhamnolipid
rhlB	100.00	rhamnosyltransferase chain B [Rhamnolipid (VF0089)] [Pseudomonas aeruginosa PAO1]	VFDB	Immune modulation	Rhamnolipid
rhlC	100.00	rhamnosyltransferase 2 [Rhamnolipid biosynthesis (CVF524)] [Pseudomonas aeruginosa PAO1]	VFDB	Immune modulation	Rhamnolipid
rhlI	100.00	autoinducer synthesis protein RhlL [Quorum sensing (VF0093)] [Pseudomonas aeruginosa PAO1]	VFDB	Biofilm	Quorum sensing
tagF/pppB	99.95	Pseudomonas protein phosphatase PppB [HSI-I (VF0334)] [Pseudomonas aeruginosa PAO1]	VFDB	Effector delivery system	Hcp secretion island I
tagQ	100.00	type VI secretiona ssociated protein TagQ outer membrane lipoprotein [HSI-1 (Hcp-secretion island 1) (SS178)] [Pseudomonas aeruginosa PAO1]	VFDB	Effector delivery system	HSI-1 T6SS secreted effectors
tagR	100.00	type IV secretion associated protein TagR positively regulates PpkA [HSI-I (VF0334)] [Pseudomonas aeruginosa PAO1]	VFDB	Effector delivery system	Hcp secretion island I
tagS	100.00	type IV secretion associated protein TagS forming a stable inner membrane complex with TagT [HSI-I (VF0334)] [Pseudomonas aeruginosa PAO1]	VFDB	Effector delivery system	Hcp secretion island I
tagT	100.00	type six secretion associated protein TagT ATP-binding component of ABC transporter [HSI-I (VF0334)] [Pseudomonas aeruginosa PAO1]	VFDB	Effector delivery system	Hcp secretion island I
toxA	100.00	(toxA) exotoxin A precursor [ExoA (VF0086)] [Pseudomonas aeruginosa PAO1]	VFDB	Exotoxin	Exotoxin A
tse1	100.00	type VI secretion system effector Tse1 peptidoglycanhydrolase [HSI-1 (Hcp-secretion island 1) (SS178)] [Pseudomonas aeruginosa PAO1]	VFDB	Effector delivery system	HSI-1 T6SS secreted effectors
tse2	100.00	type VI secretion system effector Tse2 [HSI-1 (Hcp-secretion island 1) (SS178)] [Pseudomonas aeruginosa PAO1]	VFDB	Effector delivery system	HSI-1 T6SS secreted effectors
tse3	100.00	type VI secretion system effector Tse3 glycoside hydrolase [HSI-1 (Hcp-secretion island 1) (SS178)] [Pseudomonas aeruginosa PAO1]	VFDB	Effector delivery system	HSI-1 T6SS secreted effectors
vgrG1a	100.00	type VI secretion system substrate VgrG1 [HSI-I (VF0334)] [Pseudomonas aeruginosa PAO1]	VFDB	Effector delivery system	Hcp secretion island I
waaA	100.00	lipopolysaccharide core biosynthesis protein WaaP [LPS (VF0085)] [Pseudomonas aeruginosa PAO1]	VFDB	Immune modulation	LPS
waaC	100.00	3-deoxy-D-manno-octulosonic-acid (KDO) transferase [LPS (VF0085)] [Pseudomonas aeruginosa PAO1]	VFDB	Immune modulation	LPS
waaF	99.85	heptosyltransferase I [LPS (VF0085)] [Pseudomonas aeruginosa PAO1]	VFDB	Immune modulation	LPS
waaG	100.00	B-band O-antigen polymerase [LPS (VF0085)] [Pseudomonas aeruginosa PAO1]	VFDB	Immune modulation	LPS
waaP	100.00	UDP-glucose:(heptosyl) LPS alpha 13-glucosyltransferase WaaG [LPS (VF0085)] [Pseudomonas aeruginosa PAO1]	VFDB	Immune modulation	LPS
xcpA/pilD	100.00	type 4 prepilin peptidase PilD [Type IV pili (VF0082)] [Pseudomonas aeruginosa PAO1]	VFDB	Adherence	Type IV pili
xcpP	100.00	secretion protein XcpP [xcp secretion system (VF0084)] [Pseudomonas aeruginosa PAO1]	VFDB	Effector delivery system	xcp secretion system
xcpQ	100.00	general secretion pathway protein D [xcp secretion system (VF0084)] [Pseudomonas aeruginosa PAO1]	VFDB	Effector delivery system	xcp secretion system
xcpR	100.00	general secretion pathway protein E [xcp secretion system (VF0084)] [Pseudomonas aeruginosa PAO1]	VFDB	Effector delivery system	xcp secretion system
xcpS	100.00	general secretion pathway protein F [xcp secretion system (VF0084)] [Pseudomonas aeruginosa PAO1]	VFDB	Effector delivery system	xcp secretion system
xcpT	100.00	general secretion pathway protein G [xcp secretion system (VF0084)] [Pseudomonas aeruginosa PAO1]	VFDB	Effector delivery system	xcp secretion system
xcpU	100.00	general secretion pathway protein H [xcp secretion system (VF0084)] [Pseudomonas aeruginosa PAO1]	VFDB	Effector delivery system	xcp secretion system
xcpV	100.00	general secretion pathway protein I [xcp secretion system (VF0084)] [Pseudomonas aeruginosa PAO1]	VFDB	Effector delivery system	xcp secretion system
xcpW	100.00	general secretion pathway protein J [xcp secretion system (VF0084)] [Pseudomonas aeruginosa PAO1]	VFDB	Effector delivery system	xcp secretion system
xcpX	100.00	general secretion pathway protein K [xcp secretion system (VF0084)] [Pseudomonas aeruginosa PAO1]	VFDB	Effector delivery system	xcp secretion system
xcpY	100.00	general secretion pathway protein L [xcp secretion system (VF0084)] [Pseudomonas aeruginosa PAO1]	VFDB	Effector delivery system	xcp secretion system
xcpZ	100.00	general secretion pathway protein M [xcp secretion system (VF0084)] [Pseudomonas aeruginosa PAO1]	VFDB	Effector delivery system	xcp secretion system
